# Supplementary material for: Modelling pyruvate dehydrogenase under hypoxia and its role in cancer metabolism
Source: R Soc Open Sci. 2017 Oct 25;4(10):170360. doi: 10.1098/rsos.170360 (PMC5666243; doi:10.1098/rsos.170360)
Supplement: Model [file rsos170360supp1.xml]

<?xml version="1.0" encoding="UTF-8"?>
<sbml xmlns="http://www.sbml.org/sbml/level2" level="2" version="1" xmlns:html="http://www.w3.org/1999/xhtml">
<model id="igeneric" name="igeneric">
<notes>
<body xmlns="http://www.w3.org/1999/xhtml">
<p> This metabolic network is a stocihiometric model of the mitochondrion. Identifiers are KEGG Ids.</p>
</body>
</notes>
<listOfUnitDefinitions>
<unitDefinition id="mumol_per_gDW_per_min">
<listOfUnits>
<unit kind="mole" scale="-3" multiplier="1" offset="0" />
<unit kind="gram" exponent="-1" multiplier="1" offset="0" />
<unit kind="second" multiplier="0.0167" exponent="-1" offset="0" />
</listOfUnits>
</unitDefinition>
</listOfUnitDefinitions>
<listOfCompartments>
<compartment id="Mitochondrion" name="Mitochondrion" size="1"/>
<compartment id="Cytosol" name="Cytosol" size="1"/>
<compartment id="External" name="External" size="1"/>
</listOfCompartments>
<listOfSpecies> 
<species metaid="metaid_C00000_b" id="C00000_b" name="C00000_b Biomass" compartment="Cytosol" boundaryCondition="true">
<notes>
<html xmlns="http://www.w3.org/1999/xhtml">
<p>Used by: Boundary83 </p>
</html>
</notes>
</species>
<species metaid="metaid_C00000Cyto" id="C00000Cyto" name="C00000Cyto Biomass" compartment="Cytosol">
<notes>
<html xmlns="http://www.w3.org/1999/xhtml">
<p>Used by: Transporter86 Boundary83 BioMass5 </p>
</html>
</notes>
</species>
<species metaid="metaid_C00000MM" id="C00000MM" name="C00000MM Biomass" compartment="Mitochondrion">
<notes>
<html xmlns="http://www.w3.org/1999/xhtml">
<p>Used by: Transporter86 BioMass1 BioMass2 BioMass3 BioMass4 BioMass6 BioMass7 </p>
</html>
</notes>
</species>
<species metaid="metaid_C00001_b" id="C00001_b" name="C00001_b H2O" compartment="Cytosol" boundaryCondition="true">
<notes>
<html xmlns="http://www.w3.org/1999/xhtml">
<p>FORMULA: H2O</p>
<p>KEGG ID: C00001</p>
<p>PubChem ID: 3303</p>
<p>ChEBI: 15377</p>
<p>Used by: Boundary35 </p>
</html>
</notes>
<annotation>
<rdf:RDF xmlns:rdf="http://www.w3.org/1999/02/22-rdf-syntax-ns#" xmlns:dc="http://purl.org/dc/elements/1.1/" xmlns:dcterms="http://purl.org/dc/terms/" xmlns:vCard="http://www.w3.org/2001/vcard-rdf/3.0#" xmlns:bqbiol="http://biomodels.net/biology-qualifiers/" xmlns:bqmodel="http://biomodels.net/model-qualifiers/">
<rdf:Description rdf:about="#metaid_C00001_b">
<bqbiol:is>
<rdf:Bag>
<rdf:li rdf:resource="urn:miriam:obo.chebi:CHEBI%3A15377"/>
<rdf:li rdf:resource="urn:miriam:kegg.compound:C00001"/>
<rdf:li rdf:resource="urn:miriam:pubchem.compound:3303"/>
</rdf:Bag>
</bqbiol:is>
</rdf:Description>
</rdf:RDF>
</annotation>
</species>
<species metaid="metaid_C00001Cyto" id="C00001Cyto" name="C00001Cyto H2O" compartment="Cytosol">
<notes>
<html xmlns="http://www.w3.org/1999/xhtml">
<p>FORMULA: H2O</p>
<p>KEGG ID: C00001</p>
<p>PubChem ID: 3303</p>
<p>ChEBI: 15377</p>
<p>Used by: R00004Cyto R00036Cyto R00084Cyto R00658Cyto R01655Cyto  R03165Cyto R03220Cyto R00551Cyto R00899Cyto R00494Cyto R00575Cyto R01993Cyto R03683Cyto R00945Cyto R00558Cyto R00111Cyto R00181Cyto R01959Cyto R01960Cyto R02668Cyto R03889Cyto R01937Cyto R02035Cyto  R01900Cyto R01325Cyto R01082Cyto Transporter47 Boundary35 BioMass5 </p>
</html>
</notes>
<annotation>
<rdf:RDF xmlns:rdf="http://www.w3.org/1999/02/22-rdf-syntax-ns#" xmlns:dc="http://purl.org/dc/elements/1.1/" xmlns:dcterms="http://purl.org/dc/terms/" xmlns:vCard="http://www.w3.org/2001/vcard-rdf/3.0#" xmlns:bqbiol="http://biomodels.net/biology-qualifiers/" xmlns:bqmodel="http://biomodels.net/model-qualifiers/">
<rdf:Description rdf:about="#metaid_C00001Cyto">
<bqbiol:is>
<rdf:Bag>
<rdf:li rdf:resource="urn:miriam:obo.chebi:CHEBI%3A15377"/>
<rdf:li rdf:resource="urn:miriam:kegg.compound:C00001"/>
<rdf:li rdf:resource="urn:miriam:pubchem.compound:3303"/>
</rdf:Bag>
</bqbiol:is>
</rdf:Description>
</rdf:RDF>
</annotation>
</species>
<species metaid="metaid_C00001MM" id="C00001MM" name="C00001MM H2O" compartment="Mitochondrion">
<notes>
<html xmlns="http://www.w3.org/1999/xhtml">
<p>FORMULA: H2O</p>
<p>KEGG ID: C00001</p>
<p>PubChem ID: 3303</p>
<p>ChEBI: 15377</p>
<p>Used by: R00004MM R00009MM R00081MM R00086MM R00205MM R00243MM R00245MM R00248MM R00256MM R00274MM R00351MM R00551MM R00707MM R00708MM R00710MM R00713MM R00716MM R00941MM R00945MM R01082MM R01157MM R01325MM R01655MM R01706MM R01900MM R01978MM R02029MM R02085MM R02313MM R02529MM R03026MM R03102MM R03103MM R03314MM R04170MM R04204MM R04224MM R04428MM R04535MM R04537MM R04544MM R04568MM R04738MM R04740MM R04744MM R04746MM R04749MM R04954MM R04965MM R05064MM R08157MM R00227MM R03158MM R03045MM R00782MM Transporter47 </p>
</html>
</notes>
<annotation>
<rdf:RDF xmlns:rdf="http://www.w3.org/1999/02/22-rdf-syntax-ns#" xmlns:dc="http://purl.org/dc/elements/1.1/" xmlns:dcterms="http://purl.org/dc/terms/" xmlns:vCard="http://www.w3.org/2001/vcard-rdf/3.0#" xmlns:bqbiol="http://biomodels.net/biology-qualifiers/" xmlns:bqmodel="http://biomodels.net/model-qualifiers/">
<rdf:Description rdf:about="#metaid_C00001MM">
<bqbiol:is>
<rdf:Bag>
<rdf:li rdf:resource="urn:miriam:obo.chebi:CHEBI%3A15377"/>
<rdf:li rdf:resource="urn:miriam:kegg.compound:C00001"/>
<rdf:li rdf:resource="urn:miriam:pubchem.compound:3303"/>
</rdf:Bag>
</bqbiol:is>
</rdf:Description>
</rdf:RDF>
</annotation>
</species>
<species metaid="metaid_C00002_b" id="C00002_b" name="C00002_b ATP" compartment="Cytosol" boundaryCondition="true">
<notes>
<html xmlns="http://www.w3.org/1999/xhtml">
<p>FORMULA: C10H16N5O13P3</p>
<p>KEGG ID: C00002</p>
<p>PubChem ID: 3304</p>
<p>ChEBI: 15422</p>
<p>Used by: Boundary49 </p>
</html>
</notes>
<annotation>
<rdf:RDF xmlns:rdf="http://www.w3.org/1999/02/22-rdf-syntax-ns#" xmlns:dc="http://purl.org/dc/elements/1.1/" xmlns:dcterms="http://purl.org/dc/terms/" xmlns:vCard="http://www.w3.org/2001/vcard-rdf/3.0#" xmlns:bqbiol="http://biomodels.net/biology-qualifiers/" xmlns:bqmodel="http://biomodels.net/model-qualifiers/">
<rdf:Description rdf:about="#metaid_C00002_b">
<bqbiol:is>
<rdf:Bag>
<rdf:li rdf:resource="urn:miriam:obo.chebi:CHEBI%3A15422"/>
<rdf:li rdf:resource="urn:miriam:kegg.compound:C00002"/>
<rdf:li rdf:resource="urn:miriam:pubchem.compound:3304"/>
</rdf:Bag>
</bqbiol:is>
</rdf:Description>
</rdf:RDF>
</annotation>
</species>
<species metaid="metaid_C00002Cyto" id="C00002Cyto" name="C00002Cyto ATP" compartment="Cytosol" charge="-4">
<notes>
<html xmlns="http://www.w3.org/1999/xhtml">
<p>FORMULA: C10H16N5O13P3</p>
<p>KEGG ID: C00002</p>
<p>PubChem ID: 3304</p>
<p>ChEBI: 15422</p>
<p>Used by: R00127Cyto R00200Cyto R00943Cyto R01280Cyto R01512Cyto R01786Cyto R04779Cyto R01954Cyto R01881Cyto R00575Cyto R00894Cyto R00497Cyto R00330Cyto R00352Cyto Transporter7 Boundary49 BioMass5 </p>
</html>
</notes>
<annotation>
<rdf:RDF xmlns:rdf="http://www.w3.org/1999/02/22-rdf-syntax-ns#" xmlns:dc="http://purl.org/dc/elements/1.1/" xmlns:dcterms="http://purl.org/dc/terms/" xmlns:vCard="http://www.w3.org/2001/vcard-rdf/3.0#" xmlns:bqbiol="http://biomodels.net/biology-qualifiers/" xmlns:bqmodel="http://biomodels.net/model-qualifiers/">
<rdf:Description rdf:about="#metaid_C00002Cyto">
<bqbiol:is>
<rdf:Bag>
<rdf:li rdf:resource="urn:miriam:obo.chebi:CHEBI%3A15422"/>
<rdf:li rdf:resource="urn:miriam:kegg.compound:C00002"/>
<rdf:li rdf:resource="urn:miriam:pubchem.compound:3304"/>
</rdf:Bag>
</bqbiol:is>
</rdf:Description>
</rdf:RDF>
</annotation>
</species>
<species metaid="metaid_C00002MM" id="C00002MM" name="C00002MM ATP" compartment="Mitochondrion" charge="-4">
<notes>
<html xmlns="http://www.w3.org/1999/xhtml">
<p>FORMULA: C10H16N5O13P3</p>
<p>KEGG ID: C00002</p>
<p>PubChem ID: 3304</p>
<p>ChEBI: 15422</p>
<p>Used by: R00086MM R00127MM R00156MM R00239MM R00316MM R00330MM R00344MM R00352MM R00405MM R00512MM R00570MM R00722MM R00742MM R01137MM R01176MM R01280MM R01354MM R01857MM R01859MM R02093MM R02326MM R04138MM R00253MM Transporter7 BioMass3 BioMass4 BioMass7 </p>
</html>
</notes>
<annotation>
<rdf:RDF xmlns:rdf="http://www.w3.org/1999/02/22-rdf-syntax-ns#" xmlns:dc="http://purl.org/dc/elements/1.1/" xmlns:dcterms="http://purl.org/dc/terms/" xmlns:vCard="http://www.w3.org/2001/vcard-rdf/3.0#" xmlns:bqbiol="http://biomodels.net/biology-qualifiers/" xmlns:bqmodel="http://biomodels.net/model-qualifiers/">
<rdf:Description rdf:about="#metaid_C00002MM">
<bqbiol:is>
<rdf:Bag>
<rdf:li rdf:resource="urn:miriam:obo.chebi:CHEBI%3A15422"/>
<rdf:li rdf:resource="urn:miriam:kegg.compound:C00002"/>
<rdf:li rdf:resource="urn:miriam:pubchem.compound:3304"/>
</rdf:Bag>
</bqbiol:is>
</rdf:Description>
</rdf:RDF>
</annotation>
</species>
<species metaid="metaid_C00003_b" id="C00003_b" name="C00003_b NAD+" compartment="Cytosol" boundaryCondition="true">
<notes>
<html xmlns="http://www.w3.org/1999/xhtml">
<p>FORMULA: C21H28N7O14P2</p>
<p>KEGG ID: C00003</p>
<p>PubChem ID: 3305</p>
<p>ChEBI: 15846</p>
<p>Used by: Boundary40 </p>
</html>
</notes>
<annotation>
<rdf:RDF xmlns:rdf="http://www.w3.org/1999/02/22-rdf-syntax-ns#" xmlns:dc="http://purl.org/dc/elements/1.1/" xmlns:dcterms="http://purl.org/dc/terms/" xmlns:vCard="http://www.w3.org/2001/vcard-rdf/3.0#" xmlns:bqbiol="http://biomodels.net/biology-qualifiers/" xmlns:bqmodel="http://biomodels.net/model-qualifiers/">
<rdf:Description rdf:about="#metaid_C00003_b">
<bqbiol:is>
<rdf:Bag>
<rdf:li rdf:resource="urn:miriam:obo.chebi:CHEBI%3A15846"/>
<rdf:li rdf:resource="urn:miriam:kegg.compound:C00003"/>
<rdf:li rdf:resource="urn:miriam:pubchem.compound:3305"/>
</rdf:Bag>
</bqbiol:is>
</rdf:Description>
</rdf:RDF>
</annotation>
</species>
<species metaid="metaid_C00003Cyto" id="C00003Cyto" name="C00003Cyto NAD+" compartment="Cytosol" charge="-1">
<notes>
<html xmlns="http://www.w3.org/1999/xhtml">
<p>FORMULA: C21H28N7O14P2</p>
<p>KEGG ID: C00003</p>
<p>PubChem ID: 3305</p>
<p>ChEBI: 15846</p>
<p>Used by: R00342Cyto R00703Cyto R00842Cyto R01061Cyto R02391Cyto R03889Cyto R01937Cyto R01248Cyto  Transporter45 Boundary40 </p>
</html>
</notes>
<annotation>
<rdf:RDF xmlns:rdf="http://www.w3.org/1999/02/22-rdf-syntax-ns#" xmlns:dc="http://purl.org/dc/elements/1.1/" xmlns:dcterms="http://purl.org/dc/terms/" xmlns:vCard="http://www.w3.org/2001/vcard-rdf/3.0#" xmlns:bqbiol="http://biomodels.net/biology-qualifiers/" xmlns:bqmodel="http://biomodels.net/model-qualifiers/">
<rdf:Description rdf:about="#metaid_C00003Cyto">
<bqbiol:is>
<rdf:Bag>
<rdf:li rdf:resource="urn:miriam:obo.chebi:CHEBI%3A15846"/>
<rdf:li rdf:resource="urn:miriam:kegg.compound:C00003"/>
<rdf:li rdf:resource="urn:miriam:pubchem.compound:3305"/>
</rdf:Bag>
</bqbiol:is>
</rdf:Description>
</rdf:RDF>
</annotation>
</species>
<species metaid="metaid_C00003MM" id="C00003MM" name="C00003MM NAD+" compartment="Mitochondrion" charge="-1">
<notes>
<html xmlns="http://www.w3.org/1999/xhtml">
<p>FORMULA: C21H28N7O14P2</p>
<p>KEGG ID: C00003</p>
<p>PubChem ID: 3305</p>
<p>ChEBI: 15846</p>
<p>Used by: R00094MM R00112MM R00214MM R00243MM R00245MM R00342MM R00705MM R00707MM R00709MM R00710MM R00713MM R00935MM R01218MM R01248MM R01361MM R01975MM R02163MM R02313MM R03102MM R03381MM R04203MM R04737MM R04739MM R04741MM R04743MM R04745MM R04748MM R05066MM R07618MM R01933MM R01608MM Transporter45 </p>
</html>
</notes>
<annotation>
<rdf:RDF xmlns:rdf="http://www.w3.org/1999/02/22-rdf-syntax-ns#" xmlns:dc="http://purl.org/dc/elements/1.1/" xmlns:dcterms="http://purl.org/dc/terms/" xmlns:vCard="http://www.w3.org/2001/vcard-rdf/3.0#" xmlns:bqbiol="http://biomodels.net/biology-qualifiers/" xmlns:bqmodel="http://biomodels.net/model-qualifiers/">
<rdf:Description rdf:about="#metaid_C00003MM">
<bqbiol:is>
<rdf:Bag>
<rdf:li rdf:resource="urn:miriam:obo.chebi:CHEBI%3A15846"/>
<rdf:li rdf:resource="urn:miriam:kegg.compound:C00003"/>
<rdf:li rdf:resource="urn:miriam:pubchem.compound:3305"/>
</rdf:Bag>
</bqbiol:is>
</rdf:Description>
</rdf:RDF>
</annotation>
</species>
<species metaid="metaid_C00004_b" id="C00004_b" name="C00004_b NADH" compartment="Cytosol" boundaryCondition="true">
<notes>
<html xmlns="http://www.w3.org/1999/xhtml">
<p>FORMULA: C21H29N7O14P2</p>
<p>KEGG ID: C00004</p>
<p>PubChem ID: 3306</p>
<p>ChEBI: 16908</p>
<p>Used by: Boundary78 </p>
</html>
</notes>
<annotation>
<rdf:RDF xmlns:rdf="http://www.w3.org/1999/02/22-rdf-syntax-ns#" xmlns:dc="http://purl.org/dc/elements/1.1/" xmlns:dcterms="http://purl.org/dc/terms/" xmlns:vCard="http://www.w3.org/2001/vcard-rdf/3.0#" xmlns:bqbiol="http://biomodels.net/biology-qualifiers/" xmlns:bqmodel="http://biomodels.net/model-qualifiers/">
<rdf:Description rdf:about="#metaid_C00004_b">
<bqbiol:is>
<rdf:Bag>
<rdf:li rdf:resource="urn:miriam:obo.chebi:CHEBI%3A16908"/>
<rdf:li rdf:resource="urn:miriam:kegg.compound:C00004"/>
<rdf:li rdf:resource="urn:miriam:pubchem.compound:3306"/>
</rdf:Bag>
</bqbiol:is>
</rdf:Description>
</rdf:RDF>
</annotation>
</species>
<species metaid="metaid_C00004Cyto" id="C00004Cyto" name="C00004Cyto NADH" compartment="Cytosol" charge="-2">
<notes>
<html xmlns="http://www.w3.org/1999/xhtml">
<p>FORMULA: C21H29N7O14P2</p>
<p>KEGG ID: C00004</p>
<p>PubChem ID: 3306</p>
<p>ChEBI: 16908</p>
<p>Used by: R00342Cyto R00703Cyto R00842Cyto R01061Cyto R02391Cyto R03889Cyto R01937Cyto R01248Cyto </p>
</html>
</notes>
<annotation>
<rdf:RDF xmlns:rdf="http://www.w3.org/1999/02/22-rdf-syntax-ns#" xmlns:dc="http://purl.org/dc/elements/1.1/" xmlns:dcterms="http://purl.org/dc/terms/" xmlns:vCard="http://www.w3.org/2001/vcard-rdf/3.0#" xmlns:bqbiol="http://biomodels.net/biology-qualifiers/" xmlns:bqmodel="http://biomodels.net/model-qualifiers/">
<rdf:Description rdf:about="#metaid_C00004Cyto">
<bqbiol:is>
<rdf:Bag>
<rdf:li rdf:resource="urn:miriam:obo.chebi:CHEBI%3A16908"/>
<rdf:li rdf:resource="urn:miriam:kegg.compound:C00004"/>
<rdf:li rdf:resource="urn:miriam:pubchem.compound:3306"/>
</rdf:Bag>
</bqbiol:is>
</rdf:Description>
</rdf:RDF>
</annotation>
</species>
<species metaid="metaid_C00004MM" id="C00004MM" name="C00004MM NADH" compartment="Mitochondrion" charge="-2">
<notes>
<html xmlns="http://www.w3.org/1999/xhtml">
<p>FORMULA: C21H29N7O14P2</p>
<p>KEGG ID: C00004</p>
<p>PubChem ID: 3306</p>
<p>ChEBI: 16908</p>
<p>Used by: R00094MM R00112MM R00214MM R00243MM R00245MM R00342MM R00705MM R00707MM R00709MM R00710MM R00713MM R00935MM R01218MM R01248MM R01361MM R01975MM R02163MM R02313MM R03102MM R03381MM R04203MM R04737MM R04739MM R04741MM R04743MM R04745MM R04748MM R05066MM R07618MM R01933MM R01608MM Boundary78 </p>
</html>
</notes>
<annotation>
<rdf:RDF xmlns:rdf="http://www.w3.org/1999/02/22-rdf-syntax-ns#" xmlns:dc="http://purl.org/dc/elements/1.1/" xmlns:dcterms="http://purl.org/dc/terms/" xmlns:vCard="http://www.w3.org/2001/vcard-rdf/3.0#" xmlns:bqbiol="http://biomodels.net/biology-qualifiers/" xmlns:bqmodel="http://biomodels.net/model-qualifiers/">
<rdf:Description rdf:about="#metaid_C00004MM">
<bqbiol:is>
<rdf:Bag>
<rdf:li rdf:resource="urn:miriam:obo.chebi:CHEBI%3A16908"/>
<rdf:li rdf:resource="urn:miriam:kegg.compound:C00004"/>
<rdf:li rdf:resource="urn:miriam:pubchem.compound:3306"/>
</rdf:Bag>
</bqbiol:is>
</rdf:Description>
</rdf:RDF>
</annotation>
</species>
<species metaid="metaid_C00005_b" id="C00005_b" name="C00005_b NADP+" compartment="Cytosol" boundaryCondition="true">
<notes>
<html xmlns="http://www.w3.org/1999/xhtml">
<p>FORMULA: C21H30N7O17P3</p>
<p>KEGG ID: C00005</p>
<p>PubChem ID: 3307</p>
<p>ChEBI: 16474</p>
<p>Used by: Boundary74 Boundary79 </p>
</html>
</notes>
<annotation>
<rdf:RDF xmlns:rdf="http://www.w3.org/1999/02/22-rdf-syntax-ns#" xmlns:dc="http://purl.org/dc/elements/1.1/" xmlns:dcterms="http://purl.org/dc/terms/" xmlns:vCard="http://www.w3.org/2001/vcard-rdf/3.0#" xmlns:bqbiol="http://biomodels.net/biology-qualifiers/" xmlns:bqmodel="http://biomodels.net/model-qualifiers/">
<rdf:Description rdf:about="#metaid_C00005_b">
<bqbiol:is>
<rdf:Bag>
<rdf:li rdf:resource="urn:miriam:obo.chebi:CHEBI%3A16474"/>
<rdf:li rdf:resource="urn:miriam:kegg.compound:C00005"/>
<rdf:li rdf:resource="urn:miriam:pubchem.compound:3307"/>
</rdf:Bag>
</bqbiol:is>
</rdf:Description>
</rdf:RDF>
</annotation>
</species>
<species metaid="metaid_C00005Cyto" id="C00005Cyto" name="C00005Cyto NADPH" compartment="Cytosol" charge="-4">
<notes>
<html xmlns="http://www.w3.org/1999/xhtml">
<p>FORMULA: C21H30N7O17P3</p>
<p>KEGG ID: C00005</p>
<p>PubChem ID: 3307</p>
<p>ChEBI: 16474</p>
<p>Used by: R03683Cyto R02393Cyto R00558Cyto R00111Cyto R01899Cyto R01960Cyto R02736Cyto R01528Cyto R01251Cyto R00216Cyto R01220Cyto Boundary74 </p>
</html>
</notes>
<annotation>
<rdf:RDF xmlns:rdf="http://www.w3.org/1999/02/22-rdf-syntax-ns#" xmlns:dc="http://purl.org/dc/elements/1.1/" xmlns:dcterms="http://purl.org/dc/terms/" xmlns:vCard="http://www.w3.org/2001/vcard-rdf/3.0#" xmlns:bqbiol="http://biomodels.net/biology-qualifiers/" xmlns:bqmodel="http://biomodels.net/model-qualifiers/">
<rdf:Description rdf:about="#metaid_C00005Cyto">
<bqbiol:is>
<rdf:Bag>
<rdf:li rdf:resource="urn:miriam:obo.chebi:CHEBI%3A16474"/>
<rdf:li rdf:resource="urn:miriam:kegg.compound:C00005"/>
<rdf:li rdf:resource="urn:miriam:pubchem.compound:3307"/>
</rdf:Bag>
</bqbiol:is>
</rdf:Description>
</rdf:RDF>
</annotation>
</species>
<species metaid="metaid_C00005MM" id="C00005MM" name="C00005MM NADPH" compartment="Mitochondrion" charge="-4">
<notes>
<html xmlns="http://www.w3.org/1999/xhtml">
<p>FORMULA: C21H30N7O17P3</p>
<p>KEGG ID: C00005</p>
<p>PubChem ID: 3307</p>
<p>ChEBI: 16474</p>
<p>Used by: R00112MM R00115MM R00205MM R00216MM R00248MM R00706MM R00708MM R00716MM R00740MM R00941MM R01220MM R01251MM R01278MM R01899MM R03103MM R03313MM R03776MM R03856MM R03989MM R04430MM R04533MM R04534MM R04536MM R04543MM R04566MM R04725MM R04753MM R04953MM R04956MM R04959MM R04962MM R04964MM R04967MM R04970MM R06985MM Boundary79 </p>
</html>
</notes>
<annotation>
<rdf:RDF xmlns:rdf="http://www.w3.org/1999/02/22-rdf-syntax-ns#" xmlns:dc="http://purl.org/dc/elements/1.1/" xmlns:dcterms="http://purl.org/dc/terms/" xmlns:vCard="http://www.w3.org/2001/vcard-rdf/3.0#" xmlns:bqbiol="http://biomodels.net/biology-qualifiers/" xmlns:bqmodel="http://biomodels.net/model-qualifiers/">
<rdf:Description rdf:about="#metaid_C00005MM">
<bqbiol:is>
<rdf:Bag>
<rdf:li rdf:resource="urn:miriam:obo.chebi:CHEBI%3A16474"/>
<rdf:li rdf:resource="urn:miriam:kegg.compound:C00005"/>
<rdf:li rdf:resource="urn:miriam:pubchem.compound:3307"/>
</rdf:Bag>
</bqbiol:is>
</rdf:Description>
</rdf:RDF>
</annotation>
</species>
<species metaid="metaid_C00006_b" id="C00006_b" name="C00006_b NADPH" compartment="Cytosol" boundaryCondition="true">
<notes>
<html xmlns="http://www.w3.org/1999/xhtml">
<p>FORMULA: C21H29N7O17P3</p>
<p>KEGG ID: C00006</p>
<p>PubChem ID: 3308</p>
<p>ChEBI: 18009</p>
<p>Used by: Boundary73 </p>
</html>
</notes>
<annotation>
<rdf:RDF xmlns:rdf="http://www.w3.org/1999/02/22-rdf-syntax-ns#" xmlns:dc="http://purl.org/dc/elements/1.1/" xmlns:dcterms="http://purl.org/dc/terms/" xmlns:vCard="http://www.w3.org/2001/vcard-rdf/3.0#" xmlns:bqbiol="http://biomodels.net/biology-qualifiers/" xmlns:bqmodel="http://biomodels.net/model-qualifiers/">
<rdf:Description rdf:about="#metaid_C00006_b">
<bqbiol:is>
<rdf:Bag>
<rdf:li rdf:resource="urn:miriam:obo.chebi:CHEBI%3A18009"/>
<rdf:li rdf:resource="urn:miriam:kegg.compound:C00006"/>
<rdf:li rdf:resource="urn:miriam:pubchem.compound:3308"/>
</rdf:Bag>
</bqbiol:is>
</rdf:Description>
</rdf:RDF>
</annotation>
</species>
<species metaid="metaid_C00006Cyto" id="C00006Cyto" name="C00006Cyto NADP+" compartment="Cytosol" charge="-3">
<notes>
<html xmlns="http://www.w3.org/1999/xhtml">
<p>FORMULA: C21H29N7O17P3</p>
<p>KEGG ID: C00006</p>
<p>PubChem ID: 3308</p>
<p>ChEBI: 18009</p>
<p>Used by: R03683Cyto R02393Cyto R00558Cyto R00111Cyto R01899Cyto R01960Cyto R02736Cyto R01528Cyto R01251Cyto R00216Cyto R01220Cyto Boundary73 </p>
</html>
</notes>
<annotation>
<rdf:RDF xmlns:rdf="http://www.w3.org/1999/02/22-rdf-syntax-ns#" xmlns:dc="http://purl.org/dc/elements/1.1/" xmlns:dcterms="http://purl.org/dc/terms/" xmlns:vCard="http://www.w3.org/2001/vcard-rdf/3.0#" xmlns:bqbiol="http://biomodels.net/biology-qualifiers/" xmlns:bqmodel="http://biomodels.net/model-qualifiers/">
<rdf:Description rdf:about="#metaid_C00006Cyto">
<bqbiol:is>
<rdf:Bag>
<rdf:li rdf:resource="urn:miriam:obo.chebi:CHEBI%3A18009"/>
<rdf:li rdf:resource="urn:miriam:kegg.compound:C00006"/>
<rdf:li rdf:resource="urn:miriam:pubchem.compound:3308"/>
</rdf:Bag>
</bqbiol:is>
</rdf:Description>
</rdf:RDF>
</annotation>
</species>
<species metaid="metaid_C00006MM" id="C00006MM" name="C00006MM NADP+" compartment="Mitochondrion" charge="-3">
<notes>
<html xmlns="http://www.w3.org/1999/xhtml">
<p>FORMULA: C21H29N7O17P3</p>
<p>KEGG ID: C00006</p>
<p>PubChem ID: 3308</p>
<p>ChEBI: 18009</p>
<p>Used by: R00112MM R00115MM R00205MM R00216MM R00248MM R00706MM R00708MM R00716MM R00740MM R00941MM R01220MM R01251MM R01278MM R01899MM R03103MM R03313MM R03776MM R03856MM R03989MM R04430MM R04533MM R04534MM R04536MM R04543MM R04566MM R04725MM R04753MM R04953MM R04956MM R04959MM R04962MM R04964MM R04967MM R04970MM R06985MM </p>
</html>
</notes>
<annotation>
<rdf:RDF xmlns:rdf="http://www.w3.org/1999/02/22-rdf-syntax-ns#" xmlns:dc="http://purl.org/dc/elements/1.1/" xmlns:dcterms="http://purl.org/dc/terms/" xmlns:vCard="http://www.w3.org/2001/vcard-rdf/3.0#" xmlns:bqbiol="http://biomodels.net/biology-qualifiers/" xmlns:bqmodel="http://biomodels.net/model-qualifiers/">
<rdf:Description rdf:about="#metaid_C00006MM">
<bqbiol:is>
<rdf:Bag>
<rdf:li rdf:resource="urn:miriam:obo.chebi:CHEBI%3A18009"/>
<rdf:li rdf:resource="urn:miriam:kegg.compound:C00006"/>
<rdf:li rdf:resource="urn:miriam:pubchem.compound:3308"/>
</rdf:Bag>
</bqbiol:is>
</rdf:Description>
</rdf:RDF>
</annotation>
</species>
<species metaid="metaid_C00007_b" id="C00007_b" name="C00007_b Oxygen" compartment="Cytosol" boundaryCondition="true">
<notes>
<html xmlns="http://www.w3.org/1999/xhtml">
<p>FORMULA: O2</p>
<p>KEGG ID: C00007</p>
<p>PubChem ID: 3309</p>
<p>ChEBI: 15379</p>
<p>Used by: Boundary2 </p>
</html>
</notes>
<annotation>
<rdf:RDF xmlns:rdf="http://www.w3.org/1999/02/22-rdf-syntax-ns#" xmlns:dc="http://purl.org/dc/elements/1.1/" xmlns:dcterms="http://purl.org/dc/terms/" xmlns:vCard="http://www.w3.org/2001/vcard-rdf/3.0#" xmlns:bqbiol="http://biomodels.net/biology-qualifiers/" xmlns:bqmodel="http://biomodels.net/model-qualifiers/">
<rdf:Description rdf:about="#metaid_C00007_b">
<bqbiol:is>
<rdf:Bag>
<rdf:li rdf:resource="urn:miriam:obo.chebi:CHEBI%3A15379"/>
<rdf:li rdf:resource="urn:miriam:kegg.compound:C00007"/>
<rdf:li rdf:resource="urn:miriam:pubchem.compound:3309"/>
</rdf:Bag>
</bqbiol:is>
</rdf:Description>
</rdf:RDF>
</annotation>
</species>
<species metaid="metaid_C00007Cyto" id="C00007Cyto" name="C00007Cyto Oxygen" compartment="Cytosol">
<notes>
<html xmlns="http://www.w3.org/1999/xhtml">
<p>FORMULA: O2</p>
<p>KEGG ID: C00007</p>
<p>PubChem ID: 3309</p>
<p>ChEBI: 15379</p>
<p>Used by: R03220Cyto R03683Cyto R00558Cyto R00111Cyto R00678Cyto R01960Cyto R02665Cyto Transporter48 Boundary2 </p>
</html>
</notes>
<annotation>
<rdf:RDF xmlns:rdf="http://www.w3.org/1999/02/22-rdf-syntax-ns#" xmlns:dc="http://purl.org/dc/elements/1.1/" xmlns:dcterms="http://purl.org/dc/terms/" xmlns:vCard="http://www.w3.org/2001/vcard-rdf/3.0#" xmlns:bqbiol="http://biomodels.net/biology-qualifiers/" xmlns:bqmodel="http://biomodels.net/model-qualifiers/">
<rdf:Description rdf:about="#metaid_C00007Cyto">
<bqbiol:is>
<rdf:Bag>
<rdf:li rdf:resource="urn:miriam:obo.chebi:CHEBI%3A15379"/>
<rdf:li rdf:resource="urn:miriam:kegg.compound:C00007"/>
<rdf:li rdf:resource="urn:miriam:pubchem.compound:3309"/>
</rdf:Bag>
</bqbiol:is>
</rdf:Description>
</rdf:RDF>
</annotation>
</species>
<species metaid="metaid_C00007MM" id="C00007MM" name="C00007MM Oxygen" compartment="Mitochondrion">
<notes>
<html xmlns="http://www.w3.org/1999/xhtml">
<p>FORMULA: O2</p>
<p>KEGG ID: C00007</p>
<p>PubChem ID: 3309</p>
<p>ChEBI: 15379</p>
<p>Used by: R00009MM R00081MM R00275MM R02163MM R02529MM R03222MM Transporter48 </p>
</html>
</notes>
<annotation>
<rdf:RDF xmlns:rdf="http://www.w3.org/1999/02/22-rdf-syntax-ns#" xmlns:dc="http://purl.org/dc/elements/1.1/" xmlns:dcterms="http://purl.org/dc/terms/" xmlns:vCard="http://www.w3.org/2001/vcard-rdf/3.0#" xmlns:bqbiol="http://biomodels.net/biology-qualifiers/" xmlns:bqmodel="http://biomodels.net/model-qualifiers/">
<rdf:Description rdf:about="#metaid_C00007MM">
<bqbiol:is>
<rdf:Bag>
<rdf:li rdf:resource="urn:miriam:obo.chebi:CHEBI%3A15379"/>
<rdf:li rdf:resource="urn:miriam:kegg.compound:C00007"/>
<rdf:li rdf:resource="urn:miriam:pubchem.compound:3309"/>
</rdf:Bag>
</bqbiol:is>
</rdf:Description>
</rdf:RDF>
</annotation>
</species>
<species metaid="metaid_C00008_b" id="C00008_b" name="C00008_b ADP" compartment="Cytosol" boundaryCondition="true">
<notes>
<html xmlns="http://www.w3.org/1999/xhtml">
<p>FORMULA: C10H15N5O10P2</p>
<p>KEGG ID: C00008</p>
<p>PubChem ID: 3310</p>
<p>ChEBI: 16761</p>
<p>Used by: Boundary41 </p>
</html>
</notes>
<annotation>
<rdf:RDF xmlns:rdf="http://www.w3.org/1999/02/22-rdf-syntax-ns#" xmlns:dc="http://purl.org/dc/elements/1.1/" xmlns:dcterms="http://purl.org/dc/terms/" xmlns:vCard="http://www.w3.org/2001/vcard-rdf/3.0#" xmlns:bqbiol="http://biomodels.net/biology-qualifiers/" xmlns:bqmodel="http://biomodels.net/model-qualifiers/">
<rdf:Description rdf:about="#metaid_C00008_b">
<bqbiol:is>
<rdf:Bag>
<rdf:li rdf:resource="urn:miriam:obo.chebi:CHEBI%3A16761"/>
<rdf:li rdf:resource="urn:miriam:kegg.compound:C00008"/>
<rdf:li rdf:resource="urn:miriam:pubchem.compound:3310"/>
</rdf:Bag>
</bqbiol:is>
</rdf:Description>
</rdf:RDF>
</annotation>
</species>
<species metaid="metaid_C00008Cyto" id="C00008Cyto" name="C00008Cyto ADP" compartment="Cytosol" charge="-3">
<notes>
<html xmlns="http://www.w3.org/1999/xhtml">
<p>FORMULA: C10H15N5O10P2</p>
<p>KEGG ID: C00008</p>
<p>PubChem ID: 3310</p>
<p>ChEBI: 16761</p>
<p>Used by: R00127Cyto R00200Cyto R01512Cyto R01786Cyto R04779Cyto R01881Cyto R00575Cyto R00894Cyto R00497Cyto R00330Cyto R00352Cyto R00943Cyto Transporter7 Boundary41 BioMass5 </p>
</html>
</notes>
<annotation>
<rdf:RDF xmlns:rdf="http://www.w3.org/1999/02/22-rdf-syntax-ns#" xmlns:dc="http://purl.org/dc/elements/1.1/" xmlns:dcterms="http://purl.org/dc/terms/" xmlns:vCard="http://www.w3.org/2001/vcard-rdf/3.0#" xmlns:bqbiol="http://biomodels.net/biology-qualifiers/" xmlns:bqmodel="http://biomodels.net/model-qualifiers/">
<rdf:Description rdf:about="#metaid_C00008Cyto">
<bqbiol:is>
<rdf:Bag>
<rdf:li rdf:resource="urn:miriam:obo.chebi:CHEBI%3A16761"/>
<rdf:li rdf:resource="urn:miriam:kegg.compound:C00008"/>
<rdf:li rdf:resource="urn:miriam:pubchem.compound:3310"/>
</rdf:Bag>
</bqbiol:is>
</rdf:Description>
</rdf:RDF>
</annotation>
</species>
<species metaid="metaid_C00008MM" id="C00008MM" name="C00008MM ADP" compartment="Mitochondrion" charge="-3">
<notes>
<html xmlns="http://www.w3.org/1999/xhtml">
<p>FORMULA: C10H15N5O10P2</p>
<p>KEGG ID: C00008</p>
<p>PubChem ID: 3310</p>
<p>ChEBI: 16761</p>
<p>Used by: R00086MM R00127MM R00156MM R00157MM R00239MM R00330MM R00344MM R00352MM R00405MM R00512MM R00570MM R00722MM R00742MM R01137MM R01857MM R01859MM R02093MM R02326MM R04138MM R00253MM Transporter7 BioMass4 </p>
</html>
</notes>
<annotation>
<rdf:RDF xmlns:rdf="http://www.w3.org/1999/02/22-rdf-syntax-ns#" xmlns:dc="http://purl.org/dc/elements/1.1/" xmlns:dcterms="http://purl.org/dc/terms/" xmlns:vCard="http://www.w3.org/2001/vcard-rdf/3.0#" xmlns:bqbiol="http://biomodels.net/biology-qualifiers/" xmlns:bqmodel="http://biomodels.net/model-qualifiers/">
<rdf:Description rdf:about="#metaid_C00008MM">
<bqbiol:is>
<rdf:Bag>
<rdf:li rdf:resource="urn:miriam:obo.chebi:CHEBI%3A16761"/>
<rdf:li rdf:resource="urn:miriam:kegg.compound:C00008"/>
<rdf:li rdf:resource="urn:miriam:pubchem.compound:3310"/>
</rdf:Bag>
</bqbiol:is>
</rdf:Description>
</rdf:RDF>
</annotation>
</species>
<species metaid="metaid_C00009_b" id="C00009_b" name="C00009_b Orthophosphate" compartment="Cytosol" boundaryCondition="true">
<notes>
<html xmlns="http://www.w3.org/1999/xhtml">
<p>FORMULA: H3PO4</p>
<p>KEGG ID: C00009</p>
<p>PubChem ID: 3311</p>
<p>ChEBI: 18367</p>
<p>Used by: Boundary38 </p>
</html>
</notes>
<annotation>
<rdf:RDF xmlns:rdf="http://www.w3.org/1999/02/22-rdf-syntax-ns#" xmlns:dc="http://purl.org/dc/elements/1.1/" xmlns:dcterms="http://purl.org/dc/terms/" xmlns:vCard="http://www.w3.org/2001/vcard-rdf/3.0#" xmlns:bqbiol="http://biomodels.net/biology-qualifiers/" xmlns:bqmodel="http://biomodels.net/model-qualifiers/">
<rdf:Description rdf:about="#metaid_C00009_b">
<bqbiol:is>
<rdf:Bag>
<rdf:li rdf:resource="urn:miriam:obo.chebi:CHEBI%3A18367"/>
<rdf:li rdf:resource="urn:miriam:kegg.compound:C00009"/>
<rdf:li rdf:resource="urn:miriam:pubchem.compound:3311"/>
</rdf:Bag>
</bqbiol:is>
</rdf:Description>
</rdf:RDF>
</annotation>
</species>
<species metaid="metaid_C00009Cyto" id="C00009Cyto" name="C00009Cyto Orthophosphate" compartment="Cytosol" charge="-2">
<notes>
<html xmlns="http://www.w3.org/1999/xhtml">
<p>FORMULA: H3PO4</p>
<p>KEGG ID: C00009</p>
<p>PubChem ID: 3311</p>
<p>ChEBI: 18367</p>
<p>Used by: R00004Cyto R01061Cyto R00575Cyto R01397Cyto R00894Cyto R00497Cyto R01135Cyto R00352Cyto R00943Cyto Transporter6 Transporter9 Transporter10 Boundary38 BioMass5 </p>
</html>
</notes>
<annotation>
<rdf:RDF xmlns:rdf="http://www.w3.org/1999/02/22-rdf-syntax-ns#" xmlns:dc="http://purl.org/dc/elements/1.1/" xmlns:dcterms="http://purl.org/dc/terms/" xmlns:vCard="http://www.w3.org/2001/vcard-rdf/3.0#" xmlns:bqbiol="http://biomodels.net/biology-qualifiers/" xmlns:bqmodel="http://biomodels.net/model-qualifiers/">
<rdf:Description rdf:about="#metaid_C00009Cyto">
<bqbiol:is>
<rdf:Bag>
<rdf:li rdf:resource="urn:miriam:obo.chebi:CHEBI%3A18367"/>
<rdf:li rdf:resource="urn:miriam:kegg.compound:C00009"/>
<rdf:li rdf:resource="urn:miriam:pubchem.compound:3311"/>
</rdf:Bag>
</bqbiol:is>
</rdf:Description>
</rdf:RDF>
</annotation>
</species>
<species metaid="metaid_C00009MM" id="C00009MM" name="C00009MM Orthophosphate" compartment="Mitochondrion" charge="-2">
<notes>
<html xmlns="http://www.w3.org/1999/xhtml">
<p>FORMULA: H3PO4</p>
<p>KEGG ID: C00009</p>
<p>PubChem ID: 3311</p>
<p>ChEBI: 18367</p>
<p>Used by: R00004MM R00086MM R00344MM R00352MM R00405MM R00432MM R00727MM R00742MM R01859MM R02029MM R03313MM R04138MM R00253MM Transporter6 Transporter9 Transporter10 BioMass4 </p>
</html>
</notes>
<annotation>
<rdf:RDF xmlns:rdf="http://www.w3.org/1999/02/22-rdf-syntax-ns#" xmlns:dc="http://purl.org/dc/elements/1.1/" xmlns:dcterms="http://purl.org/dc/terms/" xmlns:vCard="http://www.w3.org/2001/vcard-rdf/3.0#" xmlns:bqbiol="http://biomodels.net/biology-qualifiers/" xmlns:bqmodel="http://biomodels.net/model-qualifiers/">
<rdf:Description rdf:about="#metaid_C00009MM">
<bqbiol:is>
<rdf:Bag>
<rdf:li rdf:resource="urn:miriam:obo.chebi:CHEBI%3A18367"/>
<rdf:li rdf:resource="urn:miriam:kegg.compound:C00009"/>
<rdf:li rdf:resource="urn:miriam:pubchem.compound:3311"/>
</rdf:Bag>
</bqbiol:is>
</rdf:Description>
</rdf:RDF>
</annotation>
</species>
<species metaid="metaid_C00010_b" id="C00010_b" name="C00010_b CoA" compartment="Cytosol" boundaryCondition="true">
<notes>
<html xmlns="http://www.w3.org/1999/xhtml">
<p>FORMULA: C21H36N7O16P3S</p>
<p>KEGG ID: C00010</p>
<p>PubChem ID: 3312</p>
<p>ChEBI: 15346</p>
<p>Used by: Boundary34 </p>
</html>
</notes>
<annotation>
<rdf:RDF xmlns:rdf="http://www.w3.org/1999/02/22-rdf-syntax-ns#" xmlns:dc="http://purl.org/dc/elements/1.1/" xmlns:dcterms="http://purl.org/dc/terms/" xmlns:vCard="http://www.w3.org/2001/vcard-rdf/3.0#" xmlns:bqbiol="http://biomodels.net/biology-qualifiers/" xmlns:bqmodel="http://biomodels.net/model-qualifiers/">
<rdf:Description rdf:about="#metaid_C00010_b">
<bqbiol:is>
<rdf:Bag>
<rdf:li rdf:resource="urn:miriam:obo.chebi:CHEBI%3A15346"/>
<rdf:li rdf:resource="urn:miriam:kegg.compound:C00010"/>
<rdf:li rdf:resource="urn:miriam:pubchem.compound:3312"/>
</rdf:Bag>
</bqbiol:is>
</rdf:Description>
</rdf:RDF>
</annotation>
</species>
<species metaid="metaid_C00010Cyto" id="C00010Cyto" name="C00010Cyto CoA" compartment="Cytosol" charge="-4">
<notes>
<html xmlns="http://www.w3.org/1999/xhtml">
<p>FORMULA: C21H36N7O16P3S</p>
<p>KEGG ID: C00010</p>
<p>PubChem ID: 3312</p>
<p>ChEBI: 15346</p>
<p>Used by: R01280Cyto R01923Cyto R00352Cyto Transporter18 Transporter18b Boundary34 </p>
</html>
</notes>
<annotation>
<rdf:RDF xmlns:rdf="http://www.w3.org/1999/02/22-rdf-syntax-ns#" xmlns:dc="http://purl.org/dc/elements/1.1/" xmlns:dcterms="http://purl.org/dc/terms/" xmlns:vCard="http://www.w3.org/2001/vcard-rdf/3.0#" xmlns:bqbiol="http://biomodels.net/biology-qualifiers/" xmlns:bqmodel="http://biomodels.net/model-qualifiers/">
<rdf:Description rdf:about="#metaid_C00010Cyto">
<bqbiol:is>
<rdf:Bag>
<rdf:li rdf:resource="urn:miriam:obo.chebi:CHEBI%3A15346"/>
<rdf:li rdf:resource="urn:miriam:kegg.compound:C00010"/>
<rdf:li rdf:resource="urn:miriam:pubchem.compound:3312"/>
</rdf:Bag>
</bqbiol:is>
</rdf:Description>
</rdf:RDF>
</annotation>
</species>
<species metaid="metaid_C00010MM" id="C00010MM" name="C00010MM CoA" compartment="Mitochondrion" charge="-4">
<notes>
<html xmlns="http://www.w3.org/1999/xhtml">
<p>FORMULA: C21H36N7O16P3S</p>
<p>KEGG ID: C00010</p>
<p>PubChem ID: 3312</p>
<p>ChEBI: 15346</p>
<p>Used by: R00236MM R00238MM R00351MM R00352MM R00371MM R00405MM R00432MM R00705MM R00706MM R00727MM R00740MM R00830MM R00851MM R00926MM R00927MM R00935MM R01176MM R01177MM R01280MM R01624MM R01626MM R01923MM R01978MM R02241MM R02569MM R02570MM R02571MM R02662MM R03174MM R03381MM R03778MM R03858MM R03991MM R04097MM R04742MM R04747MM R05064MM R01933MM R00227MM R03158MM Transporter18 Transporter18b </p>
</html>
</notes>
<annotation>
<rdf:RDF xmlns:rdf="http://www.w3.org/1999/02/22-rdf-syntax-ns#" xmlns:dc="http://purl.org/dc/elements/1.1/" xmlns:dcterms="http://purl.org/dc/terms/" xmlns:vCard="http://www.w3.org/2001/vcard-rdf/3.0#" xmlns:bqbiol="http://biomodels.net/biology-qualifiers/" xmlns:bqmodel="http://biomodels.net/model-qualifiers/">
<rdf:Description rdf:about="#metaid_C00010MM">
<bqbiol:is>
<rdf:Bag>
<rdf:li rdf:resource="urn:miriam:obo.chebi:CHEBI%3A15346"/>
<rdf:li rdf:resource="urn:miriam:kegg.compound:C00010"/>
<rdf:li rdf:resource="urn:miriam:pubchem.compound:3312"/>
</rdf:Bag>
</bqbiol:is>
</rdf:Description>
</rdf:RDF>
</annotation>
</species>
<species metaid="metaid_C00011_b" id="C00011_b" name="C00011_b CO2" compartment="Cytosol" boundaryCondition="true">
<notes>
<html xmlns="http://www.w3.org/1999/xhtml">
<p>FORMULA: CO2</p>
<p>KEGG ID: C00011</p>
<p>PubChem ID: 3313</p>
<p>ChEBI: 16526</p>
<p>Used by: Boundary1 </p>
</html>
</notes>
<annotation>
<rdf:RDF xmlns:rdf="http://www.w3.org/1999/02/22-rdf-syntax-ns#" xmlns:dc="http://purl.org/dc/elements/1.1/" xmlns:dcterms="http://purl.org/dc/terms/" xmlns:vCard="http://www.w3.org/2001/vcard-rdf/3.0#" xmlns:bqbiol="http://biomodels.net/biology-qualifiers/" xmlns:bqmodel="http://biomodels.net/model-qualifiers/">
<rdf:Description rdf:about="#metaid_C00011_b">
<bqbiol:is>
<rdf:Bag>
<rdf:li rdf:resource="urn:miriam:obo.chebi:CHEBI%3A16526"/>
<rdf:li rdf:resource="urn:miriam:kegg.compound:C00011"/>
<rdf:li rdf:resource="urn:miriam:pubchem.compound:3313"/>
</rdf:Bag>
</bqbiol:is>
</rdf:Description>
</rdf:RDF>
</annotation>
</species>
<species metaid="metaid_C00011Cyto" id="C00011Cyto" name="C00011Cyto CO2" compartment="Cytosol">
<notes>
<html xmlns="http://www.w3.org/1999/xhtml">
<p>FORMULA: CO2</p>
<p>KEGG ID: C00011</p>
<p>PubChem ID: 3313</p>
<p>ChEBI: 16526</p>
<p>Used by: R03197Cyto R03220Cyto R00268Cyto R04323Cyto R01528Cyto R00216Cyto Transporter46 Boundary1 </p>
</html>
</notes>
<annotation>
<rdf:RDF xmlns:rdf="http://www.w3.org/1999/02/22-rdf-syntax-ns#" xmlns:dc="http://purl.org/dc/elements/1.1/" xmlns:dcterms="http://purl.org/dc/terms/" xmlns:vCard="http://www.w3.org/2001/vcard-rdf/3.0#" xmlns:bqbiol="http://biomodels.net/biology-qualifiers/" xmlns:bqmodel="http://biomodels.net/model-qualifiers/">
<rdf:Description rdf:about="#metaid_C00011Cyto">
<bqbiol:is>
<rdf:Bag>
<rdf:li rdf:resource="urn:miriam:obo.chebi:CHEBI%3A16526"/>
<rdf:li rdf:resource="urn:miriam:kegg.compound:C00011"/>
<rdf:li rdf:resource="urn:miriam:pubchem.compound:3313"/>
</rdf:Bag>
</bqbiol:is>
</rdf:Description>
</rdf:RDF>
</annotation>
</species>
<species metaid="metaid_C00011MM" id="C00011MM" name="C00011MM CO2" compartment="Mitochondrion">
<notes>
<html xmlns="http://www.w3.org/1999/xhtml">
<p>FORMULA: CO2</p>
<p>KEGG ID: C00011</p>
<p>PubChem ID: 3313</p>
<p>ChEBI: 16526</p>
<p>Used by: R00014MM R00214MM R00216MM R00233MM R00261MM R00268MM R00431MM R00566MM R00621MM R00705MM R00706MM R00709MM R00726MM R00830MM R00935MM R00941MM R01699MM R01701MM R01702MM R01940MM R02487MM R03758MM R04225MM R04355MM R04726MM R04952MM R04957MM R04960MM R04963MM R04968MM R07599MM R07601MM R07603MM R01933MM Transporter46 </p>
</html>
</notes>
<annotation>
<rdf:RDF xmlns:rdf="http://www.w3.org/1999/02/22-rdf-syntax-ns#" xmlns:dc="http://purl.org/dc/elements/1.1/" xmlns:dcterms="http://purl.org/dc/terms/" xmlns:vCard="http://www.w3.org/2001/vcard-rdf/3.0#" xmlns:bqbiol="http://biomodels.net/biology-qualifiers/" xmlns:bqmodel="http://biomodels.net/model-qualifiers/">
<rdf:Description rdf:about="#metaid_C00011MM">
<bqbiol:is>
<rdf:Bag>
<rdf:li rdf:resource="urn:miriam:obo.chebi:CHEBI%3A16526"/>
<rdf:li rdf:resource="urn:miriam:kegg.compound:C00011"/>
<rdf:li rdf:resource="urn:miriam:pubchem.compound:3313"/>
</rdf:Bag>
</bqbiol:is>
</rdf:Description>
</rdf:RDF>
</annotation>
</species>
<species metaid="metaid_C00013Cyto" id="C00013Cyto" name="C00013Cyto Diphosphate" compartment="Cytosol" charge="-3">
<notes>
<html xmlns="http://www.w3.org/1999/xhtml">
<p>FORMULA: H4P2O7</p>
<p>KEGG ID: C00013</p>
<p>PubChem ID: 3315</p>
<p>ChEBI: 18361 29888</p>
<p>Used by: R00004Cyto R01280Cyto R01954Cyto </p>
</html>
</notes>
<annotation>
<rdf:RDF xmlns:rdf="http://www.w3.org/1999/02/22-rdf-syntax-ns#" xmlns:dc="http://purl.org/dc/elements/1.1/" xmlns:dcterms="http://purl.org/dc/terms/" xmlns:vCard="http://www.w3.org/2001/vcard-rdf/3.0#" xmlns:bqbiol="http://biomodels.net/biology-qualifiers/" xmlns:bqmodel="http://biomodels.net/model-qualifiers/">
<rdf:Description rdf:about="#metaid_C00013Cyto">
<bqbiol:is>
<rdf:Bag>
<rdf:li rdf:resource="urn:miriam:obo.chebi:CHEBI%3A18361 29888"/>
<rdf:li rdf:resource="urn:miriam:kegg.compound:C00013"/>
<rdf:li rdf:resource="urn:miriam:pubchem.compound:3315"/>
</rdf:Bag>
</bqbiol:is>
</rdf:Description>
</rdf:RDF>
</annotation>
</species>
<species metaid="metaid_C00013MM" id="C00013MM" name="C00013MM Pyrophosphate" compartment="Mitochondrion" charge="-3">
<notes>
<html xmlns="http://www.w3.org/1999/xhtml">
<p>FORMULA: H4P2O7</p>
<p>KEGG ID: C00013</p>
<p>PubChem ID: 3315</p>
<p>ChEBI: 18361 29888</p>
<p>Used by: R00004MM R00316MM R01176MM R01280MM R01354MM R01799MM </p>
</html>
</notes>
<annotation>
<rdf:RDF xmlns:rdf="http://www.w3.org/1999/02/22-rdf-syntax-ns#" xmlns:dc="http://purl.org/dc/elements/1.1/" xmlns:dcterms="http://purl.org/dc/terms/" xmlns:vCard="http://www.w3.org/2001/vcard-rdf/3.0#" xmlns:bqbiol="http://biomodels.net/biology-qualifiers/" xmlns:bqmodel="http://biomodels.net/model-qualifiers/">
<rdf:Description rdf:about="#metaid_C00013MM">
<bqbiol:is>
<rdf:Bag>
<rdf:li rdf:resource="urn:miriam:obo.chebi:CHEBI%3A18361 29888"/>
<rdf:li rdf:resource="urn:miriam:kegg.compound:C00013"/>
<rdf:li rdf:resource="urn:miriam:pubchem.compound:3315"/>
</rdf:Bag>
</bqbiol:is>
</rdf:Description>
</rdf:RDF>
</annotation>
</species>
<species metaid="metaid_C00014_b" id="C00014_b" name="C00014_b NH3" compartment="Cytosol" boundaryCondition="true">
<notes>
<html xmlns="http://www.w3.org/1999/xhtml">
<p>FORMULA: NH3</p>
<p>KEGG ID: C00014</p>
<p>PubChem ID: 3316</p>
<p>ChEBI: 16134</p>
<p>Used by: Boundary87 </p>
</html>
</notes>
<annotation>
<rdf:RDF xmlns:rdf="http://www.w3.org/1999/02/22-rdf-syntax-ns#" xmlns:dc="http://purl.org/dc/elements/1.1/" xmlns:dcterms="http://purl.org/dc/terms/" xmlns:vCard="http://www.w3.org/2001/vcard-rdf/3.0#" xmlns:bqbiol="http://biomodels.net/biology-qualifiers/" xmlns:bqmodel="http://biomodels.net/model-qualifiers/">
<rdf:Description rdf:about="#metaid_C00014_b">
<bqbiol:is>
<rdf:Bag>
<rdf:li rdf:resource="urn:miriam:obo.chebi:CHEBI%3A16134"/>
<rdf:li rdf:resource="urn:miriam:kegg.compound:C00014"/>
<rdf:li rdf:resource="urn:miriam:pubchem.compound:3316"/>
</rdf:Bag>
</bqbiol:is>
</rdf:Description>
</rdf:RDF>
</annotation>
</species>
<species metaid="metaid_C00014Cyto" id="C00014Cyto" name="C00014Cyto NH3" compartment="Cytosol" charge="1">
<notes>
<html xmlns="http://www.w3.org/1999/xhtml">
<p>FORMULA: NH3</p>
<p>KEGG ID: C00014</p>
<p>PubChem ID: 3316</p>
<p>ChEBI: 16134</p>
<p>Used by: R00084Cyto R00181Cyto R01937Cyto  Transporter81 Boundary87 </p>
</html>
</notes>
<annotation>
<rdf:RDF xmlns:rdf="http://www.w3.org/1999/02/22-rdf-syntax-ns#" xmlns:dc="http://purl.org/dc/elements/1.1/" xmlns:dcterms="http://purl.org/dc/terms/" xmlns:vCard="http://www.w3.org/2001/vcard-rdf/3.0#" xmlns:bqbiol="http://biomodels.net/biology-qualifiers/" xmlns:bqmodel="http://biomodels.net/model-qualifiers/">
<rdf:Description rdf:about="#metaid_C00014Cyto">
<bqbiol:is>
<rdf:Bag>
<rdf:li rdf:resource="urn:miriam:obo.chebi:CHEBI%3A16134"/>
<rdf:li rdf:resource="urn:miriam:kegg.compound:C00014"/>
<rdf:li rdf:resource="urn:miriam:pubchem.compound:3316"/>
</rdf:Bag>
</bqbiol:is>
</rdf:Description>
</rdf:RDF>
</annotation>
</species>
<species metaid="metaid_C00014MM" id="C00014MM" name="C00014MM NH3" compartment="Mitochondrion" charge="1">
<notes>
<html xmlns="http://www.w3.org/1999/xhtml">
<p>FORMULA: NH3</p>
<p>KEGG ID: C00014</p>
<p>PubChem ID: 3316</p>
<p>ChEBI: 16134</p>
<p>Used by: R00243MM R00248MM R00256MM R02529MM R00253MM R00782MM Transporter81 </p>
</html>
</notes>
<annotation>
<rdf:RDF xmlns:rdf="http://www.w3.org/1999/02/22-rdf-syntax-ns#" xmlns:dc="http://purl.org/dc/elements/1.1/" xmlns:dcterms="http://purl.org/dc/terms/" xmlns:vCard="http://www.w3.org/2001/vcard-rdf/3.0#" xmlns:bqbiol="http://biomodels.net/biology-qualifiers/" xmlns:bqmodel="http://biomodels.net/model-qualifiers/">
<rdf:Description rdf:about="#metaid_C00014MM">
<bqbiol:is>
<rdf:Bag>
<rdf:li rdf:resource="urn:miriam:obo.chebi:CHEBI%3A16134"/>
<rdf:li rdf:resource="urn:miriam:kegg.compound:C00014"/>
<rdf:li rdf:resource="urn:miriam:pubchem.compound:3316"/>
</rdf:Bag>
</bqbiol:is>
</rdf:Description>
</rdf:RDF>
</annotation>
</species>
<species metaid="metaid_C00015_b" id="C00015_b" name="C00015_b UDP" compartment="Cytosol" boundaryCondition="true">
<notes>
<html xmlns="http://www.w3.org/1999/xhtml">
<p>FORMULA: C9H14N2O12P2</p>
<p>KEGG ID: C00015</p>
<p>PubChem ID: 3317</p>
<p>ChEBI: 17659</p>
<p>Used by: Boundary42 </p>
</html>
</notes>
<annotation>
<rdf:RDF xmlns:rdf="http://www.w3.org/1999/02/22-rdf-syntax-ns#" xmlns:dc="http://purl.org/dc/elements/1.1/" xmlns:dcterms="http://purl.org/dc/terms/" xmlns:vCard="http://www.w3.org/2001/vcard-rdf/3.0#" xmlns:bqbiol="http://biomodels.net/biology-qualifiers/" xmlns:bqmodel="http://biomodels.net/model-qualifiers/">
<rdf:Description rdf:about="#metaid_C00015_b">
<bqbiol:is>
<rdf:Bag>
<rdf:li rdf:resource="urn:miriam:obo.chebi:CHEBI%3A17659"/>
<rdf:li rdf:resource="urn:miriam:kegg.compound:C00015"/>
<rdf:li rdf:resource="urn:miriam:pubchem.compound:3317"/>
</rdf:Bag>
</bqbiol:is>
</rdf:Description>
</rdf:RDF>
</annotation>
</species>
<species metaid="metaid_C00015Cyto" id="C00015Cyto" name="C00015Cyto UDP" compartment="Cytosol" charge="-2">
<notes>
<html xmlns="http://www.w3.org/1999/xhtml">
<p>FORMULA: C9H14N2O12P2</p>
<p>KEGG ID: C00015</p>
<p>PubChem ID: 3317</p>
<p>ChEBI: 17659</p>
<p>Used by: Transporter25 Boundary42 </p>
</html>
</notes>
<annotation>
<rdf:RDF xmlns:rdf="http://www.w3.org/1999/02/22-rdf-syntax-ns#" xmlns:dc="http://purl.org/dc/elements/1.1/" xmlns:dcterms="http://purl.org/dc/terms/" xmlns:vCard="http://www.w3.org/2001/vcard-rdf/3.0#" xmlns:bqbiol="http://biomodels.net/biology-qualifiers/" xmlns:bqmodel="http://biomodels.net/model-qualifiers/">
<rdf:Description rdf:about="#metaid_C00015Cyto">
<bqbiol:is>
<rdf:Bag>
<rdf:li rdf:resource="urn:miriam:obo.chebi:CHEBI%3A17659"/>
<rdf:li rdf:resource="urn:miriam:kegg.compound:C00015"/>
<rdf:li rdf:resource="urn:miriam:pubchem.compound:3317"/>
</rdf:Bag>
</bqbiol:is>
</rdf:Description>
</rdf:RDF>
</annotation>
</species>
<species metaid="metaid_C00015MM" id="C00015MM" name="C00015MM UDP" compartment="Mitochondrion" charge="-3">
<notes>
<html xmlns="http://www.w3.org/1999/xhtml">
<p>FORMULA: C9H14N2O12P2</p>
<p>KEGG ID: C00015</p>
<p>PubChem ID: 3317</p>
<p>ChEBI: 17659</p>
<p>Used by: R00156MM R00157MM R00659MM Transporter25 </p>
</html>
</notes>
<annotation>
<rdf:RDF xmlns:rdf="http://www.w3.org/1999/02/22-rdf-syntax-ns#" xmlns:dc="http://purl.org/dc/elements/1.1/" xmlns:dcterms="http://purl.org/dc/terms/" xmlns:vCard="http://www.w3.org/2001/vcard-rdf/3.0#" xmlns:bqbiol="http://biomodels.net/biology-qualifiers/" xmlns:bqmodel="http://biomodels.net/model-qualifiers/">
<rdf:Description rdf:about="#metaid_C00015MM">
<bqbiol:is>
<rdf:Bag>
<rdf:li rdf:resource="urn:miriam:obo.chebi:CHEBI%3A17659"/>
<rdf:li rdf:resource="urn:miriam:kegg.compound:C00015"/>
<rdf:li rdf:resource="urn:miriam:pubchem.compound:3317"/>
</rdf:Bag>
</bqbiol:is>
</rdf:Description>
</rdf:RDF>
</annotation>
</species>
<species metaid="metaid_C00020Cyto" id="C00020Cyto" name="C00020Cyto AMP" compartment="Cytosol" charge="-2">
<notes>
<html xmlns="http://www.w3.org/1999/xhtml">
<p>FORMULA: C10H14N5O7P</p>
<p>KEGG ID: C00020</p>
<p>PubChem ID: 3322</p>
<p>ChEBI: 16027</p>
<p>Used by: R00127Cyto R01280Cyto R01954Cyto R01083Cyto R00181Cyto </p>
</html>
</notes>
<annotation>
<rdf:RDF xmlns:rdf="http://www.w3.org/1999/02/22-rdf-syntax-ns#" xmlns:dc="http://purl.org/dc/elements/1.1/" xmlns:dcterms="http://purl.org/dc/terms/" xmlns:vCard="http://www.w3.org/2001/vcard-rdf/3.0#" xmlns:bqbiol="http://biomodels.net/biology-qualifiers/" xmlns:bqmodel="http://biomodels.net/model-qualifiers/">
<rdf:Description rdf:about="#metaid_C00020Cyto">
<bqbiol:is>
<rdf:Bag>
<rdf:li rdf:resource="urn:miriam:obo.chebi:CHEBI%3A16027"/>
<rdf:li rdf:resource="urn:miriam:kegg.compound:C00020"/>
<rdf:li rdf:resource="urn:miriam:pubchem.compound:3322"/>
</rdf:Bag>
</bqbiol:is>
</rdf:Description>
</rdf:RDF>
</annotation>
</species>
<species metaid="metaid_C00020MM" id="C00020MM" name="C00020MM AMP" compartment="Mitochondrion" charge="-2">
<notes>
<html xmlns="http://www.w3.org/1999/xhtml">
<p>FORMULA: C10H14N5O7P</p>
<p>KEGG ID: C00020</p>
<p>PubChem ID: 3322</p>
<p>ChEBI: 16027</p>
<p>Used by: R00127MM R00157MM R00236MM R00926MM R01176MM R01280MM </p>
</html>
</notes>
<annotation>
<rdf:RDF xmlns:rdf="http://www.w3.org/1999/02/22-rdf-syntax-ns#" xmlns:dc="http://purl.org/dc/elements/1.1/" xmlns:dcterms="http://purl.org/dc/terms/" xmlns:vCard="http://www.w3.org/2001/vcard-rdf/3.0#" xmlns:bqbiol="http://biomodels.net/biology-qualifiers/" xmlns:bqmodel="http://biomodels.net/model-qualifiers/">
<rdf:Description rdf:about="#metaid_C00020MM">
<bqbiol:is>
<rdf:Bag>
<rdf:li rdf:resource="urn:miriam:obo.chebi:CHEBI%3A16027"/>
<rdf:li rdf:resource="urn:miriam:kegg.compound:C00020"/>
<rdf:li rdf:resource="urn:miriam:pubchem.compound:3322"/>
</rdf:Bag>
</bqbiol:is>
</rdf:Description>
</rdf:RDF>
</annotation>
</species>
<species metaid="metaid_C00022_b" id="C00022_b" name="C00022_b Pyruvate" compartment="Cytosol" boundaryCondition="true">
<notes>
<html xmlns="http://www.w3.org/1999/xhtml">
<p>FORMULA: C3H4O3</p>
<p>KEGG ID: C00022</p>
<p>PubChem ID: 3324</p>
<p>ChEBI: 32816</p>
<p>Used by: Boundary82 </p>
</html>
</notes>
<annotation>
<rdf:RDF xmlns:rdf="http://www.w3.org/1999/02/22-rdf-syntax-ns#" xmlns:dc="http://purl.org/dc/elements/1.1/" xmlns:dcterms="http://purl.org/dc/terms/" xmlns:vCard="http://www.w3.org/2001/vcard-rdf/3.0#" xmlns:bqbiol="http://biomodels.net/biology-qualifiers/" xmlns:bqmodel="http://biomodels.net/model-qualifiers/">
<rdf:Description rdf:about="#metaid_C00022_b">
<bqbiol:is>
<rdf:Bag>
<rdf:li rdf:resource="urn:miriam:obo.chebi:CHEBI%3A32816"/>
<rdf:li rdf:resource="urn:miriam:kegg.compound:C00022"/>
<rdf:li rdf:resource="urn:miriam:pubchem.compound:3324"/>
</rdf:Bag>
</bqbiol:is>
</rdf:Description>
</rdf:RDF>
</annotation>
</species>
<species metaid="metaid_C00022Cyto" id="C00022Cyto" name="C00022Cyto Pyruvate" compartment="Cytosol" charge="-1">
<notes>
<html xmlns="http://www.w3.org/1999/xhtml">
<p>FORMULA: C3H4O3</p>
<p>KEGG ID: C00022</p>
<p>PubChem ID: 3324</p>
<p>ChEBI: 32816</p>
<p>Used by: R00200Cyto R00703Cyto R00258Cyto R00216Cyto Transporter44 Boundary82 </p>
</html>
</notes>
<annotation>
<rdf:RDF xmlns:rdf="http://www.w3.org/1999/02/22-rdf-syntax-ns#" xmlns:dc="http://purl.org/dc/elements/1.1/" xmlns:dcterms="http://purl.org/dc/terms/" xmlns:vCard="http://www.w3.org/2001/vcard-rdf/3.0#" xmlns:bqbiol="http://biomodels.net/biology-qualifiers/" xmlns:bqmodel="http://biomodels.net/model-qualifiers/">
<rdf:Description rdf:about="#metaid_C00022Cyto">
<bqbiol:is>
<rdf:Bag>
<rdf:li rdf:resource="urn:miriam:obo.chebi:CHEBI%3A32816"/>
<rdf:li rdf:resource="urn:miriam:kegg.compound:C00022"/>
<rdf:li rdf:resource="urn:miriam:pubchem.compound:3324"/>
</rdf:Bag>
</bqbiol:is>
</rdf:Description>
</rdf:RDF>
</annotation>
</species>
<species metaid="metaid_C00022MM" id="C00022MM" name="C00022MM Pyruvate" compartment="Mitochondrion" charge="-1">
<notes>
<html xmlns="http://www.w3.org/1999/xhtml">
<p>FORMULA: C3H4O3</p>
<p>KEGG ID: C00022</p>
<p>PubChem ID: 3324</p>
<p>ChEBI: 32816</p>
<p>Used by: R00014MM R00205MM R00214MM R00216MM R00258MM R00344MM R00430MM R00572MM R00659MM R00724MM R01138MM R01699MM R01858MM R03105MM R00782MM Transporter44 </p>
</html>
</notes>
<annotation>
<rdf:RDF xmlns:rdf="http://www.w3.org/1999/02/22-rdf-syntax-ns#" xmlns:dc="http://purl.org/dc/elements/1.1/" xmlns:dcterms="http://purl.org/dc/terms/" xmlns:vCard="http://www.w3.org/2001/vcard-rdf/3.0#" xmlns:bqbiol="http://biomodels.net/biology-qualifiers/" xmlns:bqmodel="http://biomodels.net/model-qualifiers/">
<rdf:Description rdf:about="#metaid_C00022MM">
<bqbiol:is>
<rdf:Bag>
<rdf:li rdf:resource="urn:miriam:obo.chebi:CHEBI%3A32816"/>
<rdf:li rdf:resource="urn:miriam:kegg.compound:C00022"/>
<rdf:li rdf:resource="urn:miriam:pubchem.compound:3324"/>
</rdf:Bag>
</bqbiol:is>
</rdf:Description>
</rdf:RDF>
</annotation>
</species>
<species metaid="metaid_C00024_b" id="C00024_b" name="C00024_b Acetyl-CoA" compartment="Cytosol" boundaryCondition="true">
<notes>
<html xmlns="http://www.w3.org/1999/xhtml">
<p>FORMULA: C23H38N7O17P3S</p>
<p>KEGG ID: C00024</p>
<p>PubChem ID: 3326</p>
<p>ChEBI: 15351</p>
<p>Used by: Boundary81 </p>
</html>
</notes>
<annotation>
<rdf:RDF xmlns:rdf="http://www.w3.org/1999/02/22-rdf-syntax-ns#" xmlns:dc="http://purl.org/dc/elements/1.1/" xmlns:dcterms="http://purl.org/dc/terms/" xmlns:vCard="http://www.w3.org/2001/vcard-rdf/3.0#" xmlns:bqbiol="http://biomodels.net/biology-qualifiers/" xmlns:bqmodel="http://biomodels.net/model-qualifiers/">
<rdf:Description rdf:about="#metaid_C00024_b">
<bqbiol:is>
<rdf:Bag>
<rdf:li rdf:resource="urn:miriam:obo.chebi:CHEBI%3A15351"/>
<rdf:li rdf:resource="urn:miriam:kegg.compound:C00024"/>
<rdf:li rdf:resource="urn:miriam:pubchem.compound:3326"/>
</rdf:Bag>
</bqbiol:is>
</rdf:Description>
</rdf:RDF>
</annotation>
</species>
<species metaid="metaid_C00024Cyto" id="C00024Cyto" name="C00024Cyto Acetyl-CoA" compartment="Cytosol" charge="-4">
<notes>
<html xmlns="http://www.w3.org/1999/xhtml">
<p>FORMULA: C23H38N7O17P3S</p>
<p>KEGG ID: C00024</p>
<p>PubChem ID: 3326</p>
<p>ChEBI: 15351</p>
<p>Used by: R00352Cyto Boundary81 </p>
</html>
</notes>
<annotation>
<rdf:RDF xmlns:rdf="http://www.w3.org/1999/02/22-rdf-syntax-ns#" xmlns:dc="http://purl.org/dc/elements/1.1/" xmlns:dcterms="http://purl.org/dc/terms/" xmlns:vCard="http://www.w3.org/2001/vcard-rdf/3.0#" xmlns:bqbiol="http://biomodels.net/biology-qualifiers/" xmlns:bqmodel="http://biomodels.net/model-qualifiers/">
<rdf:Description rdf:about="#metaid_C00024Cyto">
<bqbiol:is>
<rdf:Bag>
<rdf:li rdf:resource="urn:miriam:obo.chebi:CHEBI%3A15351"/>
<rdf:li rdf:resource="urn:miriam:kegg.compound:C00024"/>
<rdf:li rdf:resource="urn:miriam:pubchem.compound:3326"/>
</rdf:Bag>
</bqbiol:is>
</rdf:Description>
</rdf:RDF>
</annotation>
</species>
<species metaid="metaid_C00024MM" id="C00024MM" name="C00024MM Acetyl-CoA" compartment="Mitochondrion" charge="-4">
<notes>
<html xmlns="http://www.w3.org/1999/xhtml">
<p>FORMULA: C23H38N7O17P3S</p>
<p>KEGG ID: C00024</p>
<p>PubChem ID: 3326</p>
<p>ChEBI: 15351</p>
<p>Used by: R00233MM R00236MM R00238MM R00351MM R00352MM R00371MM R00705MM R00706MM R00742MM R00927MM R01177MM R01360MM R01624MM R01978MM R02569MM R03778MM R03858MM R03991MM R04742MM R04747MM R00227MM </p>
</html>
</notes>
<annotation>
<rdf:RDF xmlns:rdf="http://www.w3.org/1999/02/22-rdf-syntax-ns#" xmlns:dc="http://purl.org/dc/elements/1.1/" xmlns:dcterms="http://purl.org/dc/terms/" xmlns:vCard="http://www.w3.org/2001/vcard-rdf/3.0#" xmlns:bqbiol="http://biomodels.net/biology-qualifiers/" xmlns:bqmodel="http://biomodels.net/model-qualifiers/">
<rdf:Description rdf:about="#metaid_C00024MM">
<bqbiol:is>
<rdf:Bag>
<rdf:li rdf:resource="urn:miriam:obo.chebi:CHEBI%3A15351"/>
<rdf:li rdf:resource="urn:miriam:kegg.compound:C00024"/>
<rdf:li rdf:resource="urn:miriam:pubchem.compound:3326"/>
</rdf:Bag>
</bqbiol:is>
</rdf:Description>
</rdf:RDF>
</annotation>
</species>
<species metaid="metaid_C00025_b" id="C00025_b" name="C00025_b L-Glutamate" compartment="Cytosol" boundaryCondition="true">
<notes>
<html xmlns="http://www.w3.org/1999/xhtml">
<p>FORMULA: C5H9NO4</p>
<p>KEGG ID: C00025</p>
<p>PubChem ID: 3327</p>
<p>ChEBI: 16015</p>
<p>Used by: Boundary5 </p>
</html>
</notes>
<annotation>
<rdf:RDF xmlns:rdf="http://www.w3.org/1999/02/22-rdf-syntax-ns#" xmlns:dc="http://purl.org/dc/elements/1.1/" xmlns:dcterms="http://purl.org/dc/terms/" xmlns:vCard="http://www.w3.org/2001/vcard-rdf/3.0#" xmlns:bqbiol="http://biomodels.net/biology-qualifiers/" xmlns:bqmodel="http://biomodels.net/model-qualifiers/">
<rdf:Description rdf:about="#metaid_C00025_b">
<bqbiol:is>
<rdf:Bag>
<rdf:li rdf:resource="urn:miriam:obo.chebi:CHEBI%3A16015"/>
<rdf:li rdf:resource="urn:miriam:kegg.compound:C00025"/>
<rdf:li rdf:resource="urn:miriam:pubchem.compound:3327"/>
</rdf:Bag>
</bqbiol:is>
</rdf:Description>
</rdf:RDF>
</annotation>
</species>
<species metaid="metaid_C00025Cyto" id="C00025Cyto" name="C00025Cyto L-Glutamate" compartment="Cytosol" charge="-1">
<notes>
<html xmlns="http://www.w3.org/1999/xhtml">
<p>FORMULA: C5H9NO4</p>
<p>KEGG ID: C00025</p>
<p>PubChem ID: 3327</p>
<p>ChEBI: 16015</p>
<p>Used by: R00355Cyto R00494Cyto R00575Cyto R00894Cyto R00258Cyto  Transporter19 Transporter19b Transporter30 Boundary5 </p>
</html>
</notes>
<annotation>
<rdf:RDF xmlns:rdf="http://www.w3.org/1999/02/22-rdf-syntax-ns#" xmlns:dc="http://purl.org/dc/elements/1.1/" xmlns:dcterms="http://purl.org/dc/terms/" xmlns:vCard="http://www.w3.org/2001/vcard-rdf/3.0#" xmlns:bqbiol="http://biomodels.net/biology-qualifiers/" xmlns:bqmodel="http://biomodels.net/model-qualifiers/">
<rdf:Description rdf:about="#metaid_C00025Cyto">
<bqbiol:is>
<rdf:Bag>
<rdf:li rdf:resource="urn:miriam:obo.chebi:CHEBI%3A16015"/>
<rdf:li rdf:resource="urn:miriam:kegg.compound:C00025"/>
<rdf:li rdf:resource="urn:miriam:pubchem.compound:3327"/>
</rdf:Bag>
</bqbiol:is>
</rdf:Description>
</rdf:RDF>
</annotation>
</species>
<species metaid="metaid_C00025MM" id="C00025MM" name="C00025MM L-Glutamate" compartment="Mitochondrion" charge="-1">
<notes>
<html xmlns="http://www.w3.org/1999/xhtml">
<p>FORMULA: C5H9NO4</p>
<p>KEGG ID: C00025</p>
<p>PubChem ID: 3327</p>
<p>ChEBI: 16015</p>
<p>Used by: R00239MM R00243MM R00245MM R00248MM R00256MM R00258MM R00261MM R00355MM R00667MM R00707MM R00708MM R00895MM R01090MM R01214MM R01648MM R01939MM R02199MM R02313MM R00253MM Transporter19 Transporter19b Transporter30 BioMass1 BioMass7 </p>
</html>
</notes>
<annotation>
<rdf:RDF xmlns:rdf="http://www.w3.org/1999/02/22-rdf-syntax-ns#" xmlns:dc="http://purl.org/dc/elements/1.1/" xmlns:dcterms="http://purl.org/dc/terms/" xmlns:vCard="http://www.w3.org/2001/vcard-rdf/3.0#" xmlns:bqbiol="http://biomodels.net/biology-qualifiers/" xmlns:bqmodel="http://biomodels.net/model-qualifiers/">
<rdf:Description rdf:about="#metaid_C00025MM">
<bqbiol:is>
<rdf:Bag>
<rdf:li rdf:resource="urn:miriam:obo.chebi:CHEBI%3A16015"/>
<rdf:li rdf:resource="urn:miriam:kegg.compound:C00025"/>
<rdf:li rdf:resource="urn:miriam:pubchem.compound:3327"/>
</rdf:Bag>
</bqbiol:is>
</rdf:Description>
</rdf:RDF>
</annotation>
</species>
<species metaid="metaid_C00026_b" id="C00026_b" name="C00026_b 2-Oxoglutarate" compartment="Cytosol" boundaryCondition="true">
<notes>
<html xmlns="http://www.w3.org/1999/xhtml">
<p>FORMULA: C5H6O5</p>
<p>KEGG ID: C00026</p>
<p>PubChem ID: 3328</p>
<p>ChEBI: 30915</p>
<p>Used by: Boundary43 </p>
</html>
</notes>
<annotation>
<rdf:RDF xmlns:rdf="http://www.w3.org/1999/02/22-rdf-syntax-ns#" xmlns:dc="http://purl.org/dc/elements/1.1/" xmlns:dcterms="http://purl.org/dc/terms/" xmlns:vCard="http://www.w3.org/2001/vcard-rdf/3.0#" xmlns:bqbiol="http://biomodels.net/biology-qualifiers/" xmlns:bqmodel="http://biomodels.net/model-qualifiers/">
<rdf:Description rdf:about="#metaid_C00026_b">
<bqbiol:is>
<rdf:Bag>
<rdf:li rdf:resource="urn:miriam:obo.chebi:CHEBI%3A30915"/>
<rdf:li rdf:resource="urn:miriam:kegg.compound:C00026"/>
<rdf:li rdf:resource="urn:miriam:pubchem.compound:3328"/>
</rdf:Bag>
</bqbiol:is>
</rdf:Description>
</rdf:RDF>
</annotation>
</species>
<species metaid="metaid_C00026Cyto" id="C00026Cyto" name="C00026Cyto 2-Oxoglutarate" compartment="Cytosol" charge="-2">
<notes>
<html xmlns="http://www.w3.org/1999/xhtml">
<p>FORMULA: C5H6O5</p>
<p>KEGG ID: C00026</p>
<p>PubChem ID: 3328</p>
<p>ChEBI: 30915</p>
<p>Used by: R00355Cyto R00258Cyto R00268Cyto  Transporter27 Transporter28 Transporter29 Transporter40 Transporter42 Transporter43 Boundary43 </p>
</html>
</notes>
<annotation>
<rdf:RDF xmlns:rdf="http://www.w3.org/1999/02/22-rdf-syntax-ns#" xmlns:dc="http://purl.org/dc/elements/1.1/" xmlns:dcterms="http://purl.org/dc/terms/" xmlns:vCard="http://www.w3.org/2001/vcard-rdf/3.0#" xmlns:bqbiol="http://biomodels.net/biology-qualifiers/" xmlns:bqmodel="http://biomodels.net/model-qualifiers/">
<rdf:Description rdf:about="#metaid_C00026Cyto">
<bqbiol:is>
<rdf:Bag>
<rdf:li rdf:resource="urn:miriam:obo.chebi:CHEBI%3A30915"/>
<rdf:li rdf:resource="urn:miriam:kegg.compound:C00026"/>
<rdf:li rdf:resource="urn:miriam:pubchem.compound:3328"/>
</rdf:Bag>
</bqbiol:is>
</rdf:Description>
</rdf:RDF>
</annotation>
</species>
<species metaid="metaid_C00026MM" id="C00026MM" name="C00026MM 2-Oxoglutarate" compartment="Mitochondrion" charge="-2">
<notes>
<html xmlns="http://www.w3.org/1999/xhtml">
<p>FORMULA: C5H6O5</p>
<p>KEGG ID: C00026</p>
<p>PubChem ID: 3328</p>
<p>ChEBI: 30915</p>
<p>Used by: R00243MM R00248MM R00258MM R00268MM R00355MM R00621MM R00667MM R00709MM R00716MM R00895MM R01090MM R01214MM R01648MM R01939MM R02199MM Transporter27 Transporter28 Transporter29 Transporter40 Transporter42 Transporter43 </p>
</html>
</notes>
<annotation>
<rdf:RDF xmlns:rdf="http://www.w3.org/1999/02/22-rdf-syntax-ns#" xmlns:dc="http://purl.org/dc/elements/1.1/" xmlns:dcterms="http://purl.org/dc/terms/" xmlns:vCard="http://www.w3.org/2001/vcard-rdf/3.0#" xmlns:bqbiol="http://biomodels.net/biology-qualifiers/" xmlns:bqmodel="http://biomodels.net/model-qualifiers/">
<rdf:Description rdf:about="#metaid_C00026MM">
<bqbiol:is>
<rdf:Bag>
<rdf:li rdf:resource="urn:miriam:obo.chebi:CHEBI%3A30915"/>
<rdf:li rdf:resource="urn:miriam:kegg.compound:C00026"/>
<rdf:li rdf:resource="urn:miriam:pubchem.compound:3328"/>
</rdf:Bag>
</bqbiol:is>
</rdf:Description>
</rdf:RDF>
</annotation>
</species>
<species metaid="metaid_C00027MM" id="C00027MM" name="C00027MM H2O2" compartment="Mitochondrion">
<notes>
<html xmlns="http://www.w3.org/1999/xhtml">
<p>FORMULA: H2O2</p>
<p>KEGG ID: C00027</p>
<p>PubChem ID: 3329</p>
<p>ChEBI: 16240</p>
<p>Used by: R00009MM R00274MM R00275MM R02529MM R03222MM </p>
</html>
</notes>
<annotation>
<rdf:RDF xmlns:rdf="http://www.w3.org/1999/02/22-rdf-syntax-ns#" xmlns:dc="http://purl.org/dc/elements/1.1/" xmlns:dcterms="http://purl.org/dc/terms/" xmlns:vCard="http://www.w3.org/2001/vcard-rdf/3.0#" xmlns:bqbiol="http://biomodels.net/biology-qualifiers/" xmlns:bqmodel="http://biomodels.net/model-qualifiers/">
<rdf:Description rdf:about="#metaid_C00027MM">
<bqbiol:is>
<rdf:Bag>
<rdf:li rdf:resource="urn:miriam:obo.chebi:CHEBI%3A16240"/>
<rdf:li rdf:resource="urn:miriam:kegg.compound:C00027"/>
<rdf:li rdf:resource="urn:miriam:pubchem.compound:3329"/>
</rdf:Bag>
</bqbiol:is>
</rdf:Description>
</rdf:RDF>
</annotation>
</species>
<species metaid="metaid_C00027Cyto" id="C00027Cyto" name="C00027Cyto H2O2" compartment="Cytosol">
<notes>
<html xmlns="http://www.w3.org/1999/xhtml">
<p>FORMULA: H2O2</p>
<p>KEGG ID: C00027</p>
<p>PubChem ID: 3329</p>
<p>ChEBI: 16240</p>
<p>Used by:  </p>
</html>
</notes>
<annotation>
<rdf:RDF xmlns:rdf="http://www.w3.org/1999/02/22-rdf-syntax-ns#" xmlns:dc="http://purl.org/dc/elements/1.1/" xmlns:dcterms="http://purl.org/dc/terms/" xmlns:vCard="http://www.w3.org/2001/vcard-rdf/3.0#" xmlns:bqbiol="http://biomodels.net/biology-qualifiers/" xmlns:bqmodel="http://biomodels.net/model-qualifiers/">
<rdf:Description rdf:about="#metaid_C00027Cyto">
<bqbiol:is>
<rdf:Bag>
<rdf:li rdf:resource="urn:miriam:obo.chebi:CHEBI%3A16240"/>
<rdf:li rdf:resource="urn:miriam:kegg.compound:C00027"/>
<rdf:li rdf:resource="urn:miriam:pubchem.compound:3329"/>
</rdf:Bag>
</bqbiol:is>
</rdf:Description>
</rdf:RDF>
</annotation>
</species>
<species metaid="metaid_C00027_b" id="C00027_b" name="C00027_b H2O2" compartment="Cytosol" boundaryCondition="true">
<notes>
<html xmlns="http://www.w3.org/1999/xhtml">
<p>FORMULA: H2O2</p>
<p>KEGG ID: C00027</p>
<p>PubChem ID: 3329</p>
<p>ChEBI: 16240</p>
<p>Used by:  </p>
</html>
</notes>
<annotation>
<rdf:RDF xmlns:rdf="http://www.w3.org/1999/02/22-rdf-syntax-ns#" xmlns:dc="http://purl.org/dc/elements/1.1/" xmlns:dcterms="http://purl.org/dc/terms/" xmlns:vCard="http://www.w3.org/2001/vcard-rdf/3.0#" xmlns:bqbiol="http://biomodels.net/biology-qualifiers/" xmlns:bqmodel="http://biomodels.net/model-qualifiers/">
<rdf:Description rdf:about="#metaid_C00027_b">
<bqbiol:is>
<rdf:Bag>
<rdf:li rdf:resource="urn:miriam:obo.chebi:CHEBI%3A16240"/>
<rdf:li rdf:resource="urn:miriam:kegg.compound:C00027"/>
<rdf:li rdf:resource="urn:miriam:pubchem.compound:3329"/>
</rdf:Bag>
</bqbiol:is>
</rdf:Description>
</rdf:RDF>
</annotation>
</species>
<species metaid="metaid_C00032Cyto" id="C00032Cyto" name="C00032Cyto Heme" compartment="Cytosol">
<notes>
<html xmlns="http://www.w3.org/1999/xhtml">
<p>FORMULA: C34H32FeN4O4</p>
<p>KEGG ID: C00032</p>
<p>PubChem ID: 3334</p>
<p>ChEBI: 17627</p>
<p>Used by: R03684Cyto Transporter83 </p>
</html>
</notes>
<annotation>
<rdf:RDF xmlns:rdf="http://www.w3.org/1999/02/22-rdf-syntax-ns#" xmlns:dc="http://purl.org/dc/elements/1.1/" xmlns:dcterms="http://purl.org/dc/terms/" xmlns:vCard="http://www.w3.org/2001/vcard-rdf/3.0#" xmlns:bqbiol="http://biomodels.net/biology-qualifiers/" xmlns:bqmodel="http://biomodels.net/model-qualifiers/">
<rdf:Description rdf:about="#metaid_C00032Cyto">
<bqbiol:is>
<rdf:Bag>
<rdf:li rdf:resource="urn:miriam:obo.chebi:CHEBI%3A17627"/>
<rdf:li rdf:resource="urn:miriam:kegg.compound:C00032"/>
<rdf:li rdf:resource="urn:miriam:pubchem.compound:3334"/>
</rdf:Bag>
</bqbiol:is>
</rdf:Description>
</rdf:RDF>
</annotation>
</species>
<species metaid="metaid_C00032MM" id="C00032MM" name="C00032MM Heme" compartment="Mitochondrion" charge="-2">
<notes>
<html xmlns="http://www.w3.org/1999/xhtml">
<p>FORMULA: C34H32FeN4O4</p>
<p>KEGG ID: C00032</p>
<p>PubChem ID: 3334</p>
<p>ChEBI: 17627</p>
<p>Used by: R00310MM Transporter83 BioMass6 BioMass7 </p>
</html>
</notes>
<annotation>
<rdf:RDF xmlns:rdf="http://www.w3.org/1999/02/22-rdf-syntax-ns#" xmlns:dc="http://purl.org/dc/elements/1.1/" xmlns:dcterms="http://purl.org/dc/terms/" xmlns:vCard="http://www.w3.org/2001/vcard-rdf/3.0#" xmlns:bqbiol="http://biomodels.net/biology-qualifiers/" xmlns:bqmodel="http://biomodels.net/model-qualifiers/">
<rdf:Description rdf:about="#metaid_C00032MM">
<bqbiol:is>
<rdf:Bag>
<rdf:li rdf:resource="urn:miriam:obo.chebi:CHEBI%3A17627"/>
<rdf:li rdf:resource="urn:miriam:kegg.compound:C00032"/>
<rdf:li rdf:resource="urn:miriam:pubchem.compound:3334"/>
</rdf:Bag>
</bqbiol:is>
</rdf:Description>
</rdf:RDF>
</annotation>
</species>
<species metaid="metaid_C00033MM" id="C00033MM" name="C00033MM Acetate" compartment="Mitochondrion" charge="-1">
<notes>
<html xmlns="http://www.w3.org/1999/xhtml">
<p>FORMULA: C2H4O2</p>
<p>KEGG ID: C00033</p>
<p>PubChem ID: 3335</p>
<p>ChEBI: 15366</p>
<p>Used by: R00316MM R00710MM R00227MM </p>
</html>
</notes>
<annotation>
<rdf:RDF xmlns:rdf="http://www.w3.org/1999/02/22-rdf-syntax-ns#" xmlns:dc="http://purl.org/dc/elements/1.1/" xmlns:dcterms="http://purl.org/dc/terms/" xmlns:vCard="http://www.w3.org/2001/vcard-rdf/3.0#" xmlns:bqbiol="http://biomodels.net/biology-qualifiers/" xmlns:bqmodel="http://biomodels.net/model-qualifiers/">
<rdf:Description rdf:about="#metaid_C00033MM">
<bqbiol:is>
<rdf:Bag>
<rdf:li rdf:resource="urn:miriam:obo.chebi:CHEBI%3A15366"/>
<rdf:li rdf:resource="urn:miriam:kegg.compound:C00033"/>
<rdf:li rdf:resource="urn:miriam:pubchem.compound:3335"/>
</rdf:Bag>
</bqbiol:is>
</rdf:Description>
</rdf:RDF>
</annotation>
</species>
<species metaid="metaid_C00035_b" id="C00035_b" name="C00035_b GDP" compartment="Cytosol" boundaryCondition="true">
<notes>
<html xmlns="http://www.w3.org/1999/xhtml">
<p>FORMULA: C10H15N5O11P2</p>
<p>KEGG ID: C00035</p>
<p>PubChem ID: 3337</p>
<p>ChEBI: 17552</p>
<p>Used by: Boundary76 </p>
</html>
</notes>
<annotation>
<rdf:RDF xmlns:rdf="http://www.w3.org/1999/02/22-rdf-syntax-ns#" xmlns:dc="http://purl.org/dc/elements/1.1/" xmlns:dcterms="http://purl.org/dc/terms/" xmlns:vCard="http://www.w3.org/2001/vcard-rdf/3.0#" xmlns:bqbiol="http://biomodels.net/biology-qualifiers/" xmlns:bqmodel="http://biomodels.net/model-qualifiers/">
<rdf:Description rdf:about="#metaid_C00035_b">
<bqbiol:is>
<rdf:Bag>
<rdf:li rdf:resource="urn:miriam:obo.chebi:CHEBI%3A17552"/>
<rdf:li rdf:resource="urn:miriam:kegg.compound:C00035"/>
<rdf:li rdf:resource="urn:miriam:pubchem.compound:3337"/>
</rdf:Bag>
</bqbiol:is>
</rdf:Description>
</rdf:RDF>
</annotation>
</species>
<species metaid="metaid_C00035Cyto" id="C00035Cyto" name="C00035Cyto GDP" compartment="Cytosol" charge="-2">
<notes>
<html xmlns="http://www.w3.org/1999/xhtml">
<p>FORMULA: C10H15N5O11P2</p>
<p>KEGG ID: C00035</p>
<p>PubChem ID: 3337</p>
<p>ChEBI: 17552</p>
<p>Used by: R01135Cyto R00330Cyto Transporter24 Boundary76 </p>
</html>
</notes>
<annotation>
<rdf:RDF xmlns:rdf="http://www.w3.org/1999/02/22-rdf-syntax-ns#" xmlns:dc="http://purl.org/dc/elements/1.1/" xmlns:dcterms="http://purl.org/dc/terms/" xmlns:vCard="http://www.w3.org/2001/vcard-rdf/3.0#" xmlns:bqbiol="http://biomodels.net/biology-qualifiers/" xmlns:bqmodel="http://biomodels.net/model-qualifiers/">
<rdf:Description rdf:about="#metaid_C00035Cyto">
<bqbiol:is>
<rdf:Bag>
<rdf:li rdf:resource="urn:miriam:obo.chebi:CHEBI%3A17552"/>
<rdf:li rdf:resource="urn:miriam:kegg.compound:C00035"/>
<rdf:li rdf:resource="urn:miriam:pubchem.compound:3337"/>
</rdf:Bag>
</bqbiol:is>
</rdf:Description>
</rdf:RDF>
</annotation>
</species>
<species metaid="metaid_C00035MM" id="C00035MM" name="C00035MM GDP" compartment="Mitochondrion" charge="-3">
<notes>
<html xmlns="http://www.w3.org/1999/xhtml">
<p>FORMULA: C10H15N5O11P2</p>
<p>KEGG ID: C00035</p>
<p>PubChem ID: 3337</p>
<p>ChEBI: 17552</p>
<p>Used by: R00330MM R00430MM R00431MM R00432MM Transporter24 </p>
</html>
</notes>
<annotation>
<rdf:RDF xmlns:rdf="http://www.w3.org/1999/02/22-rdf-syntax-ns#" xmlns:dc="http://purl.org/dc/elements/1.1/" xmlns:dcterms="http://purl.org/dc/terms/" xmlns:vCard="http://www.w3.org/2001/vcard-rdf/3.0#" xmlns:bqbiol="http://biomodels.net/biology-qualifiers/" xmlns:bqmodel="http://biomodels.net/model-qualifiers/">
<rdf:Description rdf:about="#metaid_C00035MM">
<bqbiol:is>
<rdf:Bag>
<rdf:li rdf:resource="urn:miriam:obo.chebi:CHEBI%3A17552"/>
<rdf:li rdf:resource="urn:miriam:kegg.compound:C00035"/>
<rdf:li rdf:resource="urn:miriam:pubchem.compound:3337"/>
</rdf:Bag>
</bqbiol:is>
</rdf:Description>
</rdf:RDF>
</annotation>
</species>
<species metaid="metaid_C00036_b" id="C00036_b" name="C00036_b Oxaloacetate" compartment="Cytosol" boundaryCondition="true">
<notes>
<html xmlns="http://www.w3.org/1999/xhtml">
<p>FORMULA: C4H4O5</p>
<p>KEGG ID: C00036</p>
<p>PubChem ID: 3338</p>
<p>ChEBI: 30744</p>
<p>Used by: Boundary33 </p>
</html>
</notes>
<annotation>
<rdf:RDF xmlns:rdf="http://www.w3.org/1999/02/22-rdf-syntax-ns#" xmlns:dc="http://purl.org/dc/elements/1.1/" xmlns:dcterms="http://purl.org/dc/terms/" xmlns:vCard="http://www.w3.org/2001/vcard-rdf/3.0#" xmlns:bqbiol="http://biomodels.net/biology-qualifiers/" xmlns:bqmodel="http://biomodels.net/model-qualifiers/">
<rdf:Description rdf:about="#metaid_C00036_b">
<bqbiol:is>
<rdf:Bag>
<rdf:li rdf:resource="urn:miriam:obo.chebi:CHEBI%3A30744"/>
<rdf:li rdf:resource="urn:miriam:kegg.compound:C00036"/>
<rdf:li rdf:resource="urn:miriam:pubchem.compound:3338"/>
</rdf:Bag>
</bqbiol:is>
</rdf:Description>
</rdf:RDF>
</annotation>
</species>
<species metaid="metaid_C00036Cyto" id="C00036Cyto" name="C00036Cyto Oxaloacetate" compartment="Cytosol" charge="-2">
<notes>
<html xmlns="http://www.w3.org/1999/xhtml">
<p>FORMULA: C4H4O5</p>
<p>KEGG ID: C00036</p>
<p>PubChem ID: 3338</p>
<p>ChEBI: 30744</p>
<p>Used by: R00342Cyto R00355Cyto R00352Cyto Transporter29 Transporter43 Boundary33 </p>
</html>
</notes>
<annotation>
<rdf:RDF xmlns:rdf="http://www.w3.org/1999/02/22-rdf-syntax-ns#" xmlns:dc="http://purl.org/dc/elements/1.1/" xmlns:dcterms="http://purl.org/dc/terms/" xmlns:vCard="http://www.w3.org/2001/vcard-rdf/3.0#" xmlns:bqbiol="http://biomodels.net/biology-qualifiers/" xmlns:bqmodel="http://biomodels.net/model-qualifiers/">
<rdf:Description rdf:about="#metaid_C00036Cyto">
<bqbiol:is>
<rdf:Bag>
<rdf:li rdf:resource="urn:miriam:obo.chebi:CHEBI%3A30744"/>
<rdf:li rdf:resource="urn:miriam:kegg.compound:C00036"/>
<rdf:li rdf:resource="urn:miriam:pubchem.compound:3338"/>
</rdf:Bag>
</bqbiol:is>
</rdf:Description>
</rdf:RDF>
</annotation>
</species>
<species metaid="metaid_C00036MM" id="C00036MM" name="C00036MM Oxaloacetate" compartment="Mitochondrion" charge="-2">
<notes>
<html xmlns="http://www.w3.org/1999/xhtml">
<p>FORMULA: C4H4O5</p>
<p>KEGG ID: C00036</p>
<p>PubChem ID: 3338</p>
<p>ChEBI: 30744</p>
<p>Used by: R00342MM R00344MM R00351MM R00352MM R00355MM R00431MM R00726MM Transporter29 Transporter43 </p>
</html>
</notes>
<annotation>
<rdf:RDF xmlns:rdf="http://www.w3.org/1999/02/22-rdf-syntax-ns#" xmlns:dc="http://purl.org/dc/elements/1.1/" xmlns:dcterms="http://purl.org/dc/terms/" xmlns:vCard="http://www.w3.org/2001/vcard-rdf/3.0#" xmlns:bqbiol="http://biomodels.net/biology-qualifiers/" xmlns:bqmodel="http://biomodels.net/model-qualifiers/">
<rdf:Description rdf:about="#metaid_C00036MM">
<bqbiol:is>
<rdf:Bag>
<rdf:li rdf:resource="urn:miriam:obo.chebi:CHEBI%3A30744"/>
<rdf:li rdf:resource="urn:miriam:kegg.compound:C00036"/>
<rdf:li rdf:resource="urn:miriam:pubchem.compound:3338"/>
</rdf:Bag>
</bqbiol:is>
</rdf:Description>
</rdf:RDF>
</annotation>
</species>
<species metaid="metaid_C00037_b" id="C00037_b" name="C00037_b Glycine" compartment="Cytosol" boundaryCondition="true">
<notes>
<html xmlns="http://www.w3.org/1999/xhtml">
<p>FORMULA: C2H5NO2</p>
<p>KEGG ID: C00037</p>
<p>PubChem ID: 3339</p>
<p>ChEBI: 15428</p>
<p>Used by: Boundary9 </p>
</html>
</notes>
<annotation>
<rdf:RDF xmlns:rdf="http://www.w3.org/1999/02/22-rdf-syntax-ns#" xmlns:dc="http://purl.org/dc/elements/1.1/" xmlns:dcterms="http://purl.org/dc/terms/" xmlns:vCard="http://www.w3.org/2001/vcard-rdf/3.0#" xmlns:bqbiol="http://biomodels.net/biology-qualifiers/" xmlns:bqmodel="http://biomodels.net/model-qualifiers/">
<rdf:Description rdf:about="#metaid_C00037_b">
<bqbiol:is>
<rdf:Bag>
<rdf:li rdf:resource="urn:miriam:obo.chebi:CHEBI%3A15428"/>
<rdf:li rdf:resource="urn:miriam:kegg.compound:C00037"/>
<rdf:li rdf:resource="urn:miriam:pubchem.compound:3339"/>
</rdf:Bag>
</bqbiol:is>
</rdf:Description>
</rdf:RDF>
</annotation>
</species>
<species metaid="metaid_C00037Cyto" id="C00037Cyto" name="C00037Cyto Glycine" compartment="Cytosol">
<notes>
<html xmlns="http://www.w3.org/1999/xhtml">
<p>FORMULA: C2H5NO2</p>
<p>KEGG ID: C00037</p>
<p>PubChem ID: 3339</p>
<p>ChEBI: 15428</p>
<p>Used by: R00899Cyto R00497Cyto R00945Cyto Transporter66 Boundary9 </p>
</html>
</notes>
<annotation>
<rdf:RDF xmlns:rdf="http://www.w3.org/1999/02/22-rdf-syntax-ns#" xmlns:dc="http://purl.org/dc/elements/1.1/" xmlns:dcterms="http://purl.org/dc/terms/" xmlns:vCard="http://www.w3.org/2001/vcard-rdf/3.0#" xmlns:bqbiol="http://biomodels.net/biology-qualifiers/" xmlns:bqmodel="http://biomodels.net/model-qualifiers/">
<rdf:Description rdf:about="#metaid_C00037Cyto">
<bqbiol:is>
<rdf:Bag>
<rdf:li rdf:resource="urn:miriam:obo.chebi:CHEBI%3A15428"/>
<rdf:li rdf:resource="urn:miriam:kegg.compound:C00037"/>
<rdf:li rdf:resource="urn:miriam:pubchem.compound:3339"/>
</rdf:Bag>
</bqbiol:is>
</rdf:Description>
</rdf:RDF>
</annotation>
</species>
<species metaid="metaid_C00037MM" id="C00037MM" name="C00037MM Glycine" compartment="Mitochondrion">
<notes>
<html xmlns="http://www.w3.org/1999/xhtml">
<p>FORMULA: C2H5NO2</p>
<p>KEGG ID: C00037</p>
<p>PubChem ID: 3339</p>
<p>ChEBI: 15428</p>
<p>Used by: R00371MM R00830MM R00945MM Transporter66 BioMass1 BioMass7 </p>
</html>
</notes>
<annotation>
<rdf:RDF xmlns:rdf="http://www.w3.org/1999/02/22-rdf-syntax-ns#" xmlns:dc="http://purl.org/dc/elements/1.1/" xmlns:dcterms="http://purl.org/dc/terms/" xmlns:vCard="http://www.w3.org/2001/vcard-rdf/3.0#" xmlns:bqbiol="http://biomodels.net/biology-qualifiers/" xmlns:bqmodel="http://biomodels.net/model-qualifiers/">
<rdf:Description rdf:about="#metaid_C00037MM">
<bqbiol:is>
<rdf:Bag>
<rdf:li rdf:resource="urn:miriam:obo.chebi:CHEBI%3A15428"/>
<rdf:li rdf:resource="urn:miriam:kegg.compound:C00037"/>
<rdf:li rdf:resource="urn:miriam:pubchem.compound:3339"/>
</rdf:Bag>
</bqbiol:is>
</rdf:Description>
</rdf:RDF>
</annotation>
</species>
<species metaid="metaid_C00041_b" id="C00041_b" name="C00041_b L-Alanine" compartment="Cytosol" boundaryCondition="true">
<notes>
<html xmlns="http://www.w3.org/1999/xhtml">
<p>FORMULA: C3H7NO2</p>
<p>KEGG ID: C00041</p>
<p>PubChem ID: 3343</p>
<p>ChEBI: 16977</p>
<p>Used by: Boundary61 </p>
</html>
</notes>
<annotation>
<rdf:RDF xmlns:rdf="http://www.w3.org/1999/02/22-rdf-syntax-ns#" xmlns:dc="http://purl.org/dc/elements/1.1/" xmlns:dcterms="http://purl.org/dc/terms/" xmlns:vCard="http://www.w3.org/2001/vcard-rdf/3.0#" xmlns:bqbiol="http://biomodels.net/biology-qualifiers/" xmlns:bqmodel="http://biomodels.net/model-qualifiers/">
<rdf:Description rdf:about="#metaid_C00041_b">
<bqbiol:is>
<rdf:Bag>
<rdf:li rdf:resource="urn:miriam:obo.chebi:CHEBI%3A16977"/>
<rdf:li rdf:resource="urn:miriam:kegg.compound:C00041"/>
<rdf:li rdf:resource="urn:miriam:pubchem.compound:3343"/>
</rdf:Bag>
</bqbiol:is>
</rdf:Description>
</rdf:RDF>
</annotation>
</species>
<species metaid="metaid_C00041Cyto" id="C00041Cyto" name="C00041Cyto L-Alanine" compartment="Cytosol">
<notes>
<html xmlns="http://www.w3.org/1999/xhtml">
<p>FORMULA: C3H7NO2</p>
<p>KEGG ID: C00041</p>
<p>PubChem ID: 3343</p>
<p>ChEBI: 16977</p>
<p>Used by: R00258Cyto R02668Cyto Transporter70 Boundary61 </p>
</html>
</notes>
<annotation>
<rdf:RDF xmlns:rdf="http://www.w3.org/1999/02/22-rdf-syntax-ns#" xmlns:dc="http://purl.org/dc/elements/1.1/" xmlns:dcterms="http://purl.org/dc/terms/" xmlns:vCard="http://www.w3.org/2001/vcard-rdf/3.0#" xmlns:bqbiol="http://biomodels.net/biology-qualifiers/" xmlns:bqmodel="http://biomodels.net/model-qualifiers/">
<rdf:Description rdf:about="#metaid_C00041Cyto">
<bqbiol:is>
<rdf:Bag>
<rdf:li rdf:resource="urn:miriam:obo.chebi:CHEBI%3A16977"/>
<rdf:li rdf:resource="urn:miriam:kegg.compound:C00041"/>
<rdf:li rdf:resource="urn:miriam:pubchem.compound:3343"/>
</rdf:Bag>
</bqbiol:is>
</rdf:Description>
</rdf:RDF>
</annotation>
</species>
<species metaid="metaid_C00041MM" id="C00041MM" name="C00041MM L-Alanine" compartment="Mitochondrion">
<notes>
<html xmlns="http://www.w3.org/1999/xhtml">
<p>FORMULA: C3H7NO2</p>
<p>KEGG ID: C00041</p>
<p>PubChem ID: 3343</p>
<p>ChEBI: 16977</p>
<p>Used by: R00258MM Transporter70 BioMass1 BioMass7 </p>
</html>
</notes>
<annotation>
<rdf:RDF xmlns:rdf="http://www.w3.org/1999/02/22-rdf-syntax-ns#" xmlns:dc="http://purl.org/dc/elements/1.1/" xmlns:dcterms="http://purl.org/dc/terms/" xmlns:vCard="http://www.w3.org/2001/vcard-rdf/3.0#" xmlns:bqbiol="http://biomodels.net/biology-qualifiers/" xmlns:bqmodel="http://biomodels.net/model-qualifiers/">
<rdf:Description rdf:about="#metaid_C00041MM">
<bqbiol:is>
<rdf:Bag>
<rdf:li rdf:resource="urn:miriam:obo.chebi:CHEBI%3A16977"/>
<rdf:li rdf:resource="urn:miriam:kegg.compound:C00041"/>
<rdf:li rdf:resource="urn:miriam:pubchem.compound:3343"/>
</rdf:Bag>
</bqbiol:is>
</rdf:Description>
</rdf:RDF>
</annotation>
</species>
<species metaid="metaid_C00042_b" id="C00042_b" name="C00042_b Succinate" compartment="Cytosol" boundaryCondition="true">
<notes>
<html xmlns="http://www.w3.org/1999/xhtml">
<p>FORMULA: C4H6O4</p>
<p>KEGG ID: C00042</p>
<p>PubChem ID: 3344</p>
<p>ChEBI: 15741</p>
<p>Used by: Boundary28 </p>
</html>
</notes>
<annotation>
<rdf:RDF xmlns:rdf="http://www.w3.org/1999/02/22-rdf-syntax-ns#" xmlns:dc="http://purl.org/dc/elements/1.1/" xmlns:dcterms="http://purl.org/dc/terms/" xmlns:vCard="http://www.w3.org/2001/vcard-rdf/3.0#" xmlns:bqbiol="http://biomodels.net/biology-qualifiers/" xmlns:bqmodel="http://biomodels.net/model-qualifiers/">
<rdf:Description rdf:about="#metaid_C00042_b">
<bqbiol:is>
<rdf:Bag>
<rdf:li rdf:resource="urn:miriam:obo.chebi:CHEBI%3A15741"/>
<rdf:li rdf:resource="urn:miriam:kegg.compound:C00042"/>
<rdf:li rdf:resource="urn:miriam:pubchem.compound:3344"/>
</rdf:Bag>
</bqbiol:is>
</rdf:Description>
</rdf:RDF>
</annotation>
</species>
<species metaid="metaid_C00042Cyto" id="C00042Cyto" name="C00042Cyto Succinate" compartment="Cytosol" charge="-2">
<notes>
<html xmlns="http://www.w3.org/1999/xhtml">
<p>FORMULA: C4H6O4</p>
<p>KEGG ID: C00042</p>
<p>PubChem ID: 3344</p>
<p>ChEBI: 15741</p>
<p>Used by: Transporter10 Transporter14 Transporter15 Transporter16 Transporter17 Transporter28 Boundary28 </p>
</html>
</notes>
<annotation>
<rdf:RDF xmlns:rdf="http://www.w3.org/1999/02/22-rdf-syntax-ns#" xmlns:dc="http://purl.org/dc/elements/1.1/" xmlns:dcterms="http://purl.org/dc/terms/" xmlns:vCard="http://www.w3.org/2001/vcard-rdf/3.0#" xmlns:bqbiol="http://biomodels.net/biology-qualifiers/" xmlns:bqmodel="http://biomodels.net/model-qualifiers/">
<rdf:Description rdf:about="#metaid_C00042Cyto">
<bqbiol:is>
<rdf:Bag>
<rdf:li rdf:resource="urn:miriam:obo.chebi:CHEBI%3A15741"/>
<rdf:li rdf:resource="urn:miriam:kegg.compound:C00042"/>
<rdf:li rdf:resource="urn:miriam:pubchem.compound:3344"/>
</rdf:Bag>
</bqbiol:is>
</rdf:Description>
</rdf:RDF>
</annotation>
</species>
<species metaid="metaid_C00042MM" id="C00042MM" name="C00042MM Succinate" compartment="Mitochondrion" charge="-2">
<notes>
<html xmlns="http://www.w3.org/1999/xhtml">
<p>FORMULA: C4H6O4</p>
<p>KEGG ID: C00042</p>
<p>PubChem ID: 3344</p>
<p>ChEBI: 15741</p>
<p>Used by: R00405MM R00410MM R00432MM R00713MM R00727MM R02164MM Transporter10 Transporter14 Transporter15 Transporter16 Transporter17 Transporter28 </p>
</html>
</notes>
<annotation>
<rdf:RDF xmlns:rdf="http://www.w3.org/1999/02/22-rdf-syntax-ns#" xmlns:dc="http://purl.org/dc/elements/1.1/" xmlns:dcterms="http://purl.org/dc/terms/" xmlns:vCard="http://www.w3.org/2001/vcard-rdf/3.0#" xmlns:bqbiol="http://biomodels.net/biology-qualifiers/" xmlns:bqmodel="http://biomodels.net/model-qualifiers/">
<rdf:Description rdf:about="#metaid_C00042MM">
<bqbiol:is>
<rdf:Bag>
<rdf:li rdf:resource="urn:miriam:obo.chebi:CHEBI%3A15741"/>
<rdf:li rdf:resource="urn:miriam:kegg.compound:C00042"/>
<rdf:li rdf:resource="urn:miriam:pubchem.compound:3344"/>
</rdf:Bag>
</bqbiol:is>
</rdf:Description>
</rdf:RDF>
</annotation>
</species>
<species metaid="metaid_C00044Cyto" id="C00044Cyto" name="C00044Cyto GTP" compartment="Cytosol" charge="-4">
<notes>
<html xmlns="http://www.w3.org/1999/xhtml">
<p>FORMULA: C10H16N5O14P3</p>
<p>KEGG ID: C00044</p>
<p>PubChem ID: 3346</p>
<p>ChEBI: 15996</p>
<p>Used by: R01135Cyto R00330Cyto </p>
</html>
</notes>
<annotation>
<rdf:RDF xmlns:rdf="http://www.w3.org/1999/02/22-rdf-syntax-ns#" xmlns:dc="http://purl.org/dc/elements/1.1/" xmlns:dcterms="http://purl.org/dc/terms/" xmlns:vCard="http://www.w3.org/2001/vcard-rdf/3.0#" xmlns:bqbiol="http://biomodels.net/biology-qualifiers/" xmlns:bqmodel="http://biomodels.net/model-qualifiers/">
<rdf:Description rdf:about="#metaid_C00044Cyto">
<bqbiol:is>
<rdf:Bag>
<rdf:li rdf:resource="urn:miriam:obo.chebi:CHEBI%3A15996"/>
<rdf:li rdf:resource="urn:miriam:kegg.compound:C00044"/>
<rdf:li rdf:resource="urn:miriam:pubchem.compound:3346"/>
</rdf:Bag>
</bqbiol:is>
</rdf:Description>
</rdf:RDF>
</annotation>
</species>
<species metaid="metaid_C00044MM" id="C00044MM" name="C00044MM GTP" compartment="Mitochondrion" charge="-4">
<notes>
<html xmlns="http://www.w3.org/1999/xhtml">
<p>FORMULA: C10H16N5O14P3</p>
<p>KEGG ID: C00044</p>
<p>PubChem ID: 3346</p>
<p>ChEBI: 15996</p>
<p>Used by: R00330MM R00430MM R00431MM R00432MM BioMass3 BioMass7 </p>
</html>
</notes>
<annotation>
<rdf:RDF xmlns:rdf="http://www.w3.org/1999/02/22-rdf-syntax-ns#" xmlns:dc="http://purl.org/dc/elements/1.1/" xmlns:dcterms="http://purl.org/dc/terms/" xmlns:vCard="http://www.w3.org/2001/vcard-rdf/3.0#" xmlns:bqbiol="http://biomodels.net/biology-qualifiers/" xmlns:bqmodel="http://biomodels.net/model-qualifiers/">
<rdf:Description rdf:about="#metaid_C00044MM">
<bqbiol:is>
<rdf:Bag>
<rdf:li rdf:resource="urn:miriam:obo.chebi:CHEBI%3A15996"/>
<rdf:li rdf:resource="urn:miriam:kegg.compound:C00044"/>
<rdf:li rdf:resource="urn:miriam:pubchem.compound:3346"/>
</rdf:Bag>
</bqbiol:is>
</rdf:Description>
</rdf:RDF>
</annotation>
</species>
<species metaid="metaid_C00047_b" id="C00047_b" name="C00047_b L-Lysine" compartment="Cytosol" boundaryCondition="true">
<notes>
<html xmlns="http://www.w3.org/1999/xhtml">
<p>FORMULA: C6H14N2O2</p>
<p>KEGG ID: C00047</p>
<p>PubChem ID: 3349</p>
<p>ChEBI: 18019</p>
<p>Used by: Boundary4 </p>
</html>
</notes>
<annotation>
<rdf:RDF xmlns:rdf="http://www.w3.org/1999/02/22-rdf-syntax-ns#" xmlns:dc="http://purl.org/dc/elements/1.1/" xmlns:dcterms="http://purl.org/dc/terms/" xmlns:vCard="http://www.w3.org/2001/vcard-rdf/3.0#" xmlns:bqbiol="http://biomodels.net/biology-qualifiers/" xmlns:bqmodel="http://biomodels.net/model-qualifiers/">
<rdf:Description rdf:about="#metaid_C00047_b">
<bqbiol:is>
<rdf:Bag>
<rdf:li rdf:resource="urn:miriam:obo.chebi:CHEBI%3A18019"/>
<rdf:li rdf:resource="urn:miriam:kegg.compound:C00047"/>
<rdf:li rdf:resource="urn:miriam:pubchem.compound:3349"/>
</rdf:Bag>
</bqbiol:is>
</rdf:Description>
</rdf:RDF>
</annotation>
</species>
<species metaid="metaid_C00047Cyto" id="C00047Cyto" name="C00047Cyto L-Lysine" compartment="Cytosol" charge="1">
<notes>
<html xmlns="http://www.w3.org/1999/xhtml">
<p>FORMULA: C6H14N2O2</p>
<p>KEGG ID: C00047</p>
<p>PubChem ID: 3349</p>
<p>ChEBI: 18019</p>
<p>Used by: Transporter32 Transporter34 Boundary4 </p>
</html>
</notes>
<annotation>
<rdf:RDF xmlns:rdf="http://www.w3.org/1999/02/22-rdf-syntax-ns#" xmlns:dc="http://purl.org/dc/elements/1.1/" xmlns:dcterms="http://purl.org/dc/terms/" xmlns:vCard="http://www.w3.org/2001/vcard-rdf/3.0#" xmlns:bqbiol="http://biomodels.net/biology-qualifiers/" xmlns:bqmodel="http://biomodels.net/model-qualifiers/">
<rdf:Description rdf:about="#metaid_C00047Cyto">
<bqbiol:is>
<rdf:Bag>
<rdf:li rdf:resource="urn:miriam:obo.chebi:CHEBI%3A18019"/>
<rdf:li rdf:resource="urn:miriam:kegg.compound:C00047"/>
<rdf:li rdf:resource="urn:miriam:pubchem.compound:3349"/>
</rdf:Bag>
</bqbiol:is>
</rdf:Description>
</rdf:RDF>
</annotation>
</species>
<species metaid="metaid_C00047MM" id="C00047MM" name="C00047MM L-Lysine" compartment="Mitochondrion" charge="1">
<notes>
<html xmlns="http://www.w3.org/1999/xhtml">
<p>FORMULA: C6H14N2O2</p>
<p>KEGG ID: C00047</p>
<p>PubChem ID: 3349</p>
<p>ChEBI: 18019</p>
<p>Used by: R00716MM Transporter32 Transporter34 BioMass1 BioMass7 </p>
</html>
</notes>
<annotation>
<rdf:RDF xmlns:rdf="http://www.w3.org/1999/02/22-rdf-syntax-ns#" xmlns:dc="http://purl.org/dc/elements/1.1/" xmlns:dcterms="http://purl.org/dc/terms/" xmlns:vCard="http://www.w3.org/2001/vcard-rdf/3.0#" xmlns:bqbiol="http://biomodels.net/biology-qualifiers/" xmlns:bqmodel="http://biomodels.net/model-qualifiers/">
<rdf:Description rdf:about="#metaid_C00047MM">
<bqbiol:is>
<rdf:Bag>
<rdf:li rdf:resource="urn:miriam:obo.chebi:CHEBI%3A18019"/>
<rdf:li rdf:resource="urn:miriam:kegg.compound:C00047"/>
<rdf:li rdf:resource="urn:miriam:pubchem.compound:3349"/>
</rdf:Bag>
</bqbiol:is>
</rdf:Description>
</rdf:RDF>
</annotation>
</species>
<species metaid="metaid_C00049_b" id="C00049_b" name="C00049_b L-Aspartate" compartment="Cytosol" boundaryCondition="true">
<notes>
<html xmlns="http://www.w3.org/1999/xhtml">
<p>FORMULA: C4H7NO4</p>
<p>KEGG ID: C00049</p>
<p>PubChem ID: 3351</p>
<p>ChEBI: 17053</p>
<p>Used by: Boundary8 </p>
</html>
</notes>
<annotation>
<rdf:RDF xmlns:rdf="http://www.w3.org/1999/02/22-rdf-syntax-ns#" xmlns:dc="http://purl.org/dc/elements/1.1/" xmlns:dcterms="http://purl.org/dc/terms/" xmlns:vCard="http://www.w3.org/2001/vcard-rdf/3.0#" xmlns:bqbiol="http://biomodels.net/biology-qualifiers/" xmlns:bqmodel="http://biomodels.net/model-qualifiers/">
<rdf:Description rdf:about="#metaid_C00049_b">
<bqbiol:is>
<rdf:Bag>
<rdf:li rdf:resource="urn:miriam:obo.chebi:CHEBI%3A17053"/>
<rdf:li rdf:resource="urn:miriam:kegg.compound:C00049"/>
<rdf:li rdf:resource="urn:miriam:pubchem.compound:3351"/>
</rdf:Bag>
</bqbiol:is>
</rdf:Description>
</rdf:RDF>
</annotation>
</species>
<species metaid="metaid_C00049Cyto" id="C00049Cyto" name="C00049Cyto L-Aspartate" compartment="Cytosol" charge="-1">
<notes>
<html xmlns="http://www.w3.org/1999/xhtml">
<p>FORMULA: C4H7NO4</p>
<p>KEGG ID: C00049</p>
<p>PubChem ID: 3351</p>
<p>ChEBI: 17053</p>
<p>Used by: R00355Cyto R01954Cyto R01397Cyto R01135Cyto Transporter30 Boundary8 </p>
</html>
</notes>
<annotation>
<rdf:RDF xmlns:rdf="http://www.w3.org/1999/02/22-rdf-syntax-ns#" xmlns:dc="http://purl.org/dc/elements/1.1/" xmlns:dcterms="http://purl.org/dc/terms/" xmlns:vCard="http://www.w3.org/2001/vcard-rdf/3.0#" xmlns:bqbiol="http://biomodels.net/biology-qualifiers/" xmlns:bqmodel="http://biomodels.net/model-qualifiers/">
<rdf:Description rdf:about="#metaid_C00049Cyto">
<bqbiol:is>
<rdf:Bag>
<rdf:li rdf:resource="urn:miriam:obo.chebi:CHEBI%3A17053"/>
<rdf:li rdf:resource="urn:miriam:kegg.compound:C00049"/>
<rdf:li rdf:resource="urn:miriam:pubchem.compound:3351"/>
</rdf:Bag>
</bqbiol:is>
</rdf:Description>
</rdf:RDF>
</annotation>
</species>
<species metaid="metaid_C00049MM" id="C00049MM" name="C00049MM L-Aspartate" compartment="Mitochondrion" charge="-1">
<notes>
<html xmlns="http://www.w3.org/1999/xhtml">
<p>FORMULA: C4H7NO4</p>
<p>KEGG ID: C00049</p>
<p>PubChem ID: 3351</p>
<p>ChEBI: 17053</p>
<p>Used by: R00355MM Transporter30 BioMass1 BioMass7 </p>
</html>
</notes>
<annotation>
<rdf:RDF xmlns:rdf="http://www.w3.org/1999/02/22-rdf-syntax-ns#" xmlns:dc="http://purl.org/dc/elements/1.1/" xmlns:dcterms="http://purl.org/dc/terms/" xmlns:vCard="http://www.w3.org/2001/vcard-rdf/3.0#" xmlns:bqbiol="http://biomodels.net/biology-qualifiers/" xmlns:bqmodel="http://biomodels.net/model-qualifiers/">
<rdf:Description rdf:about="#metaid_C00049MM">
<bqbiol:is>
<rdf:Bag>
<rdf:li rdf:resource="urn:miriam:obo.chebi:CHEBI%3A17053"/>
<rdf:li rdf:resource="urn:miriam:kegg.compound:C00049"/>
<rdf:li rdf:resource="urn:miriam:pubchem.compound:3351"/>
</rdf:Bag>
</bqbiol:is>
</rdf:Description>
</rdf:RDF>
</annotation>
</species>
<species metaid="metaid_C00051Cyto" id="C00051Cyto" name="C00051Cyto Glutathione" compartment="Cytosol" charge="-1">
<notes>
<html xmlns="http://www.w3.org/1999/xhtml">
<p>FORMULA: C10H17N3O6S</p>
<p>KEGG ID: C00051</p>
<p>PubChem ID: 3353</p>
<p>ChEBI: 16856</p>
<p>Used by: R00494Cyto R00497Cyto Transporter74 </p>
</html>
</notes>
<annotation>
<rdf:RDF xmlns:rdf="http://www.w3.org/1999/02/22-rdf-syntax-ns#" xmlns:dc="http://purl.org/dc/elements/1.1/" xmlns:dcterms="http://purl.org/dc/terms/" xmlns:vCard="http://www.w3.org/2001/vcard-rdf/3.0#" xmlns:bqbiol="http://biomodels.net/biology-qualifiers/" xmlns:bqmodel="http://biomodels.net/model-qualifiers/">
<rdf:Description rdf:about="#metaid_C00051Cyto">
<bqbiol:is>
<rdf:Bag>
<rdf:li rdf:resource="urn:miriam:obo.chebi:CHEBI%3A16856"/>
<rdf:li rdf:resource="urn:miriam:kegg.compound:C00051"/>
<rdf:li rdf:resource="urn:miriam:pubchem.compound:3353"/>
</rdf:Bag>
</bqbiol:is>
</rdf:Description>
</rdf:RDF>
</annotation>
</species>
<species metaid="metaid_C00051MM" id="C00051MM" name="C00051MM Glutathione" compartment="Mitochondrion" charge="-1">
<notes>
<html xmlns="http://www.w3.org/1999/xhtml">
<p>FORMULA: C10H17N3O6S</p>
<p>KEGG ID: C00051</p>
<p>PubChem ID: 3353</p>
<p>ChEBI: 16856</p>
<p>Used by: R00094MM R00115MM R00274MM Transporter74 </p>
</html>
</notes>
<annotation>
<rdf:RDF xmlns:rdf="http://www.w3.org/1999/02/22-rdf-syntax-ns#" xmlns:dc="http://purl.org/dc/elements/1.1/" xmlns:dcterms="http://purl.org/dc/terms/" xmlns:vCard="http://www.w3.org/2001/vcard-rdf/3.0#" xmlns:bqbiol="http://biomodels.net/biology-qualifiers/" xmlns:bqmodel="http://biomodels.net/model-qualifiers/">
<rdf:Description rdf:about="#metaid_C00051MM">
<bqbiol:is>
<rdf:Bag>
<rdf:li rdf:resource="urn:miriam:obo.chebi:CHEBI%3A16856"/>
<rdf:li rdf:resource="urn:miriam:kegg.compound:C00051"/>
<rdf:li rdf:resource="urn:miriam:pubchem.compound:3353"/>
</rdf:Bag>
</bqbiol:is>
</rdf:Description>
</rdf:RDF>
</annotation>
</species>
<species metaid="metaid_C00055MM" id="C00055MM" name="C00055MM CMP" compartment="Mitochondrion" charge="-2">
<notes>
<html xmlns="http://www.w3.org/1999/xhtml">
<p>FORMULA: C9H14N3O8P</p>
<p>KEGG ID: C00055</p>
<p>PubChem ID: 3357</p>
<p>ChEBI: 17361</p>
<p>Used by: R00512MM R01801MM R02030MM </p>
</html>
</notes>
<annotation>
<rdf:RDF xmlns:rdf="http://www.w3.org/1999/02/22-rdf-syntax-ns#" xmlns:dc="http://purl.org/dc/elements/1.1/" xmlns:dcterms="http://purl.org/dc/terms/" xmlns:vCard="http://www.w3.org/2001/vcard-rdf/3.0#" xmlns:bqbiol="http://biomodels.net/biology-qualifiers/" xmlns:bqmodel="http://biomodels.net/model-qualifiers/">
<rdf:Description rdf:about="#metaid_C00055MM">
<bqbiol:is>
<rdf:Bag>
<rdf:li rdf:resource="urn:miriam:obo.chebi:CHEBI%3A17361"/>
<rdf:li rdf:resource="urn:miriam:kegg.compound:C00055"/>
<rdf:li rdf:resource="urn:miriam:pubchem.compound:3357"/>
</rdf:Bag>
</bqbiol:is>
</rdf:Description>
</rdf:RDF>
</annotation>
</species>
<species metaid="metaid_C00058Cyto" id="C00058Cyto" name="C00058Cyto Formate" compartment="Cytosol">
<notes>
<html xmlns="http://www.w3.org/1999/xhtml">
<p>FORMULA: CH2O2</p>
<p>KEGG ID: C00058</p>
<p>PubChem ID: 3358</p>
<p>ChEBI: 30751</p>
<p>Used by: R01959Cyto R00943Cyto</p>
</html>
</notes>
<annotation>
<rdf:RDF xmlns:rdf="http://www.w3.org/1999/02/22-rdf-syntax-ns#" xmlns:dc="http://purl.org/dc/elements/1.1/" xmlns:dcterms="http://purl.org/dc/terms/" xmlns:vCard="http://www.w3.org/2001/vcard-rdf/3.0#" xmlns:bqbiol="http://biomodels.net/biology-qualifiers/" xmlns:bqmodel="http://biomodels.net/model-qualifiers/">
<rdf:Description rdf:about="#metaid_C00058Cyto">
<bqbiol:is>
<rdf:Bag>
<rdf:li rdf:resource="urn:miriam:obo.chebi:CHEBI%3A30751"/>
<rdf:li rdf:resource="urn:miriam:kegg.compound:C00058"/>
<rdf:li rdf:resource="urn:miriam:pubchem.compound:3358"/>
</rdf:Bag>
</bqbiol:is>
</rdf:Description>
</rdf:RDF>
</annotation>
</species>
<species metaid="metaid_C00058_b" id="C00058_b" name="C00058_b Formate" compartment="Cytosol" boundaryCondition="true">
<notes>
<html xmlns="http://www.w3.org/1999/xhtml">
<p>FORMULA: CH2O2</p>
<p>KEGG ID: C00058</p>
<p>PubChem ID: 3358</p>
<p>ChEBI: 30751</p>
<p>Used by: Boundary88</p>
</html>
</notes>
<annotation>
<rdf:RDF xmlns:rdf="http://www.w3.org/1999/02/22-rdf-syntax-ns#" xmlns:dc="http://purl.org/dc/elements/1.1/" xmlns:dcterms="http://purl.org/dc/terms/" xmlns:vCard="http://www.w3.org/2001/vcard-rdf/3.0#" xmlns:bqbiol="http://biomodels.net/biology-qualifiers/" xmlns:bqmodel="http://biomodels.net/model-qualifiers/">
<rdf:Description rdf:about="#metaid_C00058_b">
<bqbiol:is>
<rdf:Bag>
<rdf:li rdf:resource="urn:miriam:obo.chebi:CHEBI%3A30751"/>
<rdf:li rdf:resource="urn:miriam:kegg.compound:C00058"/>
<rdf:li rdf:resource="urn:miriam:pubchem.compound:3358"/>
</rdf:Bag>
</bqbiol:is>
</rdf:Description>
</rdf:RDF>
</annotation>
</species>
<species metaid="metaid_C00059_b" id="C00059_b" name="C00059_b Sulfate" compartment="Cytosol" boundaryCondition="true">
<notes>
<html xmlns="http://www.w3.org/1999/xhtml">
<p>FORMULA: H2SO4</p>
<p>KEGG ID: C00059</p>
<p>PubChem ID: 3359</p>
<p>ChEBI: 16189</p>
<p>Used by: Boundary25 </p>
</html>
</notes>
<annotation>
<rdf:RDF xmlns:rdf="http://www.w3.org/1999/02/22-rdf-syntax-ns#" xmlns:dc="http://purl.org/dc/elements/1.1/" xmlns:dcterms="http://purl.org/dc/terms/" xmlns:vCard="http://www.w3.org/2001/vcard-rdf/3.0#" xmlns:bqbiol="http://biomodels.net/biology-qualifiers/" xmlns:bqmodel="http://biomodels.net/model-qualifiers/">
<rdf:Description rdf:about="#metaid_C00059_b">
<bqbiol:is>
<rdf:Bag>
<rdf:li rdf:resource="urn:miriam:obo.chebi:CHEBI%3A16189"/>
<rdf:li rdf:resource="urn:miriam:kegg.compound:C00059"/>
<rdf:li rdf:resource="urn:miriam:pubchem.compound:3359"/>
</rdf:Bag>
</bqbiol:is>
</rdf:Description>
</rdf:RDF>
</annotation>
</species>
<species metaid="metaid_C00059Cyto" id="C00059Cyto" name="C00059Cyto Sulfate" compartment="Cytosol" charge="-2">
<notes>
<html xmlns="http://www.w3.org/1999/xhtml">
<p>FORMULA: H2SO4</p>
<p>KEGG ID: C00059</p>
<p>PubChem ID: 3359</p>
<p>ChEBI: 16189</p>
<p>Used by: Transporter12 Transporter15 Boundary25 </p>
</html>
</notes>
<annotation>
<rdf:RDF xmlns:rdf="http://www.w3.org/1999/02/22-rdf-syntax-ns#" xmlns:dc="http://purl.org/dc/elements/1.1/" xmlns:dcterms="http://purl.org/dc/terms/" xmlns:vCard="http://www.w3.org/2001/vcard-rdf/3.0#" xmlns:bqbiol="http://biomodels.net/biology-qualifiers/" xmlns:bqmodel="http://biomodels.net/model-qualifiers/">
<rdf:Description rdf:about="#metaid_C00059Cyto">
<bqbiol:is>
<rdf:Bag>
<rdf:li rdf:resource="urn:miriam:obo.chebi:CHEBI%3A16189"/>
<rdf:li rdf:resource="urn:miriam:kegg.compound:C00059"/>
<rdf:li rdf:resource="urn:miriam:pubchem.compound:3359"/>
</rdf:Bag>
</bqbiol:is>
</rdf:Description>
</rdf:RDF>
</annotation>
</species>
<species metaid="metaid_C00059MM" id="C00059MM" name="C00059MM Sulfate" compartment="Mitochondrion" charge="-2">
<notes>
<html xmlns="http://www.w3.org/1999/xhtml">
<p>FORMULA: H2SO4</p>
<p>KEGG ID: C00059</p>
<p>PubChem ID: 3359</p>
<p>ChEBI: 16189</p>
<p>Used by: Transporter12 Transporter15 </p>
</html>
</notes>
<annotation>
<rdf:RDF xmlns:rdf="http://www.w3.org/1999/02/22-rdf-syntax-ns#" xmlns:dc="http://purl.org/dc/elements/1.1/" xmlns:dcterms="http://purl.org/dc/terms/" xmlns:vCard="http://www.w3.org/2001/vcard-rdf/3.0#" xmlns:bqbiol="http://biomodels.net/biology-qualifiers/" xmlns:bqmodel="http://biomodels.net/model-qualifiers/">
<rdf:Description rdf:about="#metaid_C00059MM">
<bqbiol:is>
<rdf:Bag>
<rdf:li rdf:resource="urn:miriam:obo.chebi:CHEBI%3A16189"/>
<rdf:li rdf:resource="urn:miriam:kegg.compound:C00059"/>
<rdf:li rdf:resource="urn:miriam:pubchem.compound:3359"/>
</rdf:Bag>
</bqbiol:is>
</rdf:Description>
</rdf:RDF>
</annotation>
</species>
<species metaid="metaid_C00062_b" id="C00062_b" name="C00062_b L-Arginine" compartment="Cytosol" boundaryCondition="true">
<notes>
<html xmlns="http://www.w3.org/1999/xhtml">
<p>FORMULA: C6H14N4O2</p>
<p>KEGG ID: C00062</p>
<p>PubChem ID: 3362</p>
<p>ChEBI: 16467</p>
<p>Used by: Boundary3 </p>
</html>
</notes>
<annotation>
<rdf:RDF xmlns:rdf="http://www.w3.org/1999/02/22-rdf-syntax-ns#" xmlns:dc="http://purl.org/dc/elements/1.1/" xmlns:dcterms="http://purl.org/dc/terms/" xmlns:vCard="http://www.w3.org/2001/vcard-rdf/3.0#" xmlns:bqbiol="http://biomodels.net/biology-qualifiers/" xmlns:bqmodel="http://biomodels.net/model-qualifiers/">
<rdf:Description rdf:about="#metaid_C00062_b">
<bqbiol:is>
<rdf:Bag>
<rdf:li rdf:resource="urn:miriam:obo.chebi:CHEBI%3A16467"/>
<rdf:li rdf:resource="urn:miriam:kegg.compound:C00062"/>
<rdf:li rdf:resource="urn:miriam:pubchem.compound:3362"/>
</rdf:Bag>
</bqbiol:is>
</rdf:Description>
</rdf:RDF>
</annotation>
</species>
<species metaid="metaid_C00062Cyto" id="C00062Cyto" name="C00062Cyto L-Arginine" compartment="Cytosol" charge="1">
<notes>
<html xmlns="http://www.w3.org/1999/xhtml">
<p>FORMULA: C6H14N4O2</p>
<p>KEGG ID: C00062</p>
<p>PubChem ID: 3362</p>
<p>ChEBI: 16467</p>
<p>Used by: R01086Cyto R00551Cyto R00558Cyto Transporter33 Transporter36 Boundary3 </p>
</html>
</notes>
<annotation>
<rdf:RDF xmlns:rdf="http://www.w3.org/1999/02/22-rdf-syntax-ns#" xmlns:dc="http://purl.org/dc/elements/1.1/" xmlns:dcterms="http://purl.org/dc/terms/" xmlns:vCard="http://www.w3.org/2001/vcard-rdf/3.0#" xmlns:bqbiol="http://biomodels.net/biology-qualifiers/" xmlns:bqmodel="http://biomodels.net/model-qualifiers/">
<rdf:Description rdf:about="#metaid_C00062Cyto">
<bqbiol:is>
<rdf:Bag>
<rdf:li rdf:resource="urn:miriam:obo.chebi:CHEBI%3A16467"/>
<rdf:li rdf:resource="urn:miriam:kegg.compound:C00062"/>
<rdf:li rdf:resource="urn:miriam:pubchem.compound:3362"/>
</rdf:Bag>
</bqbiol:is>
</rdf:Description>
</rdf:RDF>
</annotation>
</species>
<species metaid="metaid_C00062MM" id="C00062MM" name="C00062MM L-Arginine" compartment="Mitochondrion" charge="1">
<notes>
<html xmlns="http://www.w3.org/1999/xhtml">
<p>FORMULA: C6H14N4O2</p>
<p>KEGG ID: C00062</p>
<p>PubChem ID: 3362</p>
<p>ChEBI: 16467</p>
<p>Used by: R00551MM R00566MM Transporter33 Transporter36 BioMass1 BioMass7 </p>
</html>
</notes>
<annotation>
<rdf:RDF xmlns:rdf="http://www.w3.org/1999/02/22-rdf-syntax-ns#" xmlns:dc="http://purl.org/dc/elements/1.1/" xmlns:dcterms="http://purl.org/dc/terms/" xmlns:vCard="http://www.w3.org/2001/vcard-rdf/3.0#" xmlns:bqbiol="http://biomodels.net/biology-qualifiers/" xmlns:bqmodel="http://biomodels.net/model-qualifiers/">
<rdf:Description rdf:about="#metaid_C00062MM">
<bqbiol:is>
<rdf:Bag>
<rdf:li rdf:resource="urn:miriam:obo.chebi:CHEBI%3A16467"/>
<rdf:li rdf:resource="urn:miriam:kegg.compound:C00062"/>
<rdf:li rdf:resource="urn:miriam:pubchem.compound:3362"/>
</rdf:Bag>
</bqbiol:is>
</rdf:Description>
</rdf:RDF>
</annotation>
</species>
<species metaid="metaid_C00063MM" id="C00063MM" name="C00063MM CTP" compartment="Mitochondrion" charge="-4">
<notes>
<html xmlns="http://www.w3.org/1999/xhtml">
<p>FORMULA: C9H16N3O14P3</p>
<p>KEGG ID: C00063</p>
<p>PubChem ID: 3363</p>
<p>ChEBI: 17677</p>
<p>Used by: R00570MM R00572MM R01799MM BioMass3 BioMass7 </p>
</html>
</notes>
<annotation>
<rdf:RDF xmlns:rdf="http://www.w3.org/1999/02/22-rdf-syntax-ns#" xmlns:dc="http://purl.org/dc/elements/1.1/" xmlns:dcterms="http://purl.org/dc/terms/" xmlns:vCard="http://www.w3.org/2001/vcard-rdf/3.0#" xmlns:bqbiol="http://biomodels.net/biology-qualifiers/" xmlns:bqmodel="http://biomodels.net/model-qualifiers/">
<rdf:Description rdf:about="#metaid_C00063MM">
<bqbiol:is>
<rdf:Bag>
<rdf:li rdf:resource="urn:miriam:obo.chebi:CHEBI%3A17677"/>
<rdf:li rdf:resource="urn:miriam:kegg.compound:C00063"/>
<rdf:li rdf:resource="urn:miriam:pubchem.compound:3363"/>
</rdf:Bag>
</bqbiol:is>
</rdf:Description>
</rdf:RDF>
</annotation>
</species>
<species metaid="metaid_C00064_b" id="C00064_b" name="C00064_b L-Glutamine" compartment="Cytosol" boundaryCondition="true">
<notes>
<html xmlns="http://www.w3.org/1999/xhtml">
<p>FORMULA: C5H10N2O3</p>
<p>KEGG ID: C00064</p>
<p>PubChem ID: 3364</p>
<p>ChEBI: 18050</p>
<p>Used by: Boundary16 </p>
</html>
</notes>
<annotation>
<rdf:RDF xmlns:rdf="http://www.w3.org/1999/02/22-rdf-syntax-ns#" xmlns:dc="http://purl.org/dc/elements/1.1/" xmlns:dcterms="http://purl.org/dc/terms/" xmlns:vCard="http://www.w3.org/2001/vcard-rdf/3.0#" xmlns:bqbiol="http://biomodels.net/biology-qualifiers/" xmlns:bqmodel="http://biomodels.net/model-qualifiers/">
<rdf:Description rdf:about="#metaid_C00064_b">
<bqbiol:is>
<rdf:Bag>
<rdf:li rdf:resource="urn:miriam:obo.chebi:CHEBI%3A18050"/>
<rdf:li rdf:resource="urn:miriam:kegg.compound:C00064"/>
<rdf:li rdf:resource="urn:miriam:pubchem.compound:3364"/>
</rdf:Bag>
</bqbiol:is>
</rdf:Description>
</rdf:RDF>
</annotation>
</species>
<species metaid="metaid_C00064Cyto" id="C00064Cyto" name="C00064Cyto L-Glutamine" compartment="Cytosol">
<notes>
<html xmlns="http://www.w3.org/1999/xhtml">
<p>FORMULA: C5H10N2O3</p>
<p>KEGG ID: C00064</p>
<p>PubChem ID: 3364</p>
<p>ChEBI: 18050</p>
<p>Used by: R00575Cyto Transporter59 Boundary16 </p>
</html>
</notes>
<annotation>
<rdf:RDF xmlns:rdf="http://www.w3.org/1999/02/22-rdf-syntax-ns#" xmlns:dc="http://purl.org/dc/elements/1.1/" xmlns:dcterms="http://purl.org/dc/terms/" xmlns:vCard="http://www.w3.org/2001/vcard-rdf/3.0#" xmlns:bqbiol="http://biomodels.net/biology-qualifiers/" xmlns:bqmodel="http://biomodels.net/model-qualifiers/">
<rdf:Description rdf:about="#metaid_C00064Cyto">
<bqbiol:is>
<rdf:Bag>
<rdf:li rdf:resource="urn:miriam:obo.chebi:CHEBI%3A18050"/>
<rdf:li rdf:resource="urn:miriam:kegg.compound:C00064"/>
<rdf:li rdf:resource="urn:miriam:pubchem.compound:3364"/>
</rdf:Bag>
</bqbiol:is>
</rdf:Description>
</rdf:RDF>
</annotation>
</species>
<species metaid="metaid_C00064MM" id="C00064MM" name="C00064MM L-Glutamine" compartment="Mitochondrion">
<notes>
<html xmlns="http://www.w3.org/1999/xhtml">
<p>FORMULA: C5H10N2O3</p>
<p>KEGG ID: C00064</p>
<p>PubChem ID: 3364</p>
<p>ChEBI: 18050</p>
<p>Used by: R00256MM R00253MM Transporter59 BioMass1 BioMass7 </p>
</html>
</notes>
<annotation>
<rdf:RDF xmlns:rdf="http://www.w3.org/1999/02/22-rdf-syntax-ns#" xmlns:dc="http://purl.org/dc/elements/1.1/" xmlns:dcterms="http://purl.org/dc/terms/" xmlns:vCard="http://www.w3.org/2001/vcard-rdf/3.0#" xmlns:bqbiol="http://biomodels.net/biology-qualifiers/" xmlns:bqmodel="http://biomodels.net/model-qualifiers/">
<rdf:Description rdf:about="#metaid_C00064MM">
<bqbiol:is>
<rdf:Bag>
<rdf:li rdf:resource="urn:miriam:obo.chebi:CHEBI%3A18050"/>
<rdf:li rdf:resource="urn:miriam:kegg.compound:C00064"/>
<rdf:li rdf:resource="urn:miriam:pubchem.compound:3364"/>
</rdf:Bag>
</bqbiol:is>
</rdf:Description>
</rdf:RDF>
</annotation>
</species>
<species metaid="metaid_C00065_b" id="C00065_b" name="C00065_b L-Serine" compartment="Cytosol" boundaryCondition="true">
<notes>
<html xmlns="http://www.w3.org/1999/xhtml">
<p>FORMULA: C3H7NO3</p>
<p>KEGG ID: C00065</p>
<p>PubChem ID: 3365</p>
<p>ChEBI: 17115</p>
<p>Used by: Boundary62 </p>
</html>
</notes>
<annotation>
<rdf:RDF xmlns:rdf="http://www.w3.org/1999/02/22-rdf-syntax-ns#" xmlns:dc="http://purl.org/dc/elements/1.1/" xmlns:dcterms="http://purl.org/dc/terms/" xmlns:vCard="http://www.w3.org/2001/vcard-rdf/3.0#" xmlns:bqbiol="http://biomodels.net/biology-qualifiers/" xmlns:bqmodel="http://biomodels.net/model-qualifiers/">
<rdf:Description rdf:about="#metaid_C00065_b">
<bqbiol:is>
<rdf:Bag>
<rdf:li rdf:resource="urn:miriam:obo.chebi:CHEBI%3A17115"/>
<rdf:li rdf:resource="urn:miriam:kegg.compound:C00065"/>
<rdf:li rdf:resource="urn:miriam:pubchem.compound:3365"/>
</rdf:Bag>
</bqbiol:is>
</rdf:Description>
</rdf:RDF>
</annotation>
</species>
<species metaid="metaid_C00065Cyto" id="C00065Cyto" name="C00065Cyto L-Serine" compartment="Cytosol">
<notes>
<html xmlns="http://www.w3.org/1999/xhtml">
<p>FORMULA: C3H7NO3</p>
<p>KEGG ID: C00065</p>
<p>PubChem ID: 3365</p>
<p>ChEBI: 17115</p>
<p>Used by: R00945Cyto Transporter71 Boundary62 </p>
</html>
</notes>
<annotation>
<rdf:RDF xmlns:rdf="http://www.w3.org/1999/02/22-rdf-syntax-ns#" xmlns:dc="http://purl.org/dc/elements/1.1/" xmlns:dcterms="http://purl.org/dc/terms/" xmlns:vCard="http://www.w3.org/2001/vcard-rdf/3.0#" xmlns:bqbiol="http://biomodels.net/biology-qualifiers/" xmlns:bqmodel="http://biomodels.net/model-qualifiers/">
<rdf:Description rdf:about="#metaid_C00065Cyto">
<bqbiol:is>
<rdf:Bag>
<rdf:li rdf:resource="urn:miriam:obo.chebi:CHEBI%3A17115"/>
<rdf:li rdf:resource="urn:miriam:kegg.compound:C00065"/>
<rdf:li rdf:resource="urn:miriam:pubchem.compound:3365"/>
</rdf:Bag>
</bqbiol:is>
</rdf:Description>
</rdf:RDF>
</annotation>
</species>
<species metaid="metaid_C00065MM" id="C00065MM" name="C00065MM L-Serine" compartment="Mitochondrion">
<notes>
<html xmlns="http://www.w3.org/1999/xhtml">
<p>FORMULA: C3H7NO3</p>
<p>KEGG ID: C00065</p>
<p>PubChem ID: 3365</p>
<p>ChEBI: 17115</p>
<p>Used by: R00945MM Transporter71 BioMass1 BioMass7 </p>
</html>
</notes>
<annotation>
<rdf:RDF xmlns:rdf="http://www.w3.org/1999/02/22-rdf-syntax-ns#" xmlns:dc="http://purl.org/dc/elements/1.1/" xmlns:dcterms="http://purl.org/dc/terms/" xmlns:vCard="http://www.w3.org/2001/vcard-rdf/3.0#" xmlns:bqbiol="http://biomodels.net/biology-qualifiers/" xmlns:bqmodel="http://biomodels.net/model-qualifiers/">
<rdf:Description rdf:about="#metaid_C00065MM">
<bqbiol:is>
<rdf:Bag>
<rdf:li rdf:resource="urn:miriam:obo.chebi:CHEBI%3A17115"/>
<rdf:li rdf:resource="urn:miriam:kegg.compound:C00065"/>
<rdf:li rdf:resource="urn:miriam:pubchem.compound:3365"/>
</rdf:Bag>
</bqbiol:is>
</rdf:Description>
</rdf:RDF>
</annotation>
</species>
<species metaid="metaid_C00068_b" id="C00068_b" name="C00068_b Thiamin diphosphate" compartment="Cytosol" boundaryCondition="true">
<notes>
<html xmlns="http://www.w3.org/1999/xhtml">
<p>FORMULA: C12H19N4O7P2S</p>
<p>KEGG ID: C00068</p>
<p>PubChem ID: 3368</p>
<p>ChEBI: 9532</p>
<p>Used by: Boundary39 </p>
</html>
</notes>
<annotation>
<rdf:RDF xmlns:rdf="http://www.w3.org/1999/02/22-rdf-syntax-ns#" xmlns:dc="http://purl.org/dc/elements/1.1/" xmlns:dcterms="http://purl.org/dc/terms/" xmlns:vCard="http://www.w3.org/2001/vcard-rdf/3.0#" xmlns:bqbiol="http://biomodels.net/biology-qualifiers/" xmlns:bqmodel="http://biomodels.net/model-qualifiers/">
<rdf:Description rdf:about="#metaid_C00068_b">
<bqbiol:is>
<rdf:Bag>
<rdf:li rdf:resource="urn:miriam:obo.chebi:CHEBI%3A9532"/>
<rdf:li rdf:resource="urn:miriam:kegg.compound:C00068"/>
<rdf:li rdf:resource="urn:miriam:pubchem.compound:3368"/>
</rdf:Bag>
</bqbiol:is>
</rdf:Description>
</rdf:RDF>
</annotation>
</species>
<species metaid="metaid_C00068Cyto" id="C00068Cyto" name="C00068Cyto Thiamin diphosphate" compartment="Cytosol" charge="-1">
<notes>
<html xmlns="http://www.w3.org/1999/xhtml">
<p>FORMULA: C12H19N4O7P2S</p>
<p>KEGG ID: C00068</p>
<p>PubChem ID: 3368</p>
<p>ChEBI: 9532</p>
<p>Used by: Transporter37 Boundary39 </p>
</html>
</notes>
<annotation>
<rdf:RDF xmlns:rdf="http://www.w3.org/1999/02/22-rdf-syntax-ns#" xmlns:dc="http://purl.org/dc/elements/1.1/" xmlns:dcterms="http://purl.org/dc/terms/" xmlns:vCard="http://www.w3.org/2001/vcard-rdf/3.0#" xmlns:bqbiol="http://biomodels.net/biology-qualifiers/" xmlns:bqmodel="http://biomodels.net/model-qualifiers/">
<rdf:Description rdf:about="#metaid_C00068Cyto">
<bqbiol:is>
<rdf:Bag>
<rdf:li rdf:resource="urn:miriam:obo.chebi:CHEBI%3A9532"/>
<rdf:li rdf:resource="urn:miriam:kegg.compound:C00068"/>
<rdf:li rdf:resource="urn:miriam:pubchem.compound:3368"/>
</rdf:Bag>
</bqbiol:is>
</rdf:Description>
</rdf:RDF>
</annotation>
</species>
<species metaid="metaid_C00068MM" id="C00068MM" name="C00068MM Thiamin diphosphate" compartment="Mitochondrion" charge="-2">
<notes>
<html xmlns="http://www.w3.org/1999/xhtml">
<p>FORMULA: C12H19N4O7P2S</p>
<p>KEGG ID: C00068</p>
<p>PubChem ID: 3368</p>
<p>ChEBI: 9532</p>
<p>Used by: R00014MM R00621MM R03270MM R03316MM R07599MM R07600MM R07601MM R07602MM R07603MM R07604MM Transporter37 </p>
</html>
</notes>
<annotation>
<rdf:RDF xmlns:rdf="http://www.w3.org/1999/02/22-rdf-syntax-ns#" xmlns:dc="http://purl.org/dc/elements/1.1/" xmlns:dcterms="http://purl.org/dc/terms/" xmlns:vCard="http://www.w3.org/2001/vcard-rdf/3.0#" xmlns:bqbiol="http://biomodels.net/biology-qualifiers/" xmlns:bqmodel="http://biomodels.net/model-qualifiers/">
<rdf:Description rdf:about="#metaid_C00068MM">
<bqbiol:is>
<rdf:Bag>
<rdf:li rdf:resource="urn:miriam:obo.chebi:CHEBI%3A9532"/>
<rdf:li rdf:resource="urn:miriam:kegg.compound:C00068"/>
<rdf:li rdf:resource="urn:miriam:pubchem.compound:3368"/>
</rdf:Bag>
</bqbiol:is>
</rdf:Description>
</rdf:RDF>
</annotation>
</species>
<species metaid="metaid_C00073_b" id="C00073_b" name="C00073_b L-Methionine" compartment="Cytosol" boundaryCondition="true">
<notes>
<html xmlns="http://www.w3.org/1999/xhtml">
<p>FORMULA: C5H11NO2S</p>
<p>KEGG ID: C00073</p>
<p>PubChem ID: 3373</p>
<p>ChEBI: 16643</p>
<p>Used by: Boundary12 </p>
</html>
</notes>
<annotation>
<rdf:RDF xmlns:rdf="http://www.w3.org/1999/02/22-rdf-syntax-ns#" xmlns:dc="http://purl.org/dc/elements/1.1/" xmlns:dcterms="http://purl.org/dc/terms/" xmlns:vCard="http://www.w3.org/2001/vcard-rdf/3.0#" xmlns:bqbiol="http://biomodels.net/biology-qualifiers/" xmlns:bqmodel="http://biomodels.net/model-qualifiers/">
<rdf:Description rdf:about="#metaid_C00073_b">
<bqbiol:is>
<rdf:Bag>
<rdf:li rdf:resource="urn:miriam:obo.chebi:CHEBI%3A16643"/>
<rdf:li rdf:resource="urn:miriam:kegg.compound:C00073"/>
<rdf:li rdf:resource="urn:miriam:pubchem.compound:3373"/>
</rdf:Bag>
</bqbiol:is>
</rdf:Description>
</rdf:RDF>
</annotation>
</species>
<species metaid="metaid_C00073Cyto" id="C00073Cyto" name="C00073Cyto L-Methionine" compartment="Cytosol">
<notes>
<html xmlns="http://www.w3.org/1999/xhtml">
<p>FORMULA: C5H11NO2S</p>
<p>KEGG ID: C00073</p>
<p>PubChem ID: 3373</p>
<p>ChEBI: 16643</p>
<p>Used by: Transporter63 Boundary12 </p>
</html>
</notes>
<annotation>
<rdf:RDF xmlns:rdf="http://www.w3.org/1999/02/22-rdf-syntax-ns#" xmlns:dc="http://purl.org/dc/elements/1.1/" xmlns:dcterms="http://purl.org/dc/terms/" xmlns:vCard="http://www.w3.org/2001/vcard-rdf/3.0#" xmlns:bqbiol="http://biomodels.net/biology-qualifiers/" xmlns:bqmodel="http://biomodels.net/model-qualifiers/">
<rdf:Description rdf:about="#metaid_C00073Cyto">
<bqbiol:is>
<rdf:Bag>
<rdf:li rdf:resource="urn:miriam:obo.chebi:CHEBI%3A16643"/>
<rdf:li rdf:resource="urn:miriam:kegg.compound:C00073"/>
<rdf:li rdf:resource="urn:miriam:pubchem.compound:3373"/>
</rdf:Bag>
</bqbiol:is>
</rdf:Description>
</rdf:RDF>
</annotation>
</species>
<species metaid="metaid_C00073MM" id="C00073MM" name="C00073MM L-Methionine" compartment="Mitochondrion">
<notes>
<html xmlns="http://www.w3.org/1999/xhtml">
<p>FORMULA: C5H11NO2S</p>
<p>KEGG ID: C00073</p>
<p>PubChem ID: 3373</p>
<p>ChEBI: 16643</p>
<p>Used by: Transporter63 BioMass1 BioMass7 </p>
</html>
</notes>
<annotation>
<rdf:RDF xmlns:rdf="http://www.w3.org/1999/02/22-rdf-syntax-ns#" xmlns:dc="http://purl.org/dc/elements/1.1/" xmlns:dcterms="http://purl.org/dc/terms/" xmlns:vCard="http://www.w3.org/2001/vcard-rdf/3.0#" xmlns:bqbiol="http://biomodels.net/biology-qualifiers/" xmlns:bqmodel="http://biomodels.net/model-qualifiers/">
<rdf:Description rdf:about="#metaid_C00073MM">
<bqbiol:is>
<rdf:Bag>
<rdf:li rdf:resource="urn:miriam:obo.chebi:CHEBI%3A16643"/>
<rdf:li rdf:resource="urn:miriam:kegg.compound:C00073"/>
<rdf:li rdf:resource="urn:miriam:pubchem.compound:3373"/>
</rdf:Bag>
</bqbiol:is>
</rdf:Description>
</rdf:RDF>
</annotation>
</species>
<species metaid="metaid_C00074Cyto" id="C00074Cyto" name="C00074Cyto Phosphoenolpyruvate" compartment="Cytosol" charge="-3">
<notes>
<html xmlns="http://www.w3.org/1999/xhtml">
<p>FORMULA: C3H5O6P</p>
<p>KEGG ID: C00074</p>
<p>PubChem ID: 3374</p>
<p>ChEBI: 18021 44897</p>
<p>Used by: R00200Cyto R00658Cyto Transporter3 Transporter4 </p>
</html>
</notes>
<annotation>
<rdf:RDF xmlns:rdf="http://www.w3.org/1999/02/22-rdf-syntax-ns#" xmlns:dc="http://purl.org/dc/elements/1.1/" xmlns:dcterms="http://purl.org/dc/terms/" xmlns:vCard="http://www.w3.org/2001/vcard-rdf/3.0#" xmlns:bqbiol="http://biomodels.net/biology-qualifiers/" xmlns:bqmodel="http://biomodels.net/model-qualifiers/">
<rdf:Description rdf:about="#metaid_C00074Cyto">
<bqbiol:is>
<rdf:Bag>
<rdf:li rdf:resource="urn:miriam:obo.chebi:CHEBI%3A18021 44897"/>
<rdf:li rdf:resource="urn:miriam:kegg.compound:C00074"/>
<rdf:li rdf:resource="urn:miriam:pubchem.compound:3374"/>
</rdf:Bag>
</bqbiol:is>
</rdf:Description>
</rdf:RDF>
</annotation>
</species>
<species metaid="metaid_C00074MM" id="C00074MM" name="C00074MM Phosphoenolpyruvate" compartment="Mitochondrion" charge="-3">
<notes>
<html xmlns="http://www.w3.org/1999/xhtml">
<p>FORMULA: C3H5O6P</p>
<p>KEGG ID: C00074</p>
<p>PubChem ID: 3374</p>
<p>ChEBI: 18021 44897</p>
<p>Used by: R00430MM R00431MM R00572MM R00659MM R00724MM R00726MM R01138MM R01858MM Transporter3 Transporter4 </p>
</html>
</notes>
<annotation>
<rdf:RDF xmlns:rdf="http://www.w3.org/1999/02/22-rdf-syntax-ns#" xmlns:dc="http://purl.org/dc/elements/1.1/" xmlns:dcterms="http://purl.org/dc/terms/" xmlns:vCard="http://www.w3.org/2001/vcard-rdf/3.0#" xmlns:bqbiol="http://biomodels.net/biology-qualifiers/" xmlns:bqmodel="http://biomodels.net/model-qualifiers/">
<rdf:Description rdf:about="#metaid_C00074MM">
<bqbiol:is>
<rdf:Bag>
<rdf:li rdf:resource="urn:miriam:obo.chebi:CHEBI%3A18021 44897"/>
<rdf:li rdf:resource="urn:miriam:kegg.compound:C00074"/>
<rdf:li rdf:resource="urn:miriam:pubchem.compound:3374"/>
</rdf:Bag>
</bqbiol:is>
</rdf:Description>
</rdf:RDF>
</annotation>
</species>
<species metaid="metaid_C00075MM" id="C00075MM" name="C00075MM UTP" compartment="Mitochondrion" charge="-4">
<notes>
<html xmlns="http://www.w3.org/1999/xhtml">
<p>FORMULA: C9H15N2O15P3</p>
<p>KEGG ID: C00075</p>
<p>PubChem ID: 3375</p>
<p>ChEBI: 15713</p>
<p>Used by: R00156MM R00157MM R00659MM BioMass3 BioMass7 </p>
</html>
</notes>
<annotation>
<rdf:RDF xmlns:rdf="http://www.w3.org/1999/02/22-rdf-syntax-ns#" xmlns:dc="http://purl.org/dc/elements/1.1/" xmlns:dcterms="http://purl.org/dc/terms/" xmlns:vCard="http://www.w3.org/2001/vcard-rdf/3.0#" xmlns:bqbiol="http://biomodels.net/biology-qualifiers/" xmlns:bqmodel="http://biomodels.net/model-qualifiers/">
<rdf:Description rdf:about="#metaid_C00075MM">
<bqbiol:is>
<rdf:Bag>
<rdf:li rdf:resource="urn:miriam:obo.chebi:CHEBI%3A15713"/>
<rdf:li rdf:resource="urn:miriam:kegg.compound:C00075"/>
<rdf:li rdf:resource="urn:miriam:pubchem.compound:3375"/>
</rdf:Bag>
</bqbiol:is>
</rdf:Description>
</rdf:RDF>
</annotation>
</species>
<species metaid="metaid_C00077Cyto" id="C00077Cyto" name="C00077Cyto L-Ornithine" compartment="Cytosol" charge="1">
<notes>
<html xmlns="http://www.w3.org/1999/xhtml">
<p>FORMULA: C5H12N2O2</p>
<p>KEGG ID: C00077</p>
<p>PubChem ID: 3377</p>
<p>ChEBI: 15729</p>
<p>Used by: R00551Cyto Transporter31 Transporter35 </p>
</html>
</notes>
<annotation>
<rdf:RDF xmlns:rdf="http://www.w3.org/1999/02/22-rdf-syntax-ns#" xmlns:dc="http://purl.org/dc/elements/1.1/" xmlns:dcterms="http://purl.org/dc/terms/" xmlns:vCard="http://www.w3.org/2001/vcard-rdf/3.0#" xmlns:bqbiol="http://biomodels.net/biology-qualifiers/" xmlns:bqmodel="http://biomodels.net/model-qualifiers/">
<rdf:Description rdf:about="#metaid_C00077Cyto">
<bqbiol:is>
<rdf:Bag>
<rdf:li rdf:resource="urn:miriam:obo.chebi:CHEBI%3A15729"/>
<rdf:li rdf:resource="urn:miriam:kegg.compound:C00077"/>
<rdf:li rdf:resource="urn:miriam:pubchem.compound:3377"/>
</rdf:Bag>
</bqbiol:is>
</rdf:Description>
</rdf:RDF>
</annotation>
</species>
<species metaid="metaid_C00077MM" id="C00077MM" name="C00077MM L-Ornithine" compartment="Mitochondrion" charge="1">
<notes>
<html xmlns="http://www.w3.org/1999/xhtml">
<p>FORMULA: C5H12N2O2</p>
<p>KEGG ID: C00077</p>
<p>PubChem ID: 3377</p>
<p>ChEBI: 15729</p>
<p>Used by: R00551MM R00667MM Transporter31 Transporter35 </p>
</html>
</notes>
<annotation>
<rdf:RDF xmlns:rdf="http://www.w3.org/1999/02/22-rdf-syntax-ns#" xmlns:dc="http://purl.org/dc/elements/1.1/" xmlns:dcterms="http://purl.org/dc/terms/" xmlns:vCard="http://www.w3.org/2001/vcard-rdf/3.0#" xmlns:bqbiol="http://biomodels.net/biology-qualifiers/" xmlns:bqmodel="http://biomodels.net/model-qualifiers/">
<rdf:Description rdf:about="#metaid_C00077MM">
<bqbiol:is>
<rdf:Bag>
<rdf:li rdf:resource="urn:miriam:obo.chebi:CHEBI%3A15729"/>
<rdf:li rdf:resource="urn:miriam:kegg.compound:C00077"/>
<rdf:li rdf:resource="urn:miriam:pubchem.compound:3377"/>
</rdf:Bag>
</bqbiol:is>
</rdf:Description>
</rdf:RDF>
</annotation>
</species>
<species metaid="metaid_C00078_b" id="C00078_b" name="C00078_b L-Tryptophan" compartment="Cytosol" boundaryCondition="true">
<notes>
<html xmlns="http://www.w3.org/1999/xhtml">
<p>FORMULA: C11H12N2O2</p>
<p>KEGG ID: C00078</p>
<p>PubChem ID: 3378</p>
<p>ChEBI: 16828</p>
<p>Used by: Boundary14 </p>
</html>
</notes>
<annotation>
<rdf:RDF xmlns:rdf="http://www.w3.org/1999/02/22-rdf-syntax-ns#" xmlns:dc="http://purl.org/dc/elements/1.1/" xmlns:dcterms="http://purl.org/dc/terms/" xmlns:vCard="http://www.w3.org/2001/vcard-rdf/3.0#" xmlns:bqbiol="http://biomodels.net/biology-qualifiers/" xmlns:bqmodel="http://biomodels.net/model-qualifiers/">
<rdf:Description rdf:about="#metaid_C00078_b">
<bqbiol:is>
<rdf:Bag>
<rdf:li rdf:resource="urn:miriam:obo.chebi:CHEBI%3A16828"/>
<rdf:li rdf:resource="urn:miriam:kegg.compound:C00078"/>
<rdf:li rdf:resource="urn:miriam:pubchem.compound:3378"/>
</rdf:Bag>
</bqbiol:is>
</rdf:Description>
</rdf:RDF>
</annotation>
</species>
<species metaid="metaid_C00078Cyto" id="C00078Cyto" name="C00078Cyto L-Tryptophan" compartment="Cytosol">
<notes>
<html xmlns="http://www.w3.org/1999/xhtml">
<p>FORMULA: C11H12N2O2</p>
<p>KEGG ID: C00078</p>
<p>PubChem ID: 3378</p>
<p>ChEBI: 16828</p>
<p>Used by: R00678Cyto Transporter65 Boundary14 </p>
</html>
</notes>
<annotation>
<rdf:RDF xmlns:rdf="http://www.w3.org/1999/02/22-rdf-syntax-ns#" xmlns:dc="http://purl.org/dc/elements/1.1/" xmlns:dcterms="http://purl.org/dc/terms/" xmlns:vCard="http://www.w3.org/2001/vcard-rdf/3.0#" xmlns:bqbiol="http://biomodels.net/biology-qualifiers/" xmlns:bqmodel="http://biomodels.net/model-qualifiers/">
<rdf:Description rdf:about="#metaid_C00078Cyto">
<bqbiol:is>
<rdf:Bag>
<rdf:li rdf:resource="urn:miriam:obo.chebi:CHEBI%3A16828"/>
<rdf:li rdf:resource="urn:miriam:kegg.compound:C00078"/>
<rdf:li rdf:resource="urn:miriam:pubchem.compound:3378"/>
</rdf:Bag>
</bqbiol:is>
</rdf:Description>
</rdf:RDF>
</annotation>
</species>
<species metaid="metaid_C00078MM" id="C00078MM" name="C00078MM L-Tryptophan" compartment="Mitochondrion">
<notes>
<html xmlns="http://www.w3.org/1999/xhtml">
<p>FORMULA: C11H12N2O2</p>
<p>KEGG ID: C00078</p>
<p>PubChem ID: 3378</p>
<p>ChEBI: 16828</p>
<p>Used by: Transporter65 BioMass1 BioMass7 </p>
</html>
</notes>
<annotation>
<rdf:RDF xmlns:rdf="http://www.w3.org/1999/02/22-rdf-syntax-ns#" xmlns:dc="http://purl.org/dc/elements/1.1/" xmlns:dcterms="http://purl.org/dc/terms/" xmlns:vCard="http://www.w3.org/2001/vcard-rdf/3.0#" xmlns:bqbiol="http://biomodels.net/biology-qualifiers/" xmlns:bqmodel="http://biomodels.net/model-qualifiers/">
<rdf:Description rdf:about="#metaid_C00078MM">
<bqbiol:is>
<rdf:Bag>
<rdf:li rdf:resource="urn:miriam:obo.chebi:CHEBI%3A16828"/>
<rdf:li rdf:resource="urn:miriam:kegg.compound:C00078"/>
<rdf:li rdf:resource="urn:miriam:pubchem.compound:3378"/>
</rdf:Bag>
</bqbiol:is>
</rdf:Description>
</rdf:RDF>
</annotation>
</species>
<species metaid="metaid_C00079_b" id="C00079_b" name="C00079_b L-Phenylalanine" compartment="Cytosol" boundaryCondition="true">
<notes>
<html xmlns="http://www.w3.org/1999/xhtml">
<p>FORMULA: C9H11NO2</p>
<p>KEGG ID: C00079</p>
<p>PubChem ID: 3379</p>
<p>ChEBI: 17295</p>
<p>Used by: Boundary13 </p>
</html>
</notes>
<annotation>
<rdf:RDF xmlns:rdf="http://www.w3.org/1999/02/22-rdf-syntax-ns#" xmlns:dc="http://purl.org/dc/elements/1.1/" xmlns:dcterms="http://purl.org/dc/terms/" xmlns:vCard="http://www.w3.org/2001/vcard-rdf/3.0#" xmlns:bqbiol="http://biomodels.net/biology-qualifiers/" xmlns:bqmodel="http://biomodels.net/model-qualifiers/">
<rdf:Description rdf:about="#metaid_C00079_b">
<bqbiol:is>
<rdf:Bag>
<rdf:li rdf:resource="urn:miriam:obo.chebi:CHEBI%3A17295"/>
<rdf:li rdf:resource="urn:miriam:kegg.compound:C00079"/>
<rdf:li rdf:resource="urn:miriam:pubchem.compound:3379"/>
</rdf:Bag>
</bqbiol:is>
</rdf:Description>
</rdf:RDF>
</annotation>
</species>
<species metaid="metaid_C00079Cyto" id="C00079Cyto" name="C00079Cyto L-Phenylalanine" compartment="Cytosol">
<notes>
<html xmlns="http://www.w3.org/1999/xhtml">
<p>FORMULA: C9H11NO2</p>
<p>KEGG ID: C00079</p>
<p>PubChem ID: 3379</p>
<p>ChEBI: 17295</p>
<p>Used by: Transporter64 Boundary13 </p>
</html>
</notes>
<annotation>
<rdf:RDF xmlns:rdf="http://www.w3.org/1999/02/22-rdf-syntax-ns#" xmlns:dc="http://purl.org/dc/elements/1.1/" xmlns:dcterms="http://purl.org/dc/terms/" xmlns:vCard="http://www.w3.org/2001/vcard-rdf/3.0#" xmlns:bqbiol="http://biomodels.net/biology-qualifiers/" xmlns:bqmodel="http://biomodels.net/model-qualifiers/">
<rdf:Description rdf:about="#metaid_C00079Cyto">
<bqbiol:is>
<rdf:Bag>
<rdf:li rdf:resource="urn:miriam:obo.chebi:CHEBI%3A17295"/>
<rdf:li rdf:resource="urn:miriam:kegg.compound:C00079"/>
<rdf:li rdf:resource="urn:miriam:pubchem.compound:3379"/>
</rdf:Bag>
</bqbiol:is>
</rdf:Description>
</rdf:RDF>
</annotation>
</species>
<species metaid="metaid_C00079MM" id="C00079MM" name="C00079MM L-Phenylalanine" compartment="Mitochondrion">
<notes>
<html xmlns="http://www.w3.org/1999/xhtml">
<p>FORMULA: C9H11NO2</p>
<p>KEGG ID: C00079</p>
<p>PubChem ID: 3379</p>
<p>ChEBI: 17295</p>
<p>Used by: Transporter64 BioMass1 BioMass7 </p>
</html>
</notes>
<annotation>
<rdf:RDF xmlns:rdf="http://www.w3.org/1999/02/22-rdf-syntax-ns#" xmlns:dc="http://purl.org/dc/elements/1.1/" xmlns:dcterms="http://purl.org/dc/terms/" xmlns:vCard="http://www.w3.org/2001/vcard-rdf/3.0#" xmlns:bqbiol="http://biomodels.net/biology-qualifiers/" xmlns:bqmodel="http://biomodels.net/model-qualifiers/">
<rdf:Description rdf:about="#metaid_C00079MM">
<bqbiol:is>
<rdf:Bag>
<rdf:li rdf:resource="urn:miriam:obo.chebi:CHEBI%3A17295"/>
<rdf:li rdf:resource="urn:miriam:kegg.compound:C00079"/>
<rdf:li rdf:resource="urn:miriam:pubchem.compound:3379"/>
</rdf:Bag>
</bqbiol:is>
</rdf:Description>
</rdf:RDF>
</annotation>
</species>
<species metaid="metaid_C00080_b" id="C00080_b" name="C00080_b H+" compartment="Cytosol" boundaryCondition="true">
<notes>
<html xmlns="http://www.w3.org/1999/xhtml">
<p>FORMULA: H</p>
<p>KEGG ID: C00080</p>
<p>PubChem ID: 3380</p>
<p>ChEBI: 15378</p>
<p>Used by: Boundary36 Boundary50 Boundary55 Boundary56 Boundary77 </p>
</html>
</notes>
<annotation>
<rdf:RDF xmlns:rdf="http://www.w3.org/1999/02/22-rdf-syntax-ns#" xmlns:dc="http://purl.org/dc/elements/1.1/" xmlns:dcterms="http://purl.org/dc/terms/" xmlns:vCard="http://www.w3.org/2001/vcard-rdf/3.0#" xmlns:bqbiol="http://biomodels.net/biology-qualifiers/" xmlns:bqmodel="http://biomodels.net/model-qualifiers/">
<rdf:Description rdf:about="#metaid_C00080_b">
<bqbiol:is>
<rdf:Bag>
<rdf:li rdf:resource="urn:miriam:obo.chebi:CHEBI%3A15378"/>
<rdf:li rdf:resource="urn:miriam:kegg.compound:C00080"/>
<rdf:li rdf:resource="urn:miriam:pubchem.compound:3380"/>
</rdf:Bag>
</bqbiol:is>
</rdf:Description>
</rdf:RDF>
</annotation>
</species>
<species metaid="metaid_C00080Cyto" id="C00080Cyto" name="C00080Cyto H+" compartment="Cytosol" charge="1">
<notes>
<html xmlns="http://www.w3.org/1999/xhtml">
<p>FORMULA: H</p>
<p>KEGG ID: C00080</p>
<p>PubChem ID: 3380</p>
<p>ChEBI: 15378</p>
<p>Used by: R00004Cyto R00036Cyto R00200Cyto R00342Cyto R00703Cyto R00842Cyto R01655Cyto R01061Cyto  R01786Cyto R03197Cyto R03220Cyto R04779Cyto R01954Cyto R01881Cyto R00575Cyto R01397Cyto R01868Cyto R03683Cyto R02391Cyto R02393Cyto R00894Cyto R00497Cyto R00558Cyto R00111Cyto R01135Cyto R00268Cyto R01899Cyto R01960Cyto R02668Cyto R02665Cyto R04323Cyto R03889Cyto R01937Cyto R02736Cyto R02035Cyto R01248Cyto R01251Cyto R00081MM R00086MM R00112MM R02161MM R02163MM Transporter1b Transporter2b Transporter3 Transporter4 Transporter5 Transporter5b Transporter6 Transporter8 Transporter18b Transporter19 Transporter20 Transporter21 Transporter22 Transporter23 Transporter24 Transporter25 Transporter26 Transporter30 Transporter31 Transporter32 Transporter33 Transporter34 Transporter35 Transporter36 Transporter44 Transporter54 Transporter55 Transporter74 Transporter75b Transporter76b Transporter79 Transporter85 Boundary36 Boundary50 Boundary55 Boundary56 BioMass5 </p>
</html>
</notes>
<annotation>
<rdf:RDF xmlns:rdf="http://www.w3.org/1999/02/22-rdf-syntax-ns#" xmlns:dc="http://purl.org/dc/elements/1.1/" xmlns:dcterms="http://purl.org/dc/terms/" xmlns:vCard="http://www.w3.org/2001/vcard-rdf/3.0#" xmlns:bqbiol="http://biomodels.net/biology-qualifiers/" xmlns:bqmodel="http://biomodels.net/model-qualifiers/">
<rdf:Description rdf:about="#metaid_C00080Cyto">
<bqbiol:is>
<rdf:Bag>
<rdf:li rdf:resource="urn:miriam:obo.chebi:CHEBI%3A15378"/>
<rdf:li rdf:resource="urn:miriam:kegg.compound:C00080"/>
<rdf:li rdf:resource="urn:miriam:pubchem.compound:3380"/>
</rdf:Bag>
</bqbiol:is>
</rdf:Description>
</rdf:RDF>
</annotation>
</species>
<species metaid="metaid_C00080MM" id="C00080MM" name="C00080MM H+" compartment="Mitochondrion" charge="1">
<notes>
<html xmlns="http://www.w3.org/1999/xhtml">
<p>FORMULA: H</p>
<p>KEGG ID: C00080</p>
<p>PubChem ID: 3380</p>
<p>ChEBI: 15378</p>
<p>Used by: R00004MM R00014MM R00081MM R00086MM R00094MM R00112MM R00115MM R00205MM R00233MM R00236MM R00243MM R00245MM R00248MM R00261MM R00268MM R00275MM R00310MM R00316MM R00342MM R00344MM R00351MM R00371MM R00430MM R00566MM R00572MM R00621MM R00659MM R00707MM R00708MM R00710MM R00713MM R00716MM R00724MM R00740MM R00742MM R00926MM R00941MM R01138MM R01248MM R01251MM R01278MM R01354MM R01361MM R01655MM R01699MM R01701MM R01702MM R01706MM R01799MM R01801MM R01858MM R01859MM R01899MM R01940MM R01975MM R01978MM R02030MM R02161MM R02163MM R02313MM R02487MM R02529MM R03102MM R03103MM R03313MM R03314MM R03381MM R03758MM R03776MM R03856MM R03989MM R04138MM R04203MM R04225MM R04355MM R04430MM R04533MM R04534MM R04536MM R04543MM R04566MM R04725MM R04726MM R04737MM R04739MM R04741MM R04743MM R04745MM R04748MM R04753MM R04952MM R04953MM R04956MM R04957MM R04959MM R04960MM R04962MM R04963MM R04964MM R04967MM R04968MM R04970MM R05064MM R05066MM R06985MM R07599MM R07601MM R07603MM R07618MM R08157MM R00253MM R00227MM R03158MM R00782MM R01253MM R01608MM Transporter1b Transporter2b Transporter3 Transporter4 Transporter5 Transporter5b Transporter6 Transporter8 Transporter18b Transporter19 Transporter20 Transporter21 Transporter22 Transporter23 Transporter24 Transporter25 Transporter26 Transporter30 Transporter31 Transporter32 Transporter33 Transporter34 Transporter35 Transporter36 Transporter37 Transporter44 Transporter54 Transporter55 Transporter74 Transporter75 Transporter76b Transporter79 Transporter85 Boundary77 BioMass4 </p>
</html>
</notes>
<annotation>
<rdf:RDF xmlns:rdf="http://www.w3.org/1999/02/22-rdf-syntax-ns#" xmlns:dc="http://purl.org/dc/elements/1.1/" xmlns:dcterms="http://purl.org/dc/terms/" xmlns:vCard="http://www.w3.org/2001/vcard-rdf/3.0#" xmlns:bqbiol="http://biomodels.net/biology-qualifiers/" xmlns:bqmodel="http://biomodels.net/model-qualifiers/">
<rdf:Description rdf:about="#metaid_C00080MM">
<bqbiol:is>
<rdf:Bag>
<rdf:li rdf:resource="urn:miriam:obo.chebi:CHEBI%3A15378"/>
<rdf:li rdf:resource="urn:miriam:kegg.compound:C00080"/>
<rdf:li rdf:resource="urn:miriam:pubchem.compound:3380"/>
</rdf:Bag>
</bqbiol:is>
</rdf:Description>
</rdf:RDF>
</annotation>
</species>
<species metaid="metaid_C00081MM" id="C00081MM" name="C00081MM ITP" compartment="Mitochondrion" charge="-4">
<notes>
<html xmlns="http://www.w3.org/1999/xhtml">
<p>FORMULA: C10H15N4O14P3</p>
<p>KEGG ID: C00081</p>
<p>PubChem ID: 3381</p>
<p>ChEBI: 16039</p>
<p>Used by: R00722MM R00724MM R00726MM R00727MM </p>
</html>
</notes>
<annotation>
<rdf:RDF xmlns:rdf="http://www.w3.org/1999/02/22-rdf-syntax-ns#" xmlns:dc="http://purl.org/dc/elements/1.1/" xmlns:dcterms="http://purl.org/dc/terms/" xmlns:vCard="http://www.w3.org/2001/vcard-rdf/3.0#" xmlns:bqbiol="http://biomodels.net/biology-qualifiers/" xmlns:bqmodel="http://biomodels.net/model-qualifiers/">
<rdf:Description rdf:about="#metaid_C00081MM">
<bqbiol:is>
<rdf:Bag>
<rdf:li rdf:resource="urn:miriam:obo.chebi:CHEBI%3A16039"/>
<rdf:li rdf:resource="urn:miriam:kegg.compound:C00081"/>
<rdf:li rdf:resource="urn:miriam:pubchem.compound:3381"/>
</rdf:Bag>
</bqbiol:is>
</rdf:Description>
</rdf:RDF>
</annotation>
</species>
<species metaid="metaid_C00082_b" id="C00082_b" name="C00082_b L-Tyrosine" compartment="Cytosol" boundaryCondition="true">
<notes>
<html xmlns="http://www.w3.org/1999/xhtml">
<p>FORMULA: C9H11NO3</p>
<p>KEGG ID: C00082</p>
<p>PubChem ID: 3382</p>
<p>ChEBI: 17895</p>
<p>Used by: Boundary10 </p>
</html>
</notes>
<annotation>
<rdf:RDF xmlns:rdf="http://www.w3.org/1999/02/22-rdf-syntax-ns#" xmlns:dc="http://purl.org/dc/elements/1.1/" xmlns:dcterms="http://purl.org/dc/terms/" xmlns:vCard="http://www.w3.org/2001/vcard-rdf/3.0#" xmlns:bqbiol="http://biomodels.net/biology-qualifiers/" xmlns:bqmodel="http://biomodels.net/model-qualifiers/">
<rdf:Description rdf:about="#metaid_C00082_b">
<bqbiol:is>
<rdf:Bag>
<rdf:li rdf:resource="urn:miriam:obo.chebi:CHEBI%3A17895"/>
<rdf:li rdf:resource="urn:miriam:kegg.compound:C00082"/>
<rdf:li rdf:resource="urn:miriam:pubchem.compound:3382"/>
</rdf:Bag>
</bqbiol:is>
</rdf:Description>
</rdf:RDF>
</annotation>
</species>
<species metaid="metaid_C00082Cyto" id="C00082Cyto" name="C00082Cyto L-Tyrosine" compartment="Cytosol">
<notes>
<html xmlns="http://www.w3.org/1999/xhtml">
<p>FORMULA: C9H11NO3</p>
<p>KEGG ID: C00082</p>
<p>PubChem ID: 3382</p>
<p>ChEBI: 17895</p>
<p>Used by: Transporter61 Boundary10 </p>
</html>
</notes>
<annotation>
<rdf:RDF xmlns:rdf="http://www.w3.org/1999/02/22-rdf-syntax-ns#" xmlns:dc="http://purl.org/dc/elements/1.1/" xmlns:dcterms="http://purl.org/dc/terms/" xmlns:vCard="http://www.w3.org/2001/vcard-rdf/3.0#" xmlns:bqbiol="http://biomodels.net/biology-qualifiers/" xmlns:bqmodel="http://biomodels.net/model-qualifiers/">
<rdf:Description rdf:about="#metaid_C00082Cyto">
<bqbiol:is>
<rdf:Bag>
<rdf:li rdf:resource="urn:miriam:obo.chebi:CHEBI%3A17895"/>
<rdf:li rdf:resource="urn:miriam:kegg.compound:C00082"/>
<rdf:li rdf:resource="urn:miriam:pubchem.compound:3382"/>
</rdf:Bag>
</bqbiol:is>
</rdf:Description>
</rdf:RDF>
</annotation>
</species>
<species metaid="metaid_C00082MM" id="C00082MM" name="C00082MM L-Tyrosine" compartment="Mitochondrion">
<notes>
<html xmlns="http://www.w3.org/1999/xhtml">
<p>FORMULA: C9H11NO3</p>
<p>KEGG ID: C00082</p>
<p>PubChem ID: 3382</p>
<p>ChEBI: 17895</p>
<p>Used by: Transporter61 BioMass1 BioMass7 </p>
</html>
</notes>
<annotation>
<rdf:RDF xmlns:rdf="http://www.w3.org/1999/02/22-rdf-syntax-ns#" xmlns:dc="http://purl.org/dc/elements/1.1/" xmlns:dcterms="http://purl.org/dc/terms/" xmlns:vCard="http://www.w3.org/2001/vcard-rdf/3.0#" xmlns:bqbiol="http://biomodels.net/biology-qualifiers/" xmlns:bqmodel="http://biomodels.net/model-qualifiers/">
<rdf:Description rdf:about="#metaid_C00082MM">
<bqbiol:is>
<rdf:Bag>
<rdf:li rdf:resource="urn:miriam:obo.chebi:CHEBI%3A17895"/>
<rdf:li rdf:resource="urn:miriam:kegg.compound:C00082"/>
<rdf:li rdf:resource="urn:miriam:pubchem.compound:3382"/>
</rdf:Bag>
</bqbiol:is>
</rdf:Description>
</rdf:RDF>
</annotation>
</species>
<species metaid="metaid_C00083MM" id="C00083MM" name="C00083MM Malonyl-CoA" compartment="Mitochondrion" charge="-5">
<notes>
<html xmlns="http://www.w3.org/1999/xhtml">
<p>FORMULA: C24H38N7O19P3S</p>
<p>KEGG ID: C00083</p>
<p>PubChem ID: 3383</p>
<p>ChEBI: 15531</p>
<p>Used by: R00233MM R00740MM R00742MM R01626MM </p>
</html>
</notes>
<annotation>
<rdf:RDF xmlns:rdf="http://www.w3.org/1999/02/22-rdf-syntax-ns#" xmlns:dc="http://purl.org/dc/elements/1.1/" xmlns:dcterms="http://purl.org/dc/terms/" xmlns:vCard="http://www.w3.org/2001/vcard-rdf/3.0#" xmlns:bqbiol="http://biomodels.net/biology-qualifiers/" xmlns:bqmodel="http://biomodels.net/model-qualifiers/">
<rdf:Description rdf:about="#metaid_C00083MM">
<bqbiol:is>
<rdf:Bag>
<rdf:li rdf:resource="urn:miriam:obo.chebi:CHEBI%3A15531"/>
<rdf:li rdf:resource="urn:miriam:kegg.compound:C00083"/>
<rdf:li rdf:resource="urn:miriam:pubchem.compound:3383"/>
</rdf:Bag>
</bqbiol:is>
</rdf:Description>
</rdf:RDF>
</annotation>
</species>
<species metaid="metaid_C00084_b" id="C00084_b" name="C00084_b Acetaldehyde" compartment="Cytosol" boundaryCondition="true">
<notes>
<html xmlns="http://www.w3.org/1999/xhtml">
<p>FORMULA: C2H4O</p>
<p>KEGG ID: C00084</p>
<p>PubChem ID: 3384</p>
<p>ChEBI: 15343</p>
<p>Used by: Boundary54 </p>
</html>
</notes>
<annotation>
<rdf:RDF xmlns:rdf="http://www.w3.org/1999/02/22-rdf-syntax-ns#" xmlns:dc="http://purl.org/dc/elements/1.1/" xmlns:dcterms="http://purl.org/dc/terms/" xmlns:vCard="http://www.w3.org/2001/vcard-rdf/3.0#" xmlns:bqbiol="http://biomodels.net/biology-qualifiers/" xmlns:bqmodel="http://biomodels.net/model-qualifiers/">
<rdf:Description rdf:about="#metaid_C00084_b">
<bqbiol:is>
<rdf:Bag>
<rdf:li rdf:resource="urn:miriam:obo.chebi:CHEBI%3A15343"/>
<rdf:li rdf:resource="urn:miriam:kegg.compound:C00084"/>
<rdf:li rdf:resource="urn:miriam:pubchem.compound:3384"/>
</rdf:Bag>
</bqbiol:is>
</rdf:Description>
</rdf:RDF>
</annotation>
</species>
<species metaid="metaid_C00084Cyto" id="C00084Cyto" name="C00084Cyto Acetaldehyde" compartment="Cytosol">
<notes>
<html xmlns="http://www.w3.org/1999/xhtml">
<p>FORMULA: C2H4O</p>
<p>KEGG ID: C00084</p>
<p>PubChem ID: 3384</p>
<p>ChEBI: 15343</p>
<p>Used by: Transporter50 Boundary54 </p>
</html>
</notes>
<annotation>
<rdf:RDF xmlns:rdf="http://www.w3.org/1999/02/22-rdf-syntax-ns#" xmlns:dc="http://purl.org/dc/elements/1.1/" xmlns:dcterms="http://purl.org/dc/terms/" xmlns:vCard="http://www.w3.org/2001/vcard-rdf/3.0#" xmlns:bqbiol="http://biomodels.net/biology-qualifiers/" xmlns:bqmodel="http://biomodels.net/model-qualifiers/">
<rdf:Description rdf:about="#metaid_C00084Cyto">
<bqbiol:is>
<rdf:Bag>
<rdf:li rdf:resource="urn:miriam:obo.chebi:CHEBI%3A15343"/>
<rdf:li rdf:resource="urn:miriam:kegg.compound:C00084"/>
<rdf:li rdf:resource="urn:miriam:pubchem.compound:3384"/>
</rdf:Bag>
</bqbiol:is>
</rdf:Description>
</rdf:RDF>
</annotation>
</species>
<species metaid="metaid_C00084MM" id="C00084MM" name="C00084MM Acetaldehyde" compartment="Mitochondrion">
<notes>
<html xmlns="http://www.w3.org/1999/xhtml">
<p>FORMULA: C2H4O</p>
<p>KEGG ID: C00084</p>
<p>PubChem ID: 3384</p>
<p>ChEBI: 15343</p>
<p>Used by: R00710MM Transporter50 </p>
</html>
</notes>
<annotation>
<rdf:RDF xmlns:rdf="http://www.w3.org/1999/02/22-rdf-syntax-ns#" xmlns:dc="http://purl.org/dc/elements/1.1/" xmlns:dcterms="http://purl.org/dc/terms/" xmlns:vCard="http://www.w3.org/2001/vcard-rdf/3.0#" xmlns:bqbiol="http://biomodels.net/biology-qualifiers/" xmlns:bqmodel="http://biomodels.net/model-qualifiers/">
<rdf:Description rdf:about="#metaid_C00084MM">
<bqbiol:is>
<rdf:Bag>
<rdf:li rdf:resource="urn:miriam:obo.chebi:CHEBI%3A15343"/>
<rdf:li rdf:resource="urn:miriam:kegg.compound:C00084"/>
<rdf:li rdf:resource="urn:miriam:pubchem.compound:3384"/>
</rdf:Bag>
</bqbiol:is>
</rdf:Description>
</rdf:RDF>
</annotation>
</species>
<species metaid="metaid_C00086_b" id="C00086_b" name="C00086_b Urea" compartment="Cytosol" boundaryCondition="true">
<notes>
<html xmlns="http://www.w3.org/1999/xhtml">
<p>FORMULA: CH4N2O</p>
<p>KEGG ID: C00086</p>
<p>PubChem ID: 3386</p>
<p>ChEBI: 16199</p>
<p>Used by: Boundary37 </p>
</html>
</notes>
<annotation>
<rdf:RDF xmlns:rdf="http://www.w3.org/1999/02/22-rdf-syntax-ns#" xmlns:dc="http://purl.org/dc/elements/1.1/" xmlns:dcterms="http://purl.org/dc/terms/" xmlns:vCard="http://www.w3.org/2001/vcard-rdf/3.0#" xmlns:bqbiol="http://biomodels.net/biology-qualifiers/" xmlns:bqmodel="http://biomodels.net/model-qualifiers/">
<rdf:Description rdf:about="#metaid_C00086_b">
<bqbiol:is>
<rdf:Bag>
<rdf:li rdf:resource="urn:miriam:obo.chebi:CHEBI%3A16199"/>
<rdf:li rdf:resource="urn:miriam:kegg.compound:C00086"/>
<rdf:li rdf:resource="urn:miriam:pubchem.compound:3386"/>
</rdf:Bag>
</bqbiol:is>
</rdf:Description>
</rdf:RDF>
</annotation>
</species>
<species metaid="metaid_C00086Cyto" id="C00086Cyto" name="C00086Cyto Urea" compartment="Cytosol">
<notes>
<html xmlns="http://www.w3.org/1999/xhtml">
<p>FORMULA: CH4N2O</p>
<p>KEGG ID: C00086</p>
<p>PubChem ID: 3386</p>
<p>ChEBI: 16199</p>
<p>Used by: R00551Cyto Transporter77 Boundary37 </p>
</html>
</notes>
<annotation>
<rdf:RDF xmlns:rdf="http://www.w3.org/1999/02/22-rdf-syntax-ns#" xmlns:dc="http://purl.org/dc/elements/1.1/" xmlns:dcterms="http://purl.org/dc/terms/" xmlns:vCard="http://www.w3.org/2001/vcard-rdf/3.0#" xmlns:bqbiol="http://biomodels.net/biology-qualifiers/" xmlns:bqmodel="http://biomodels.net/model-qualifiers/">
<rdf:Description rdf:about="#metaid_C00086Cyto">
<bqbiol:is>
<rdf:Bag>
<rdf:li rdf:resource="urn:miriam:obo.chebi:CHEBI%3A16199"/>
<rdf:li rdf:resource="urn:miriam:kegg.compound:C00086"/>
<rdf:li rdf:resource="urn:miriam:pubchem.compound:3386"/>
</rdf:Bag>
</bqbiol:is>
</rdf:Description>
</rdf:RDF>
</annotation>
</species>
<species metaid="metaid_C00086MM" id="C00086MM" name="C00086MM Urea" compartment="Mitochondrion">
<notes>
<html xmlns="http://www.w3.org/1999/xhtml">
<p>FORMULA: CH4N2O</p>
<p>KEGG ID: C00086</p>
<p>PubChem ID: 3386</p>
<p>ChEBI: 16199</p>
<p>Used by: R00551MM R01157MM Transporter77 </p>
</html>
</notes>
<annotation>
<rdf:RDF xmlns:rdf="http://www.w3.org/1999/02/22-rdf-syntax-ns#" xmlns:dc="http://purl.org/dc/elements/1.1/" xmlns:dcterms="http://purl.org/dc/terms/" xmlns:vCard="http://www.w3.org/2001/vcard-rdf/3.0#" xmlns:bqbiol="http://biomodels.net/biology-qualifiers/" xmlns:bqmodel="http://biomodels.net/model-qualifiers/">
<rdf:Description rdf:about="#metaid_C00086MM">
<bqbiol:is>
<rdf:Bag>
<rdf:li rdf:resource="urn:miriam:obo.chebi:CHEBI%3A16199"/>
<rdf:li rdf:resource="urn:miriam:kegg.compound:C00086"/>
<rdf:li rdf:resource="urn:miriam:pubchem.compound:3386"/>
</rdf:Bag>
</bqbiol:is>
</rdf:Description>
</rdf:RDF>
</annotation>
</species>
<species metaid="metaid_C00091MM" id="C00091MM" name="C00091MM Succinyl-CoA" compartment="Mitochondrion" charge="-5">
<notes>
<html xmlns="http://www.w3.org/1999/xhtml">
<p>FORMULA: C25H40N7O19P3S</p>
<p>KEGG ID: C00091</p>
<p>PubChem ID: 3391</p>
<p>ChEBI: 15380</p>
<p>Used by: R00405MM R00410MM R00432MM R00727MM R00830MM R00833MM R02570MM </p>
</html>
</notes>
<annotation>
<rdf:RDF xmlns:rdf="http://www.w3.org/1999/02/22-rdf-syntax-ns#" xmlns:dc="http://purl.org/dc/elements/1.1/" xmlns:dcterms="http://purl.org/dc/terms/" xmlns:vCard="http://www.w3.org/2001/vcard-rdf/3.0#" xmlns:bqbiol="http://biomodels.net/biology-qualifiers/" xmlns:bqmodel="http://biomodels.net/model-qualifiers/">
<rdf:Description rdf:about="#metaid_C00091MM">
<bqbiol:is>
<rdf:Bag>
<rdf:li rdf:resource="urn:miriam:obo.chebi:CHEBI%3A15380"/>
<rdf:li rdf:resource="urn:miriam:kegg.compound:C00091"/>
<rdf:li rdf:resource="urn:miriam:pubchem.compound:3391"/>
</rdf:Bag>
</bqbiol:is>
</rdf:Description>
</rdf:RDF>
</annotation>
</species>
<species metaid="metaid_C00093Cyto" id="C00093Cyto" name="C00093Cyto sn-Glycerol 3-phosphate" compartment="Cytosol" charge="-2">
<notes>
<html xmlns="http://www.w3.org/1999/xhtml">
<p>FORMULA: C3H9O6P</p>
<p>KEGG ID: C00093</p>
<p>PubChem ID: 3393</p>
<p>ChEBI: 15978</p>
<p>Used by: R00842Cyto R00851MM R01801MM R08657MM </p>
</html>
</notes>
<annotation>
<rdf:RDF xmlns:rdf="http://www.w3.org/1999/02/22-rdf-syntax-ns#" xmlns:dc="http://purl.org/dc/elements/1.1/" xmlns:dcterms="http://purl.org/dc/terms/" xmlns:vCard="http://www.w3.org/2001/vcard-rdf/3.0#" xmlns:bqbiol="http://biomodels.net/biology-qualifiers/" xmlns:bqmodel="http://biomodels.net/model-qualifiers/">
<rdf:Description rdf:about="#metaid_C00093Cyto">
<bqbiol:is>
<rdf:Bag>
<rdf:li rdf:resource="urn:miriam:obo.chebi:CHEBI%3A15978"/>
<rdf:li rdf:resource="urn:miriam:kegg.compound:C00093"/>
<rdf:li rdf:resource="urn:miriam:pubchem.compound:3393"/>
</rdf:Bag>
</bqbiol:is>
</rdf:Description>
</rdf:RDF>
</annotation>
</species>
<species metaid="metaid_C00094_b" id="C00094_b" name="C00094_b Sulfite" compartment="Cytosol" boundaryCondition="true">
<notes>
<html xmlns="http://www.w3.org/1999/xhtml">
<p>FORMULA: H2SO3</p>
<p>KEGG ID: C00094</p>
<p>PubChem ID: 3394</p>
<p>ChEBI: 48854</p>
<p>Used by: Boundary26 </p>
</html>
</notes>
<annotation>
<rdf:RDF xmlns:rdf="http://www.w3.org/1999/02/22-rdf-syntax-ns#" xmlns:dc="http://purl.org/dc/elements/1.1/" xmlns:dcterms="http://purl.org/dc/terms/" xmlns:vCard="http://www.w3.org/2001/vcard-rdf/3.0#" xmlns:bqbiol="http://biomodels.net/biology-qualifiers/" xmlns:bqmodel="http://biomodels.net/model-qualifiers/">
<rdf:Description rdf:about="#metaid_C00094_b">
<bqbiol:is>
<rdf:Bag>
<rdf:li rdf:resource="urn:miriam:obo.chebi:CHEBI%3A48854"/>
<rdf:li rdf:resource="urn:miriam:kegg.compound:C00094"/>
<rdf:li rdf:resource="urn:miriam:pubchem.compound:3394"/>
</rdf:Bag>
</bqbiol:is>
</rdf:Description>
</rdf:RDF>
</annotation>
</species>
<species metaid="metaid_C00094Cyto" id="C00094Cyto" name="C00094Cyto Sulfite" compartment="Cytosol" charge="-1">
<notes>
<html xmlns="http://www.w3.org/1999/xhtml">
<p>FORMULA: H2SO3</p>
<p>KEGG ID: C00094</p>
<p>PubChem ID: 3394</p>
<p>ChEBI: 48854</p>
<p>Used by: Transporter11 Transporter14 Boundary26 </p>
</html>
</notes>
<annotation>
<rdf:RDF xmlns:rdf="http://www.w3.org/1999/02/22-rdf-syntax-ns#" xmlns:dc="http://purl.org/dc/elements/1.1/" xmlns:dcterms="http://purl.org/dc/terms/" xmlns:vCard="http://www.w3.org/2001/vcard-rdf/3.0#" xmlns:bqbiol="http://biomodels.net/biology-qualifiers/" xmlns:bqmodel="http://biomodels.net/model-qualifiers/">
<rdf:Description rdf:about="#metaid_C00094Cyto">
<bqbiol:is>
<rdf:Bag>
<rdf:li rdf:resource="urn:miriam:obo.chebi:CHEBI%3A48854"/>
<rdf:li rdf:resource="urn:miriam:kegg.compound:C00094"/>
<rdf:li rdf:resource="urn:miriam:pubchem.compound:3394"/>
</rdf:Bag>
</bqbiol:is>
</rdf:Description>
</rdf:RDF>
</annotation>
</species>
<species metaid="metaid_C00094MM" id="C00094MM" name="C00094MM Sulfite" compartment="Mitochondrion" charge="-1">
<notes>
<html xmlns="http://www.w3.org/1999/xhtml">
<p>FORMULA: H2SO3</p>
<p>KEGG ID: C00094</p>
<p>PubChem ID: 3394</p>
<p>ChEBI: 48854</p>
<p>Used by: R03105MM Transporter11 Transporter14 </p>
</html>
</notes>
<annotation>
<rdf:RDF xmlns:rdf="http://www.w3.org/1999/02/22-rdf-syntax-ns#" xmlns:dc="http://purl.org/dc/elements/1.1/" xmlns:dcterms="http://purl.org/dc/terms/" xmlns:vCard="http://www.w3.org/2001/vcard-rdf/3.0#" xmlns:bqbiol="http://biomodels.net/biology-qualifiers/" xmlns:bqmodel="http://biomodels.net/model-qualifiers/">
<rdf:Description rdf:about="#metaid_C00094MM">
<bqbiol:is>
<rdf:Bag>
<rdf:li rdf:resource="urn:miriam:obo.chebi:CHEBI%3A48854"/>
<rdf:li rdf:resource="urn:miriam:kegg.compound:C00094"/>
<rdf:li rdf:resource="urn:miriam:pubchem.compound:3394"/>
</rdf:Bag>
</bqbiol:is>
</rdf:Description>
</rdf:RDF>
</annotation>
</species>
<species metaid="metaid_C00097_b" id="C00097_b" name="C00097_b L-Cysteine" compartment="Cytosol" boundaryCondition="true">
<notes>
<html xmlns="http://www.w3.org/1999/xhtml">
<p>FORMULA: C3H7NO2S</p>
<p>KEGG ID: C00097</p>
<p>PubChem ID: 3397</p>
<p>ChEBI: 17561</p>
<p>Used by: Boundary18 </p>
</html>
</notes>
<annotation>
<rdf:RDF xmlns:rdf="http://www.w3.org/1999/02/22-rdf-syntax-ns#" xmlns:dc="http://purl.org/dc/elements/1.1/" xmlns:dcterms="http://purl.org/dc/terms/" xmlns:vCard="http://www.w3.org/2001/vcard-rdf/3.0#" xmlns:bqbiol="http://biomodels.net/biology-qualifiers/" xmlns:bqmodel="http://biomodels.net/model-qualifiers/">
<rdf:Description rdf:about="#metaid_C00097_b">
<bqbiol:is>
<rdf:Bag>
<rdf:li rdf:resource="urn:miriam:obo.chebi:CHEBI%3A17561"/>
<rdf:li rdf:resource="urn:miriam:kegg.compound:C00097"/>
<rdf:li rdf:resource="urn:miriam:pubchem.compound:3397"/>
</rdf:Bag>
</bqbiol:is>
</rdf:Description>
</rdf:RDF>
</annotation>
</species>
<species metaid="metaid_C00097Cyto" id="C00097Cyto" name="C00097Cyto L-Cysteine" compartment="Cytosol">
<notes>
<html xmlns="http://www.w3.org/1999/xhtml">
<p>FORMULA: C3H7NO2S</p>
<p>KEGG ID: C00097</p>
<p>PubChem ID: 3397</p>
<p>ChEBI: 17561</p>
<p>Used by: R00899Cyto R00894Cyto Transporter58 Boundary18 </p>
</html>
</notes>
<annotation>
<rdf:RDF xmlns:rdf="http://www.w3.org/1999/02/22-rdf-syntax-ns#" xmlns:dc="http://purl.org/dc/elements/1.1/" xmlns:dcterms="http://purl.org/dc/terms/" xmlns:vCard="http://www.w3.org/2001/vcard-rdf/3.0#" xmlns:bqbiol="http://biomodels.net/biology-qualifiers/" xmlns:bqmodel="http://biomodels.net/model-qualifiers/">
<rdf:Description rdf:about="#metaid_C00097Cyto">
<bqbiol:is>
<rdf:Bag>
<rdf:li rdf:resource="urn:miriam:obo.chebi:CHEBI%3A17561"/>
<rdf:li rdf:resource="urn:miriam:kegg.compound:C00097"/>
<rdf:li rdf:resource="urn:miriam:pubchem.compound:3397"/>
</rdf:Bag>
</bqbiol:is>
</rdf:Description>
</rdf:RDF>
</annotation>
</species>
<species metaid="metaid_C00097MM" id="C00097MM" name="C00097MM L-Cysteine" compartment="Mitochondrion">
<notes>
<html xmlns="http://www.w3.org/1999/xhtml">
<p>FORMULA: C3H7NO2S</p>
<p>KEGG ID: C00097</p>
<p>PubChem ID: 3397</p>
<p>ChEBI: 17561</p>
<p>Used by: R00895MM R00782MM Transporter58 BioMass1 BioMass7 </p>
</html>
</notes>
<annotation>
<rdf:RDF xmlns:rdf="http://www.w3.org/1999/02/22-rdf-syntax-ns#" xmlns:dc="http://purl.org/dc/elements/1.1/" xmlns:dcterms="http://purl.org/dc/terms/" xmlns:vCard="http://www.w3.org/2001/vcard-rdf/3.0#" xmlns:bqbiol="http://biomodels.net/biology-qualifiers/" xmlns:bqmodel="http://biomodels.net/model-qualifiers/">
<rdf:Description rdf:about="#metaid_C00097MM">
<bqbiol:is>
<rdf:Bag>
<rdf:li rdf:resource="urn:miriam:obo.chebi:CHEBI%3A17561"/>
<rdf:li rdf:resource="urn:miriam:kegg.compound:C00097"/>
<rdf:li rdf:resource="urn:miriam:pubchem.compound:3397"/>
</rdf:Bag>
</bqbiol:is>
</rdf:Description>
</rdf:RDF>
</annotation>
</species>
<species metaid="metaid_C00100MM" id="C00100MM" name="C00100MM Propanoyl-CoA" compartment="Mitochondrion" charge="-4">
<notes>
<html xmlns="http://www.w3.org/1999/xhtml">
<p>FORMULA: C24H40N7O17P3S</p>
<p>KEGG ID: C00100</p>
<p>PubChem ID: 3400</p>
<p>ChEBI: 15539</p>
<p>Used by: R00926MM R00927MM R00935MM R01859MM R00924MM </p>
</html>
</notes>
<annotation>
<rdf:RDF xmlns:rdf="http://www.w3.org/1999/02/22-rdf-syntax-ns#" xmlns:dc="http://purl.org/dc/elements/1.1/" xmlns:dcterms="http://purl.org/dc/terms/" xmlns:vCard="http://www.w3.org/2001/vcard-rdf/3.0#" xmlns:bqbiol="http://biomodels.net/biology-qualifiers/" xmlns:bqmodel="http://biomodels.net/model-qualifiers/">
<rdf:Description rdf:about="#metaid_C00100MM">
<bqbiol:is>
<rdf:Bag>
<rdf:li rdf:resource="urn:miriam:obo.chebi:CHEBI%3A15539"/>
<rdf:li rdf:resource="urn:miriam:kegg.compound:C00100"/>
<rdf:li rdf:resource="urn:miriam:pubchem.compound:3400"/>
</rdf:Bag>
</bqbiol:is>
</rdf:Description>
</rdf:RDF>
</annotation>
</species>
<species metaid="metaid_C00101MM" id="C00101MM" name="C00101MM Tetrahydrofolate" compartment="Mitochondrion" charge="-2">
<notes>
<html xmlns="http://www.w3.org/1999/xhtml">
<p>FORMULA: C19H23N7O6</p>
<p>KEGG ID: C00101</p>
<p>PubChem ID: 3401</p>
<p>ChEBI: 15635</p>
<p>Used by: R00941MM R00945MM R00943Cyto</p>
</html>
</notes>
<annotation>
<rdf:RDF xmlns:rdf="http://www.w3.org/1999/02/22-rdf-syntax-ns#" xmlns:dc="http://purl.org/dc/elements/1.1/" xmlns:dcterms="http://purl.org/dc/terms/" xmlns:vCard="http://www.w3.org/2001/vcard-rdf/3.0#" xmlns:bqbiol="http://biomodels.net/biology-qualifiers/" xmlns:bqmodel="http://biomodels.net/model-qualifiers/">
<rdf:Description rdf:about="#metaid_C00101MM">
<bqbiol:is>
<rdf:Bag>
<rdf:li rdf:resource="urn:miriam:obo.chebi:CHEBI%3A15635"/>
<rdf:li rdf:resource="urn:miriam:kegg.compound:C00101"/>
<rdf:li rdf:resource="urn:miriam:pubchem.compound:3401"/>
</rdf:Bag>
</bqbiol:is>
</rdf:Description>
</rdf:RDF>
</annotation>
</species>
<species metaid="metaid_C00101Cyto" id="C00101Cyto" name="C00101Cyto Tetrahydrofolate" compartment="Cytosol" charge="-2">
<notes>
<html xmlns="http://www.w3.org/1999/xhtml">
<p>FORMULA: C19H23N7O6</p>
<p>KEGG ID: C00101</p>
<p>PubChem ID: 3401</p>
<p>ChEBI: 15635</p>
<p>Used by: R00945Cyto R00943Cyto</p>
</html>
</notes>
<annotation>
<rdf:RDF xmlns:rdf="http://www.w3.org/1999/02/22-rdf-syntax-ns#" xmlns:dc="http://purl.org/dc/elements/1.1/" xmlns:dcterms="http://purl.org/dc/terms/" xmlns:vCard="http://www.w3.org/2001/vcard-rdf/3.0#" xmlns:bqbiol="http://biomodels.net/biology-qualifiers/" xmlns:bqmodel="http://biomodels.net/model-qualifiers/">
<rdf:Description rdf:about="#metaid_C00101Cyto">
<bqbiol:is>
<rdf:Bag>
<rdf:li rdf:resource="urn:miriam:obo.chebi:CHEBI%3A15635"/>
<rdf:li rdf:resource="urn:miriam:kegg.compound:C00101"/>
<rdf:li rdf:resource="urn:miriam:pubchem.compound:3401"/>
</rdf:Bag>
</bqbiol:is>
</rdf:Description>
</rdf:RDF>
</annotation>
</species>
<species metaid="metaid_C00104MM" id="C00104MM" name="C00104MM IDP" compartment="Mitochondrion" charge="-3">
<notes>
<html xmlns="http://www.w3.org/1999/xhtml">
<p>FORMULA: C10H14N4O11P2</p>
<p>KEGG ID: C00104</p>
<p>PubChem ID: 3404</p>
<p>ChEBI: 17808</p>
<p>Used by: R00722MM R00724MM R00726MM R00727MM </p>
</html>
</notes>
<annotation>
<rdf:RDF xmlns:rdf="http://www.w3.org/1999/02/22-rdf-syntax-ns#" xmlns:dc="http://purl.org/dc/elements/1.1/" xmlns:dcterms="http://purl.org/dc/terms/" xmlns:vCard="http://www.w3.org/2001/vcard-rdf/3.0#" xmlns:bqbiol="http://biomodels.net/biology-qualifiers/" xmlns:bqmodel="http://biomodels.net/model-qualifiers/">
<rdf:Description rdf:about="#metaid_C00104MM">
<bqbiol:is>
<rdf:Bag>
<rdf:li rdf:resource="urn:miriam:obo.chebi:CHEBI%3A17808"/>
<rdf:li rdf:resource="urn:miriam:kegg.compound:C00104"/>
<rdf:li rdf:resource="urn:miriam:pubchem.compound:3404"/>
</rdf:Bag>
</bqbiol:is>
</rdf:Description>
</rdf:RDF>
</annotation>
</species>
<species metaid="metaid_C00111Cyto" id="C00111Cyto" name="C00111Cyto Glycerone phosphate" compartment="Cytosol" charge="-2">
<notes>
<html xmlns="http://www.w3.org/1999/xhtml">
<p>FORMULA: C3H7O6P</p>
<p>KEGG ID: C00111</p>
<p>PubChem ID: 3411</p>
<p>ChEBI: 16108</p>
<p>Used by: R00842Cyto R01015Cyto R01070Cyto R08657MM </p>
</html>
</notes>
<annotation>
<rdf:RDF xmlns:rdf="http://www.w3.org/1999/02/22-rdf-syntax-ns#" xmlns:dc="http://purl.org/dc/elements/1.1/" xmlns:dcterms="http://purl.org/dc/terms/" xmlns:vCard="http://www.w3.org/2001/vcard-rdf/3.0#" xmlns:bqbiol="http://biomodels.net/biology-qualifiers/" xmlns:bqmodel="http://biomodels.net/model-qualifiers/">
<rdf:Description rdf:about="#metaid_C00111Cyto">
<bqbiol:is>
<rdf:Bag>
<rdf:li rdf:resource="urn:miriam:obo.chebi:CHEBI%3A16108"/>
<rdf:li rdf:resource="urn:miriam:kegg.compound:C00111"/>
<rdf:li rdf:resource="urn:miriam:pubchem.compound:3411"/>
</rdf:Bag>
</bqbiol:is>
</rdf:Description>
</rdf:RDF>
</annotation>
</species>
<species metaid="metaid_C00112_b" id="C00112_b" name="C00112_b CDP" compartment="Cytosol" boundaryCondition="true">
<notes>
<html xmlns="http://www.w3.org/1999/xhtml">
<p>FORMULA: C9H15N3O11P2</p>
<p>KEGG ID: C00112</p>
<p>PubChem ID: 3412</p>
<p>ChEBI: 17239</p>
<p>Used by: Boundary44 </p>
</html>
</notes>
<annotation>
<rdf:RDF xmlns:rdf="http://www.w3.org/1999/02/22-rdf-syntax-ns#" xmlns:dc="http://purl.org/dc/elements/1.1/" xmlns:dcterms="http://purl.org/dc/terms/" xmlns:vCard="http://www.w3.org/2001/vcard-rdf/3.0#" xmlns:bqbiol="http://biomodels.net/biology-qualifiers/" xmlns:bqmodel="http://biomodels.net/model-qualifiers/">
<rdf:Description rdf:about="#metaid_C00112_b">
<bqbiol:is>
<rdf:Bag>
<rdf:li rdf:resource="urn:miriam:obo.chebi:CHEBI%3A17239"/>
<rdf:li rdf:resource="urn:miriam:kegg.compound:C00112"/>
<rdf:li rdf:resource="urn:miriam:pubchem.compound:3412"/>
</rdf:Bag>
</bqbiol:is>
</rdf:Description>
</rdf:RDF>
</annotation>
</species>
<species metaid="metaid_C00112Cyto" id="C00112Cyto" name="C00112Cyto CDP" compartment="Cytosol" charge="-2">
<notes>
<html xmlns="http://www.w3.org/1999/xhtml">
<p>FORMULA: C9H15N3O11P2</p>
<p>KEGG ID: C00112</p>
<p>PubChem ID: 3412</p>
<p>ChEBI: 17239</p>
<p>Used by: Transporter26 Boundary44 </p>
</html>
</notes>
<annotation>
<rdf:RDF xmlns:rdf="http://www.w3.org/1999/02/22-rdf-syntax-ns#" xmlns:dc="http://purl.org/dc/elements/1.1/" xmlns:dcterms="http://purl.org/dc/terms/" xmlns:vCard="http://www.w3.org/2001/vcard-rdf/3.0#" xmlns:bqbiol="http://biomodels.net/biology-qualifiers/" xmlns:bqmodel="http://biomodels.net/model-qualifiers/">
<rdf:Description rdf:about="#metaid_C00112Cyto">
<bqbiol:is>
<rdf:Bag>
<rdf:li rdf:resource="urn:miriam:obo.chebi:CHEBI%3A17239"/>
<rdf:li rdf:resource="urn:miriam:kegg.compound:C00112"/>
<rdf:li rdf:resource="urn:miriam:pubchem.compound:3412"/>
</rdf:Bag>
</bqbiol:is>
</rdf:Description>
</rdf:RDF>
</annotation>
</species>
<species metaid="metaid_C00112MM" id="C00112MM" name="C00112MM CDP" compartment="Mitochondrion" charge="-3">
<notes>
<html xmlns="http://www.w3.org/1999/xhtml">
<p>FORMULA: C9H15N3O11P2</p>
<p>KEGG ID: C00112</p>
<p>PubChem ID: 3412</p>
<p>ChEBI: 17239</p>
<p>Used by: R00512MM R00570MM R00572MM Transporter26 </p>
</html>
</notes>
<annotation>
<rdf:RDF xmlns:rdf="http://www.w3.org/1999/02/22-rdf-syntax-ns#" xmlns:dc="http://purl.org/dc/elements/1.1/" xmlns:dcterms="http://purl.org/dc/terms/" xmlns:vCard="http://www.w3.org/2001/vcard-rdf/3.0#" xmlns:bqbiol="http://biomodels.net/biology-qualifiers/" xmlns:bqmodel="http://biomodels.net/model-qualifiers/">
<rdf:Description rdf:about="#metaid_C00112MM">
<bqbiol:is>
<rdf:Bag>
<rdf:li rdf:resource="urn:miriam:obo.chebi:CHEBI%3A17239"/>
<rdf:li rdf:resource="urn:miriam:kegg.compound:C00112"/>
<rdf:li rdf:resource="urn:miriam:pubchem.compound:3412"/>
</rdf:Bag>
</bqbiol:is>
</rdf:Description>
</rdf:RDF>
</annotation>
</species>
<species metaid="metaid_C00116_b" id="C00116_b" name="C00116_b Glycerol" compartment="Cytosol" boundaryCondition="true">
<notes>
<html xmlns="http://www.w3.org/1999/xhtml">
<p>FORMULA: C3H8O3</p>
<p>KEGG ID: C00116</p>
<p>PubChem ID: 3416</p>
<p>ChEBI: 17754</p>
<p>Used by: Boundary23 </p>
</html>
</notes>
<annotation>
<rdf:RDF xmlns:rdf="http://www.w3.org/1999/02/22-rdf-syntax-ns#" xmlns:dc="http://purl.org/dc/elements/1.1/" xmlns:dcterms="http://purl.org/dc/terms/" xmlns:vCard="http://www.w3.org/2001/vcard-rdf/3.0#" xmlns:bqbiol="http://biomodels.net/biology-qualifiers/" xmlns:bqmodel="http://biomodels.net/model-qualifiers/">
<rdf:Description rdf:about="#metaid_C00116_b">
<bqbiol:is>
<rdf:Bag>
<rdf:li rdf:resource="urn:miriam:obo.chebi:CHEBI%3A17754"/>
<rdf:li rdf:resource="urn:miriam:kegg.compound:C00116"/>
<rdf:li rdf:resource="urn:miriam:pubchem.compound:3416"/>
</rdf:Bag>
</bqbiol:is>
</rdf:Description>
</rdf:RDF>
</annotation>
</species>
<species metaid="metaid_C00116Cyto" id="C00116Cyto" name="C00116Cyto Glycerol" compartment="Cytosol">
<notes>
<html xmlns="http://www.w3.org/1999/xhtml">
<p>FORMULA: C3H8O3</p>
<p>KEGG ID: C00116</p>
<p>PubChem ID: 3416</p>
<p>ChEBI: 17754</p>
<p>Used by: Transporter49 Boundary23 </p>
</html>
</notes>
<annotation>
<rdf:RDF xmlns:rdf="http://www.w3.org/1999/02/22-rdf-syntax-ns#" xmlns:dc="http://purl.org/dc/elements/1.1/" xmlns:dcterms="http://purl.org/dc/terms/" xmlns:vCard="http://www.w3.org/2001/vcard-rdf/3.0#" xmlns:bqbiol="http://biomodels.net/biology-qualifiers/" xmlns:bqmodel="http://biomodels.net/model-qualifiers/">
<rdf:Description rdf:about="#metaid_C00116Cyto">
<bqbiol:is>
<rdf:Bag>
<rdf:li rdf:resource="urn:miriam:obo.chebi:CHEBI%3A17754"/>
<rdf:li rdf:resource="urn:miriam:kegg.compound:C00116"/>
<rdf:li rdf:resource="urn:miriam:pubchem.compound:3416"/>
</rdf:Bag>
</bqbiol:is>
</rdf:Description>
</rdf:RDF>
</annotation>
</species>
<species metaid="metaid_C00116MM" id="C00116MM" name="C00116MM Glycerol" compartment="Mitochondrion">
<notes>
<html xmlns="http://www.w3.org/1999/xhtml">
<p>FORMULA: C3H8O3</p>
<p>KEGG ID: C00116</p>
<p>PubChem ID: 3416</p>
<p>ChEBI: 17754</p>
<p>Used by: R07390MM Transporter49 </p>
</html>
</notes>
<annotation>
<rdf:RDF xmlns:rdf="http://www.w3.org/1999/02/22-rdf-syntax-ns#" xmlns:dc="http://purl.org/dc/elements/1.1/" xmlns:dcterms="http://purl.org/dc/terms/" xmlns:vCard="http://www.w3.org/2001/vcard-rdf/3.0#" xmlns:bqbiol="http://biomodels.net/biology-qualifiers/" xmlns:bqmodel="http://biomodels.net/model-qualifiers/">
<rdf:Description rdf:about="#metaid_C00116MM">
<bqbiol:is>
<rdf:Bag>
<rdf:li rdf:resource="urn:miriam:obo.chebi:CHEBI%3A17754"/>
<rdf:li rdf:resource="urn:miriam:kegg.compound:C00116"/>
<rdf:li rdf:resource="urn:miriam:pubchem.compound:3416"/>
</rdf:Bag>
</bqbiol:is>
</rdf:Description>
</rdf:RDF>
</annotation>
</species>
<species metaid="metaid_C00117Cyto" id="C00117Cyto" name="C00117Cyto D-Ribose 5-phosphate" compartment="Cytosol" charge="-2">
<notes>
<html xmlns="http://www.w3.org/1999/xhtml">
<p>FORMULA: C5H11O8P</p>
<p>KEGG ID: C00117</p>
<p>PubChem ID: 3417</p>
<p>ChEBI: 17797</p>
<p>Used by: R01056Cyto R01641Cyto </p>
</html>
</notes>
<annotation>
<rdf:RDF xmlns:rdf="http://www.w3.org/1999/02/22-rdf-syntax-ns#" xmlns:dc="http://purl.org/dc/elements/1.1/" xmlns:dcterms="http://purl.org/dc/terms/" xmlns:vCard="http://www.w3.org/2001/vcard-rdf/3.0#" xmlns:bqbiol="http://biomodels.net/biology-qualifiers/" xmlns:bqmodel="http://biomodels.net/model-qualifiers/">
<rdf:Description rdf:about="#metaid_C00117Cyto">
<bqbiol:is>
<rdf:Bag>
<rdf:li rdf:resource="urn:miriam:obo.chebi:CHEBI%3A17797"/>
<rdf:li rdf:resource="urn:miriam:kegg.compound:C00117"/>
<rdf:li rdf:resource="urn:miriam:pubchem.compound:3417"/>
</rdf:Bag>
</bqbiol:is>
</rdf:Description>
</rdf:RDF>
</annotation>
</species>
<species metaid="metaid_C00118Cyto" id="C00118Cyto" name="C00118Cyto D-Glyceraldehyde 3-phosphate" compartment="Cytosol" charge="-2">
<notes>
<html xmlns="http://www.w3.org/1999/xhtml">
<p>FORMULA: C3H7O6P</p>
<p>KEGG ID: C00118</p>
<p>PubChem ID: 3418</p>
<p>ChEBI: 29052</p>
<p>Used by: R01015Cyto R01061Cyto R01070Cyto R01641Cyto R01827Cyto R01830Cyto </p>
</html>
</notes>
<annotation>
<rdf:RDF xmlns:rdf="http://www.w3.org/1999/02/22-rdf-syntax-ns#" xmlns:dc="http://purl.org/dc/elements/1.1/" xmlns:dcterms="http://purl.org/dc/terms/" xmlns:vCard="http://www.w3.org/2001/vcard-rdf/3.0#" xmlns:bqbiol="http://biomodels.net/biology-qualifiers/" xmlns:bqmodel="http://biomodels.net/model-qualifiers/">
<rdf:Description rdf:about="#metaid_C00118Cyto">
<bqbiol:is>
<rdf:Bag>
<rdf:li rdf:resource="urn:miriam:obo.chebi:CHEBI%3A29052"/>
<rdf:li rdf:resource="urn:miriam:kegg.compound:C00118"/>
<rdf:li rdf:resource="urn:miriam:pubchem.compound:3418"/>
</rdf:Bag>
</bqbiol:is>
</rdf:Description>
</rdf:RDF>
</annotation>
</species>
<species metaid="metaid_C00122_b" id="C00122_b" name="C00122_b Fumarate" compartment="Cytosol" boundaryCondition="true">
<notes>
<html xmlns="http://www.w3.org/1999/xhtml">
<p>FORMULA: C4H4O4</p>
<p>KEGG ID: C00122</p>
<p>PubChem ID: 3422</p>
<p>ChEBI: 18012</p>
<p>Used by: Boundary57 </p>
</html>
</notes>
<annotation>
<rdf:RDF xmlns:rdf="http://www.w3.org/1999/02/22-rdf-syntax-ns#" xmlns:dc="http://purl.org/dc/elements/1.1/" xmlns:dcterms="http://purl.org/dc/terms/" xmlns:vCard="http://www.w3.org/2001/vcard-rdf/3.0#" xmlns:bqbiol="http://biomodels.net/biology-qualifiers/" xmlns:bqmodel="http://biomodels.net/model-qualifiers/">
<rdf:Description rdf:about="#metaid_C00122_b">
<bqbiol:is>
<rdf:Bag>
<rdf:li rdf:resource="urn:miriam:obo.chebi:CHEBI%3A18012"/>
<rdf:li rdf:resource="urn:miriam:kegg.compound:C00122"/>
<rdf:li rdf:resource="urn:miriam:pubchem.compound:3422"/>
</rdf:Bag>
</bqbiol:is>
</rdf:Description>
</rdf:RDF>
</annotation>
</species>
<species metaid="metaid_C00122Cyto" id="C00122Cyto" name="C00122Cyto Fumarate" compartment="Cytosol" charge="-2">
<notes>
<html xmlns="http://www.w3.org/1999/xhtml">
<p>FORMULA: C4H4O4</p>
<p>KEGG ID: C00122</p>
<p>PubChem ID: 3422</p>
<p>ChEBI: 18012</p>
<p>Used by: R01086Cyto R01083Cyto R01082Cyto Transporter78 Boundary57 </p>
</html>
</notes>
<annotation>
<rdf:RDF xmlns:rdf="http://www.w3.org/1999/02/22-rdf-syntax-ns#" xmlns:dc="http://purl.org/dc/elements/1.1/" xmlns:dcterms="http://purl.org/dc/terms/" xmlns:vCard="http://www.w3.org/2001/vcard-rdf/3.0#" xmlns:bqbiol="http://biomodels.net/biology-qualifiers/" xmlns:bqmodel="http://biomodels.net/model-qualifiers/">
<rdf:Description rdf:about="#metaid_C00122Cyto">
<bqbiol:is>
<rdf:Bag>
<rdf:li rdf:resource="urn:miriam:obo.chebi:CHEBI%3A18012"/>
<rdf:li rdf:resource="urn:miriam:kegg.compound:C00122"/>
<rdf:li rdf:resource="urn:miriam:pubchem.compound:3422"/>
</rdf:Bag>
</bqbiol:is>
</rdf:Description>
</rdf:RDF>
</annotation>
</species>
<species metaid="metaid_C00122MM" id="C00122MM" name="C00122MM Fumarate" compartment="Mitochondrion" charge="-2">
<notes>
<html xmlns="http://www.w3.org/1999/xhtml">
<p>FORMULA: C4H4O4</p>
<p>KEGG ID: C00122</p>
<p>PubChem ID: 3422</p>
<p>ChEBI: 18012</p>
<p>Used by: R01082MM R02164MM Transporter78 </p>
</html>
</notes>
<annotation>
<rdf:RDF xmlns:rdf="http://www.w3.org/1999/02/22-rdf-syntax-ns#" xmlns:dc="http://purl.org/dc/elements/1.1/" xmlns:dcterms="http://purl.org/dc/terms/" xmlns:vCard="http://www.w3.org/2001/vcard-rdf/3.0#" xmlns:bqbiol="http://biomodels.net/biology-qualifiers/" xmlns:bqmodel="http://biomodels.net/model-qualifiers/">
<rdf:Description rdf:about="#metaid_C00122MM">
<bqbiol:is>
<rdf:Bag>
<rdf:li rdf:resource="urn:miriam:obo.chebi:CHEBI%3A18012"/>
<rdf:li rdf:resource="urn:miriam:kegg.compound:C00122"/>
<rdf:li rdf:resource="urn:miriam:pubchem.compound:3422"/>
</rdf:Bag>
</bqbiol:is>
</rdf:Description>
</rdf:RDF>
</annotation>
</species>
<species metaid="metaid_C00123_b" id="C00123_b" name="C00123_b L-Leucine" compartment="Cytosol" boundaryCondition="true">
<notes>
<html xmlns="http://www.w3.org/1999/xhtml">
<p>FORMULA: C6H13NO2</p>
<p>KEGG ID: C00123</p>
<p>PubChem ID: 3423</p>
<p>ChEBI: 15603</p>
<p>Used by: Boundary52 </p>
</html>
</notes>
<annotation>
<rdf:RDF xmlns:rdf="http://www.w3.org/1999/02/22-rdf-syntax-ns#" xmlns:dc="http://purl.org/dc/elements/1.1/" xmlns:dcterms="http://purl.org/dc/terms/" xmlns:vCard="http://www.w3.org/2001/vcard-rdf/3.0#" xmlns:bqbiol="http://biomodels.net/biology-qualifiers/" xmlns:bqmodel="http://biomodels.net/model-qualifiers/">
<rdf:Description rdf:about="#metaid_C00123_b">
<bqbiol:is>
<rdf:Bag>
<rdf:li rdf:resource="urn:miriam:obo.chebi:CHEBI%3A15603"/>
<rdf:li rdf:resource="urn:miriam:kegg.compound:C00123"/>
<rdf:li rdf:resource="urn:miriam:pubchem.compound:3423"/>
</rdf:Bag>
</bqbiol:is>
</rdf:Description>
</rdf:RDF>
</annotation>
</species>
<species metaid="metaid_C00123Cyto" id="C00123Cyto" name="C00123Cyto L-Leucine" compartment="Cytosol">
<notes>
<html xmlns="http://www.w3.org/1999/xhtml">
<p>FORMULA: C6H13NO2</p>
<p>KEGG ID: C00123</p>
<p>PubChem ID: 3423</p>
<p>ChEBI: 15603</p>
<p>Used by: Transporter68 Boundary52 </p>
</html>
</notes>
<annotation>
<rdf:RDF xmlns:rdf="http://www.w3.org/1999/02/22-rdf-syntax-ns#" xmlns:dc="http://purl.org/dc/elements/1.1/" xmlns:dcterms="http://purl.org/dc/terms/" xmlns:vCard="http://www.w3.org/2001/vcard-rdf/3.0#" xmlns:bqbiol="http://biomodels.net/biology-qualifiers/" xmlns:bqmodel="http://biomodels.net/model-qualifiers/">
<rdf:Description rdf:about="#metaid_C00123Cyto">
<bqbiol:is>
<rdf:Bag>
<rdf:li rdf:resource="urn:miriam:obo.chebi:CHEBI%3A15603"/>
<rdf:li rdf:resource="urn:miriam:kegg.compound:C00123"/>
<rdf:li rdf:resource="urn:miriam:pubchem.compound:3423"/>
</rdf:Bag>
</bqbiol:is>
</rdf:Description>
</rdf:RDF>
</annotation>
</species>
<species metaid="metaid_C00123MM" id="C00123MM" name="C00123MM L-Leucine" compartment="Mitochondrion">
<notes>
<html xmlns="http://www.w3.org/1999/xhtml">
<p>FORMULA: C6H13NO2</p>
<p>KEGG ID: C00123</p>
<p>PubChem ID: 3423</p>
<p>ChEBI: 15603</p>
<p>Used by: R01090MM Transporter68 BioMass1 BioMass7 </p>
</html>
</notes>
<annotation>
<rdf:RDF xmlns:rdf="http://www.w3.org/1999/02/22-rdf-syntax-ns#" xmlns:dc="http://purl.org/dc/elements/1.1/" xmlns:dcterms="http://purl.org/dc/terms/" xmlns:vCard="http://www.w3.org/2001/vcard-rdf/3.0#" xmlns:bqbiol="http://biomodels.net/biology-qualifiers/" xmlns:bqmodel="http://biomodels.net/model-qualifiers/">
<rdf:Description rdf:about="#metaid_C00123MM">
<bqbiol:is>
<rdf:Bag>
<rdf:li rdf:resource="urn:miriam:obo.chebi:CHEBI%3A15603"/>
<rdf:li rdf:resource="urn:miriam:kegg.compound:C00123"/>
<rdf:li rdf:resource="urn:miriam:pubchem.compound:3423"/>
</rdf:Bag>
</bqbiol:is>
</rdf:Description>
</rdf:RDF>
</annotation>
</species>
<species metaid="metaid_C00125MM" id="C00125MM" name="C00125MM Ferricytochrome c" compartment="Mitochondrion" charge="-1">
<notes>
<html xmlns="http://www.w3.org/1999/xhtml">
<p>FORMULA: C42H44FeN8O8S2R4</p>
<p>KEGG ID: C00125</p>
<p>PubChem ID: 3425</p>
<p>ChEBI: 15991</p>
<p>Used by: R00081MM R02161MM R01253MM </p>
</html>
</notes>
<annotation>
<rdf:RDF xmlns:rdf="http://www.w3.org/1999/02/22-rdf-syntax-ns#" xmlns:dc="http://purl.org/dc/elements/1.1/" xmlns:dcterms="http://purl.org/dc/terms/" xmlns:vCard="http://www.w3.org/2001/vcard-rdf/3.0#" xmlns:bqbiol="http://biomodels.net/biology-qualifiers/" xmlns:bqmodel="http://biomodels.net/model-qualifiers/">
<rdf:Description rdf:about="#metaid_C00125MM">
<bqbiol:is>
<rdf:Bag>
<rdf:li rdf:resource="urn:miriam:obo.chebi:CHEBI%3A15991"/>
<rdf:li rdf:resource="urn:miriam:kegg.compound:C00125"/>
<rdf:li rdf:resource="urn:miriam:pubchem.compound:3425"/>
</rdf:Bag>
</bqbiol:is>
</rdf:Description>
</rdf:RDF>
</annotation>
</species>
<species metaid="metaid_C00126MM" id="C00126MM" name="C00126MM Ferrocytochrome c" compartment="Mitochondrion" charge="-2">
<notes>
<html xmlns="http://www.w3.org/1999/xhtml">
<p>FORMULA: C42H44FeN8O8S2R4</p>
<p>KEGG ID: C00126</p>
<p>PubChem ID: 3426</p>
<p>ChEBI: 16928</p>
<p>Used by: R00081MM R02161MM R01253MM </p>
</html>
</notes>
<annotation>
<rdf:RDF xmlns:rdf="http://www.w3.org/1999/02/22-rdf-syntax-ns#" xmlns:dc="http://purl.org/dc/elements/1.1/" xmlns:dcterms="http://purl.org/dc/terms/" xmlns:vCard="http://www.w3.org/2001/vcard-rdf/3.0#" xmlns:bqbiol="http://biomodels.net/biology-qualifiers/" xmlns:bqmodel="http://biomodels.net/model-qualifiers/">
<rdf:Description rdf:about="#metaid_C00126MM">
<bqbiol:is>
<rdf:Bag>
<rdf:li rdf:resource="urn:miriam:obo.chebi:CHEBI%3A16928"/>
<rdf:li rdf:resource="urn:miriam:kegg.compound:C00126"/>
<rdf:li rdf:resource="urn:miriam:pubchem.compound:3426"/>
</rdf:Bag>
</bqbiol:is>
</rdf:Description>
</rdf:RDF>
</annotation>
</species>
<species metaid="metaid_C00127MM" id="C00127MM" name="C00127MM Glutathione disulfide" compartment="Mitochondrion" charge="-2">
<notes>
<html xmlns="http://www.w3.org/1999/xhtml">
<p>FORMULA: C20H32N6O12S2</p>
<p>KEGG ID: C00127</p>
<p>PubChem ID: 3427</p>
<p>ChEBI: 17858</p>
<p>Used by: R00094MM R00115MM R00274MM </p>
</html>
</notes>
<annotation>
<rdf:RDF xmlns:rdf="http://www.w3.org/1999/02/22-rdf-syntax-ns#" xmlns:dc="http://purl.org/dc/elements/1.1/" xmlns:dcterms="http://purl.org/dc/terms/" xmlns:vCard="http://www.w3.org/2001/vcard-rdf/3.0#" xmlns:bqbiol="http://biomodels.net/biology-qualifiers/" xmlns:bqmodel="http://biomodels.net/model-qualifiers/">
<rdf:Description rdf:about="#metaid_C00127MM">
<bqbiol:is>
<rdf:Bag>
<rdf:li rdf:resource="urn:miriam:obo.chebi:CHEBI%3A17858"/>
<rdf:li rdf:resource="urn:miriam:kegg.compound:C00127"/>
<rdf:li rdf:resource="urn:miriam:pubchem.compound:3427"/>
</rdf:Bag>
</bqbiol:is>
</rdf:Description>
</rdf:RDF>
</annotation>
</species>
<species metaid="metaid_C00130Cyto" id="C00130Cyto" name="C00130Cyto IMP" compartment="Cytosol" charge="-2">
<notes>
<html xmlns="http://www.w3.org/1999/xhtml">
<p>FORMULA: C10H13N4O8P</p>
<p>KEGG ID: C00130</p>
<p>PubChem ID: 3430</p>
<p>ChEBI: 17202</p>
<p>Used by: R01135Cyto R00181Cyto </p>
</html>
</notes>
<annotation>
<rdf:RDF xmlns:rdf="http://www.w3.org/1999/02/22-rdf-syntax-ns#" xmlns:dc="http://purl.org/dc/elements/1.1/" xmlns:dcterms="http://purl.org/dc/terms/" xmlns:vCard="http://www.w3.org/2001/vcard-rdf/3.0#" xmlns:bqbiol="http://biomodels.net/biology-qualifiers/" xmlns:bqmodel="http://biomodels.net/model-qualifiers/">
<rdf:Description rdf:about="#metaid_C00130Cyto">
<bqbiol:is>
<rdf:Bag>
<rdf:li rdf:resource="urn:miriam:obo.chebi:CHEBI%3A17202"/>
<rdf:li rdf:resource="urn:miriam:kegg.compound:C00130"/>
<rdf:li rdf:resource="urn:miriam:pubchem.compound:3430"/>
</rdf:Bag>
</bqbiol:is>
</rdf:Description>
</rdf:RDF>
</annotation>
</species>
<species metaid="metaid_C00131MM" id="C00131MM" name="C00131MM dATP" compartment="Mitochondrion" charge="-4">
<notes>
<html xmlns="http://www.w3.org/1999/xhtml">
<p>FORMULA: C10H16N5O12P3</p>
<p>KEGG ID: C00131</p>
<p>PubChem ID: 3431</p>
<p>ChEBI: 16284</p>
<p>Used by: R01137MM R01138MM BioMass2 BioMass7 </p>
</html>
</notes>
<annotation>
<rdf:RDF xmlns:rdf="http://www.w3.org/1999/02/22-rdf-syntax-ns#" xmlns:dc="http://purl.org/dc/elements/1.1/" xmlns:dcterms="http://purl.org/dc/terms/" xmlns:vCard="http://www.w3.org/2001/vcard-rdf/3.0#" xmlns:bqbiol="http://biomodels.net/biology-qualifiers/" xmlns:bqmodel="http://biomodels.net/model-qualifiers/">
<rdf:Description rdf:about="#metaid_C00131MM">
<bqbiol:is>
<rdf:Bag>
<rdf:li rdf:resource="urn:miriam:obo.chebi:CHEBI%3A16284"/>
<rdf:li rdf:resource="urn:miriam:kegg.compound:C00131"/>
<rdf:li rdf:resource="urn:miriam:pubchem.compound:3431"/>
</rdf:Bag>
</bqbiol:is>
</rdf:Description>
</rdf:RDF>
</annotation>
</species>
<species metaid="metaid_C00134_b" id="C00134_b" name="C00134_b Putrescine" compartment="Cytosol" boundaryCondition="true">
<notes>
<html xmlns="http://www.w3.org/1999/xhtml">
<p>FORMULA: C4H12N2</p>
<p>KEGG ID: C00134</p>
<p>PubChem ID: 3434</p>
<p>ChEBI: 17148</p>
<p>Used by: Boundary60 </p>
</html>
</notes>
<annotation>
<rdf:RDF xmlns:rdf="http://www.w3.org/1999/02/22-rdf-syntax-ns#" xmlns:dc="http://purl.org/dc/elements/1.1/" xmlns:dcterms="http://purl.org/dc/terms/" xmlns:vCard="http://www.w3.org/2001/vcard-rdf/3.0#" xmlns:bqbiol="http://biomodels.net/biology-qualifiers/" xmlns:bqmodel="http://biomodels.net/model-qualifiers/">
<rdf:Description rdf:about="#metaid_C00134_b">
<bqbiol:is>
<rdf:Bag>
<rdf:li rdf:resource="urn:miriam:obo.chebi:CHEBI%3A17148"/>
<rdf:li rdf:resource="urn:miriam:kegg.compound:C00134"/>
<rdf:li rdf:resource="urn:miriam:pubchem.compound:3434"/>
</rdf:Bag>
</bqbiol:is>
</rdf:Description>
</rdf:RDF>
</annotation>
</species>
<species metaid="metaid_C00134Cyto" id="C00134Cyto" name="C00134Cyto Putrescine" compartment="Cytosol">
<notes>
<html xmlns="http://www.w3.org/1999/xhtml">
<p>FORMULA: C4H12N2</p>
<p>KEGG ID: C00134</p>
<p>PubChem ID: 3434</p>
<p>ChEBI: 17148</p>
<p>Used by: Transporter82 Boundary60 </p>
</html>
</notes>
<annotation>
<rdf:RDF xmlns:rdf="http://www.w3.org/1999/02/22-rdf-syntax-ns#" xmlns:dc="http://purl.org/dc/elements/1.1/" xmlns:dcterms="http://purl.org/dc/terms/" xmlns:vCard="http://www.w3.org/2001/vcard-rdf/3.0#" xmlns:bqbiol="http://biomodels.net/biology-qualifiers/" xmlns:bqmodel="http://biomodels.net/model-qualifiers/">
<rdf:Description rdf:about="#metaid_C00134Cyto">
<bqbiol:is>
<rdf:Bag>
<rdf:li rdf:resource="urn:miriam:obo.chebi:CHEBI%3A17148"/>
<rdf:li rdf:resource="urn:miriam:kegg.compound:C00134"/>
<rdf:li rdf:resource="urn:miriam:pubchem.compound:3434"/>
</rdf:Bag>
</bqbiol:is>
</rdf:Description>
</rdf:RDF>
</annotation>
</species>
<species metaid="metaid_C00134MM" id="C00134MM" name="C00134MM Putrescine" compartment="Mitochondrion" charge="2">
<notes>
<html xmlns="http://www.w3.org/1999/xhtml">
<p>FORMULA: C4H12N2</p>
<p>KEGG ID: C00134</p>
<p>PubChem ID: 3434</p>
<p>ChEBI: 17148</p>
<p>Used by: R01157MM Transporter82 </p>
</html>
</notes>
<annotation>
<rdf:RDF xmlns:rdf="http://www.w3.org/1999/02/22-rdf-syntax-ns#" xmlns:dc="http://purl.org/dc/elements/1.1/" xmlns:dcterms="http://purl.org/dc/terms/" xmlns:vCard="http://www.w3.org/2001/vcard-rdf/3.0#" xmlns:bqbiol="http://biomodels.net/biology-qualifiers/" xmlns:bqmodel="http://biomodels.net/model-qualifiers/">
<rdf:Description rdf:about="#metaid_C00134MM">
<bqbiol:is>
<rdf:Bag>
<rdf:li rdf:resource="urn:miriam:obo.chebi:CHEBI%3A17148"/>
<rdf:li rdf:resource="urn:miriam:kegg.compound:C00134"/>
<rdf:li rdf:resource="urn:miriam:pubchem.compound:3434"/>
</rdf:Bag>
</bqbiol:is>
</rdf:Description>
</rdf:RDF>
</annotation>
</species>
<species metaid="metaid_C00135_b" id="C00135_b" name="C00135_b L-Histidine" compartment="Cytosol" boundaryCondition="true">
<notes>
<html xmlns="http://www.w3.org/1999/xhtml">
<p>FORMULA: C6H9N3O2</p>
<p>KEGG ID: C00135</p>
<p>PubChem ID: 3435</p>
<p>ChEBI: 15971</p>
<p>Used by: Boundary15 </p>
</html>
</notes>
<annotation>
<rdf:RDF xmlns:rdf="http://www.w3.org/1999/02/22-rdf-syntax-ns#" xmlns:dc="http://purl.org/dc/elements/1.1/" xmlns:dcterms="http://purl.org/dc/terms/" xmlns:vCard="http://www.w3.org/2001/vcard-rdf/3.0#" xmlns:bqbiol="http://biomodels.net/biology-qualifiers/" xmlns:bqmodel="http://biomodels.net/model-qualifiers/">
<rdf:Description rdf:about="#metaid_C00135_b">
<bqbiol:is>
<rdf:Bag>
<rdf:li rdf:resource="urn:miriam:obo.chebi:CHEBI%3A15971"/>
<rdf:li rdf:resource="urn:miriam:kegg.compound:C00135"/>
<rdf:li rdf:resource="urn:miriam:pubchem.compound:3435"/>
</rdf:Bag>
</bqbiol:is>
</rdf:Description>
</rdf:RDF>
</annotation>
</species>
<species metaid="metaid_C00135Cyto" id="C00135Cyto" name="C00135Cyto L-Histidine" compartment="Cytosol">
<notes>
<html xmlns="http://www.w3.org/1999/xhtml">
<p>FORMULA: C6H9N3O2</p>
<p>KEGG ID: C00135</p>
<p>PubChem ID: 3435</p>
<p>ChEBI: 15971</p>
<p>Used by: Transporter62 Boundary15 </p>
</html>
</notes>
<annotation>
<rdf:RDF xmlns:rdf="http://www.w3.org/1999/02/22-rdf-syntax-ns#" xmlns:dc="http://purl.org/dc/elements/1.1/" xmlns:dcterms="http://purl.org/dc/terms/" xmlns:vCard="http://www.w3.org/2001/vcard-rdf/3.0#" xmlns:bqbiol="http://biomodels.net/biology-qualifiers/" xmlns:bqmodel="http://biomodels.net/model-qualifiers/">
<rdf:Description rdf:about="#metaid_C00135Cyto">
<bqbiol:is>
<rdf:Bag>
<rdf:li rdf:resource="urn:miriam:obo.chebi:CHEBI%3A15971"/>
<rdf:li rdf:resource="urn:miriam:kegg.compound:C00135"/>
<rdf:li rdf:resource="urn:miriam:pubchem.compound:3435"/>
</rdf:Bag>
</bqbiol:is>
</rdf:Description>
</rdf:RDF>
</annotation>
</species>
<species metaid="metaid_C00135MM" id="C00135MM" name="C00135MM L-Histidine" compartment="Mitochondrion">
<notes>
<html xmlns="http://www.w3.org/1999/xhtml">
<p>FORMULA: C6H9N3O2</p>
<p>KEGG ID: C00135</p>
<p>PubChem ID: 3435</p>
<p>ChEBI: 15971</p>
<p>Used by: Transporter62 BioMass1 BioMass7 </p>
</html>
</notes>
<annotation>
<rdf:RDF xmlns:rdf="http://www.w3.org/1999/02/22-rdf-syntax-ns#" xmlns:dc="http://purl.org/dc/elements/1.1/" xmlns:dcterms="http://purl.org/dc/terms/" xmlns:vCard="http://www.w3.org/2001/vcard-rdf/3.0#" xmlns:bqbiol="http://biomodels.net/biology-qualifiers/" xmlns:bqmodel="http://biomodels.net/model-qualifiers/">
<rdf:Description rdf:about="#metaid_C00135MM">
<bqbiol:is>
<rdf:Bag>
<rdf:li rdf:resource="urn:miriam:obo.chebi:CHEBI%3A15971"/>
<rdf:li rdf:resource="urn:miriam:kegg.compound:C00135"/>
<rdf:li rdf:resource="urn:miriam:pubchem.compound:3435"/>
</rdf:Bag>
</bqbiol:is>
</rdf:Description>
</rdf:RDF>
</annotation>
</species>
<species metaid="metaid_C00136MM" id="C00136MM" name="C00136MM Butanoyl-CoA" compartment="Mitochondrion" charge="-4">
<notes>
<html xmlns="http://www.w3.org/1999/xhtml">
<p>FORMULA: C25H42N7O17P3S</p>
<p>KEGG ID: C00136</p>
<p>PubChem ID: 3436</p>
<p>ChEBI: 15517</p>
<p>Used by: R01175MM R01176MM R01177MM </p>
</html>
</notes>
<annotation>
<rdf:RDF xmlns:rdf="http://www.w3.org/1999/02/22-rdf-syntax-ns#" xmlns:dc="http://purl.org/dc/elements/1.1/" xmlns:dcterms="http://purl.org/dc/terms/" xmlns:vCard="http://www.w3.org/2001/vcard-rdf/3.0#" xmlns:bqbiol="http://biomodels.net/biology-qualifiers/" xmlns:bqmodel="http://biomodels.net/model-qualifiers/">
<rdf:Description rdf:about="#metaid_C00136MM">
<bqbiol:is>
<rdf:Bag>
<rdf:li rdf:resource="urn:miriam:obo.chebi:CHEBI%3A15517"/>
<rdf:li rdf:resource="urn:miriam:kegg.compound:C00136"/>
<rdf:li rdf:resource="urn:miriam:pubchem.compound:3436"/>
</rdf:Bag>
</bqbiol:is>
</rdf:Description>
</rdf:RDF>
</annotation>
</species>
<species metaid="metaid_C00141MM" id="C00141MM" name="C00141MM 3-Methyl-2-oxobutanoic acid" compartment="Mitochondrion" charge="-1">
<notes>
<html xmlns="http://www.w3.org/1999/xhtml">
<p>FORMULA: C5H8O3</p>
<p>KEGG ID: C00141</p>
<p>PubChem ID: 3441</p>
<p>ChEBI: 11851 16530</p>
<p>Used by: R01214MM R01701MM R07599MM </p>
</html>
</notes>
<annotation>
<rdf:RDF xmlns:rdf="http://www.w3.org/1999/02/22-rdf-syntax-ns#" xmlns:dc="http://purl.org/dc/elements/1.1/" xmlns:dcterms="http://purl.org/dc/terms/" xmlns:vCard="http://www.w3.org/2001/vcard-rdf/3.0#" xmlns:bqbiol="http://biomodels.net/biology-qualifiers/" xmlns:bqmodel="http://biomodels.net/model-qualifiers/">
<rdf:Description rdf:about="#metaid_C00141MM">
<bqbiol:is>
<rdf:Bag>
<rdf:li rdf:resource="urn:miriam:obo.chebi:CHEBI%3A11851 16530"/>
<rdf:li rdf:resource="urn:miriam:kegg.compound:C00141"/>
<rdf:li rdf:resource="urn:miriam:pubchem.compound:3441"/>
</rdf:Bag>
</bqbiol:is>
</rdf:Description>
</rdf:RDF>
</annotation>
</species>
<species metaid="metaid_C00143MM" id="C00143MM" name="C00143MM 5,10-Methylenetetrahydrofolate" compartment="Mitochondrion" charge="-2">
<notes>
<html xmlns="http://www.w3.org/1999/xhtml">
<p>FORMULA: C20H23N7O6</p>
<p>KEGG ID: C00143</p>
<p>PubChem ID: 3443</p>
<p>ChEBI: 1989</p>
<p>Used by: R00945MM R01218MM R01220MM </p>
</html>
</notes>
<annotation>
<rdf:RDF xmlns:rdf="http://www.w3.org/1999/02/22-rdf-syntax-ns#" xmlns:dc="http://purl.org/dc/elements/1.1/" xmlns:dcterms="http://purl.org/dc/terms/" xmlns:vCard="http://www.w3.org/2001/vcard-rdf/3.0#" xmlns:bqbiol="http://biomodels.net/biology-qualifiers/" xmlns:bqmodel="http://biomodels.net/model-qualifiers/">
<rdf:Description rdf:about="#metaid_C00143MM">
<bqbiol:is>
<rdf:Bag>
<rdf:li rdf:resource="urn:miriam:obo.chebi:CHEBI%3A1989"/>
<rdf:li rdf:resource="urn:miriam:kegg.compound:C00143"/>
<rdf:li rdf:resource="urn:miriam:pubchem.compound:3443"/>
</rdf:Bag>
</bqbiol:is>
</rdf:Description>
</rdf:RDF>
</annotation>
</species>
<species metaid="metaid_C00143Cyto" id="C00143Cyto" name="C00143Cyto 5,10-Methylenetetrahydrofolate" compartment="Cytosol" charge="-2">
<notes>
<html xmlns="http://www.w3.org/1999/xhtml">
<p>FORMULA: C20H23N7O6</p>
<p>KEGG ID: C00143</p>
<p>PubChem ID: 3443</p>
<p>ChEBI: 1989</p>
<p>Used by: R01220Cyto R00945Cyto</p>
</html>
</notes>
<annotation>
<rdf:RDF xmlns:rdf="http://www.w3.org/1999/02/22-rdf-syntax-ns#" xmlns:dc="http://purl.org/dc/elements/1.1/" xmlns:dcterms="http://purl.org/dc/terms/" xmlns:vCard="http://www.w3.org/2001/vcard-rdf/3.0#" xmlns:bqbiol="http://biomodels.net/biology-qualifiers/" xmlns:bqmodel="http://biomodels.net/model-qualifiers/">
<rdf:Description rdf:about="#metaid_C00143Cyto">
<bqbiol:is>
<rdf:Bag>
<rdf:li rdf:resource="urn:miriam:obo.chebi:CHEBI%3A1989"/>
<rdf:li rdf:resource="urn:miriam:kegg.compound:C00143"/>
<rdf:li rdf:resource="urn:miriam:pubchem.compound:3443"/>
</rdf:Bag>
</bqbiol:is>
</rdf:Description>
</rdf:RDF>
</annotation>
</species>
<species metaid="metaid_C00148_b" id="C00148_b" name="C00148_b L-Proline" compartment="Cytosol" boundaryCondition="true">
<notes>
<html xmlns="http://www.w3.org/1999/xhtml">
<p>FORMULA: C5H9NO2</p>
<p>KEGG ID: C00148</p>
<p>PubChem ID: 3448</p>
<p>ChEBI: 17203</p>
<p>Used by: Boundary6 </p>
</html>
</notes>
<annotation>
<rdf:RDF xmlns:rdf="http://www.w3.org/1999/02/22-rdf-syntax-ns#" xmlns:dc="http://purl.org/dc/elements/1.1/" xmlns:dcterms="http://purl.org/dc/terms/" xmlns:vCard="http://www.w3.org/2001/vcard-rdf/3.0#" xmlns:bqbiol="http://biomodels.net/biology-qualifiers/" xmlns:bqmodel="http://biomodels.net/model-qualifiers/">
<rdf:Description rdf:about="#metaid_C00148_b">
<bqbiol:is>
<rdf:Bag>
<rdf:li rdf:resource="urn:miriam:obo.chebi:CHEBI%3A17203"/>
<rdf:li rdf:resource="urn:miriam:kegg.compound:C00148"/>
<rdf:li rdf:resource="urn:miriam:pubchem.compound:3448"/>
</rdf:Bag>
</bqbiol:is>
</rdf:Description>
</rdf:RDF>
</annotation>
</species>
<species metaid="metaid_C00148Cyto" id="C00148Cyto" name="C00148Cyto L-Proline" compartment="Cytosol">
<notes>
<html xmlns="http://www.w3.org/1999/xhtml">
<p>FORMULA: C5H9NO2</p>
<p>KEGG ID: C00148</p>
<p>PubChem ID: 3448</p>
<p>ChEBI: 17203</p>
<p>Used by: R01248Cyto R01251Cyto Transporter60 Boundary6 </p>
</html>
</notes>
<annotation>
<rdf:RDF xmlns:rdf="http://www.w3.org/1999/02/22-rdf-syntax-ns#" xmlns:dc="http://purl.org/dc/elements/1.1/" xmlns:dcterms="http://purl.org/dc/terms/" xmlns:vCard="http://www.w3.org/2001/vcard-rdf/3.0#" xmlns:bqbiol="http://biomodels.net/biology-qualifiers/" xmlns:bqmodel="http://biomodels.net/model-qualifiers/">
<rdf:Description rdf:about="#metaid_C00148Cyto">
<bqbiol:is>
<rdf:Bag>
<rdf:li rdf:resource="urn:miriam:obo.chebi:CHEBI%3A17203"/>
<rdf:li rdf:resource="urn:miriam:kegg.compound:C00148"/>
<rdf:li rdf:resource="urn:miriam:pubchem.compound:3448"/>
</rdf:Bag>
</bqbiol:is>
</rdf:Description>
</rdf:RDF>
</annotation>
</species>
<species metaid="metaid_C00148MM" id="C00148MM" name="C00148MM L-Proline" compartment="Mitochondrion">
<notes>
<html xmlns="http://www.w3.org/1999/xhtml">
<p>FORMULA: C5H9NO2</p>
<p>KEGG ID: C00148</p>
<p>PubChem ID: 3448</p>
<p>ChEBI: 17203</p>
<p>Used by: R01248MM R01251MM R01253MM Transporter60 BioMass1 BioMass7 </p>
</html>
</notes>
<annotation>
<rdf:RDF xmlns:rdf="http://www.w3.org/1999/02/22-rdf-syntax-ns#" xmlns:dc="http://purl.org/dc/elements/1.1/" xmlns:dcterms="http://purl.org/dc/terms/" xmlns:vCard="http://www.w3.org/2001/vcard-rdf/3.0#" xmlns:bqbiol="http://biomodels.net/biology-qualifiers/" xmlns:bqmodel="http://biomodels.net/model-qualifiers/">
<rdf:Description rdf:about="#metaid_C00148MM">
<bqbiol:is>
<rdf:Bag>
<rdf:li rdf:resource="urn:miriam:obo.chebi:CHEBI%3A17203"/>
<rdf:li rdf:resource="urn:miriam:kegg.compound:C00148"/>
<rdf:li rdf:resource="urn:miriam:pubchem.compound:3448"/>
</rdf:Bag>
</bqbiol:is>
</rdf:Description>
</rdf:RDF>
</annotation>
</species>
<species metaid="metaid_C00149_b" id="C00149_b" name="C00149_b (S)-Malate" compartment="Cytosol" boundaryCondition="true">
<notes>
<html xmlns="http://www.w3.org/1999/xhtml">
<p>FORMULA: C4H6O5</p>
<p>KEGG ID: C00149</p>
<p>PubChem ID: 3449</p>
<p>ChEBI: 30797</p>
<p>Used by: Boundary29 </p>
</html>
</notes>
<annotation>
<rdf:RDF xmlns:rdf="http://www.w3.org/1999/02/22-rdf-syntax-ns#" xmlns:dc="http://purl.org/dc/elements/1.1/" xmlns:dcterms="http://purl.org/dc/terms/" xmlns:vCard="http://www.w3.org/2001/vcard-rdf/3.0#" xmlns:bqbiol="http://biomodels.net/biology-qualifiers/" xmlns:bqmodel="http://biomodels.net/model-qualifiers/">
<rdf:Description rdf:about="#metaid_C00149_b">
<bqbiol:is>
<rdf:Bag>
<rdf:li rdf:resource="urn:miriam:obo.chebi:CHEBI%3A30797"/>
<rdf:li rdf:resource="urn:miriam:kegg.compound:C00149"/>
<rdf:li rdf:resource="urn:miriam:pubchem.compound:3449"/>
</rdf:Bag>
</bqbiol:is>
</rdf:Description>
</rdf:RDF>
</annotation>
</species>
<species metaid="metaid_C00149Cyto" id="C00149Cyto" name="C00149Cyto (S)-Malate" compartment="Cytosol" charge="-2">
<notes>
<html xmlns="http://www.w3.org/1999/xhtml">
<p>FORMULA: C4H6O5</p>
<p>KEGG ID: C00149</p>
<p>PubChem ID: 3449</p>
<p>ChEBI: 30797</p>
<p>Used by: R00342Cyto R01082Cyto R00216Cyto Transporter1 Transporter1b Transporter2 Transporter2b Transporter9 Transporter11 Transporter12 Transporter13 Transporter17 Transporter27 Boundary29 </p>
</html>
</notes>
<annotation>
<rdf:RDF xmlns:rdf="http://www.w3.org/1999/02/22-rdf-syntax-ns#" xmlns:dc="http://purl.org/dc/elements/1.1/" xmlns:dcterms="http://purl.org/dc/terms/" xmlns:vCard="http://www.w3.org/2001/vcard-rdf/3.0#" xmlns:bqbiol="http://biomodels.net/biology-qualifiers/" xmlns:bqmodel="http://biomodels.net/model-qualifiers/">
<rdf:Description rdf:about="#metaid_C00149Cyto">
<bqbiol:is>
<rdf:Bag>
<rdf:li rdf:resource="urn:miriam:obo.chebi:CHEBI%3A30797"/>
<rdf:li rdf:resource="urn:miriam:kegg.compound:C00149"/>
<rdf:li rdf:resource="urn:miriam:pubchem.compound:3449"/>
</rdf:Bag>
</bqbiol:is>
</rdf:Description>
</rdf:RDF>
</annotation>
</species>
<species metaid="metaid_C00149MM" id="C00149MM" name="C00149MM (S)-Malate" compartment="Mitochondrion" charge="-2">
<notes>
<html xmlns="http://www.w3.org/1999/xhtml">
<p>FORMULA: C4H6O5</p>
<p>KEGG ID: C00149</p>
<p>PubChem ID: 3449</p>
<p>ChEBI: 30797</p>
<p>Used by: R00214MM R00216MM R00342MM R01082MM Transporter1 Transporter1b Transporter2 Transporter2b Transporter9 Transporter11 Transporter12 Transporter13 Transporter17 Transporter27 </p>
</html>
</notes>
<annotation>
<rdf:RDF xmlns:rdf="http://www.w3.org/1999/02/22-rdf-syntax-ns#" xmlns:dc="http://purl.org/dc/elements/1.1/" xmlns:dcterms="http://purl.org/dc/terms/" xmlns:vCard="http://www.w3.org/2001/vcard-rdf/3.0#" xmlns:bqbiol="http://biomodels.net/biology-qualifiers/" xmlns:bqmodel="http://biomodels.net/model-qualifiers/">
<rdf:Description rdf:about="#metaid_C00149MM">
<bqbiol:is>
<rdf:Bag>
<rdf:li rdf:resource="urn:miriam:obo.chebi:CHEBI%3A30797"/>
<rdf:li rdf:resource="urn:miriam:kegg.compound:C00149"/>
<rdf:li rdf:resource="urn:miriam:pubchem.compound:3449"/>
</rdf:Bag>
</bqbiol:is>
</rdf:Description>
</rdf:RDF>
</annotation>
</species>
<species metaid="metaid_C00152_b" id="C00152_b" name="C00152_b L-Asparagine" compartment="Cytosol" boundaryCondition="true">
<notes>
<html xmlns="http://www.w3.org/1999/xhtml">
<p>FORMULA: C4H8N2O3</p>
<p>KEGG ID: C00152</p>
<p>PubChem ID: 3452</p>
<p>ChEBI: 17196</p>
<p>Used by: Boundary11 </p>
</html>
</notes>
<annotation>
<rdf:RDF xmlns:rdf="http://www.w3.org/1999/02/22-rdf-syntax-ns#" xmlns:dc="http://purl.org/dc/elements/1.1/" xmlns:dcterms="http://purl.org/dc/terms/" xmlns:vCard="http://www.w3.org/2001/vcard-rdf/3.0#" xmlns:bqbiol="http://biomodels.net/biology-qualifiers/" xmlns:bqmodel="http://biomodels.net/model-qualifiers/">
<rdf:Description rdf:about="#metaid_C00152_b">
<bqbiol:is>
<rdf:Bag>
<rdf:li rdf:resource="urn:miriam:obo.chebi:CHEBI%3A17196"/>
<rdf:li rdf:resource="urn:miriam:kegg.compound:C00152"/>
<rdf:li rdf:resource="urn:miriam:pubchem.compound:3452"/>
</rdf:Bag>
</bqbiol:is>
</rdf:Description>
</rdf:RDF>
</annotation>
</species>
<species metaid="metaid_C00152Cyto" id="C00152Cyto" name="C00152Cyto L-Asparagine" compartment="Cytosol">
<notes>
<html xmlns="http://www.w3.org/1999/xhtml">
<p>FORMULA: C4H8N2O3</p>
<p>KEGG ID: C00152</p>
<p>PubChem ID: 3452</p>
<p>ChEBI: 17196</p>
<p>Used by: Transporter57 Boundary11 </p>
</html>
</notes>
<annotation>
<rdf:RDF xmlns:rdf="http://www.w3.org/1999/02/22-rdf-syntax-ns#" xmlns:dc="http://purl.org/dc/elements/1.1/" xmlns:dcterms="http://purl.org/dc/terms/" xmlns:vCard="http://www.w3.org/2001/vcard-rdf/3.0#" xmlns:bqbiol="http://biomodels.net/biology-qualifiers/" xmlns:bqmodel="http://biomodels.net/model-qualifiers/">
<rdf:Description rdf:about="#metaid_C00152Cyto">
<bqbiol:is>
<rdf:Bag>
<rdf:li rdf:resource="urn:miriam:obo.chebi:CHEBI%3A17196"/>
<rdf:li rdf:resource="urn:miriam:kegg.compound:C00152"/>
<rdf:li rdf:resource="urn:miriam:pubchem.compound:3452"/>
</rdf:Bag>
</bqbiol:is>
</rdf:Description>
</rdf:RDF>
</annotation>
</species>
<species metaid="metaid_C00152MM" id="C00152MM" name="C00152MM L-Asparagine" compartment="Mitochondrion">
<notes>
<html xmlns="http://www.w3.org/1999/xhtml">
<p>FORMULA: C4H8N2O3</p>
<p>KEGG ID: C00152</p>
<p>PubChem ID: 3452</p>
<p>ChEBI: 17196</p>
<p>Used by: Transporter57 BioMass1 BioMass7 </p>
</html>
</notes>
<annotation>
<rdf:RDF xmlns:rdf="http://www.w3.org/1999/02/22-rdf-syntax-ns#" xmlns:dc="http://purl.org/dc/elements/1.1/" xmlns:dcterms="http://purl.org/dc/terms/" xmlns:vCard="http://www.w3.org/2001/vcard-rdf/3.0#" xmlns:bqbiol="http://biomodels.net/biology-qualifiers/" xmlns:bqmodel="http://biomodels.net/model-qualifiers/">
<rdf:Description rdf:about="#metaid_C00152MM">
<bqbiol:is>
<rdf:Bag>
<rdf:li rdf:resource="urn:miriam:obo.chebi:CHEBI%3A17196"/>
<rdf:li rdf:resource="urn:miriam:kegg.compound:C00152"/>
<rdf:li rdf:resource="urn:miriam:pubchem.compound:3452"/>
</rdf:Bag>
</bqbiol:is>
</rdf:Description>
</rdf:RDF>
</annotation>
</species>
<species metaid="metaid_C00154Cyto" id="C00154Cyto" name="C00154Cyto Palmitoyl-CoA" compartment="Cytosol" charge="-4">
<notes>
<html xmlns="http://www.w3.org/1999/xhtml">
<p>FORMULA: C37H66N7O17P3S</p>
<p>KEGG ID: C00154</p>
<p>PubChem ID: 3454</p>
<p>ChEBI: 15525</p>
<p>Used by: R01280Cyto R01923Cyto </p>
</html>
</notes>
<annotation>
<rdf:RDF xmlns:rdf="http://www.w3.org/1999/02/22-rdf-syntax-ns#" xmlns:dc="http://purl.org/dc/elements/1.1/" xmlns:dcterms="http://purl.org/dc/terms/" xmlns:vCard="http://www.w3.org/2001/vcard-rdf/3.0#" xmlns:bqbiol="http://biomodels.net/biology-qualifiers/" xmlns:bqmodel="http://biomodels.net/model-qualifiers/">
<rdf:Description rdf:about="#metaid_C00154Cyto">
<bqbiol:is>
<rdf:Bag>
<rdf:li rdf:resource="urn:miriam:obo.chebi:CHEBI%3A15525"/>
<rdf:li rdf:resource="urn:miriam:kegg.compound:C00154"/>
<rdf:li rdf:resource="urn:miriam:pubchem.compound:3454"/>
</rdf:Bag>
</bqbiol:is>
</rdf:Description>
</rdf:RDF>
</annotation>
</species>
<species metaid="metaid_C00154MM" id="C00154MM" name="C00154MM Palmitoyl-CoA" compartment="Mitochondrion" charge="-4">
<notes>
<html xmlns="http://www.w3.org/1999/xhtml">
<p>FORMULA: C37H66N7O17P3S</p>
<p>KEGG ID: C00154</p>
<p>PubChem ID: 3454</p>
<p>ChEBI: 15525</p>
<p>Used by: R00851MM R01278MM R01279MM R01280MM R01923MM R02241MM </p>
</html>
</notes>
<annotation>
<rdf:RDF xmlns:rdf="http://www.w3.org/1999/02/22-rdf-syntax-ns#" xmlns:dc="http://purl.org/dc/elements/1.1/" xmlns:dcterms="http://purl.org/dc/terms/" xmlns:vCard="http://www.w3.org/2001/vcard-rdf/3.0#" xmlns:bqbiol="http://biomodels.net/biology-qualifiers/" xmlns:bqmodel="http://biomodels.net/model-qualifiers/">
<rdf:Description rdf:about="#metaid_C00154MM">
<bqbiol:is>
<rdf:Bag>
<rdf:li rdf:resource="urn:miriam:obo.chebi:CHEBI%3A15525"/>
<rdf:li rdf:resource="urn:miriam:kegg.compound:C00154"/>
<rdf:li rdf:resource="urn:miriam:pubchem.compound:3454"/>
</rdf:Bag>
</bqbiol:is>
</rdf:Description>
</rdf:RDF>
</annotation>
</species>
<species metaid="metaid_C00157_b" id="C00157_b" name="C00157_b Phosphatidylcholine" compartment="Cytosol" boundaryCondition="true">
<notes>
<html xmlns="http://www.w3.org/1999/xhtml">
<p>FORMULA: C10H18NO8PR2</p>
<p>KEGG ID: C00157</p>
<p>PubChem ID: 3457</p>
<p>ChEBI: 16110 49183</p>
<p>Used by: Boundary19 </p>
</html>
</notes>
<annotation>
<rdf:RDF xmlns:rdf="http://www.w3.org/1999/02/22-rdf-syntax-ns#" xmlns:dc="http://purl.org/dc/elements/1.1/" xmlns:dcterms="http://purl.org/dc/terms/" xmlns:vCard="http://www.w3.org/2001/vcard-rdf/3.0#" xmlns:bqbiol="http://biomodels.net/biology-qualifiers/" xmlns:bqmodel="http://biomodels.net/model-qualifiers/">
<rdf:Description rdf:about="#metaid_C00157_b">
<bqbiol:is>
<rdf:Bag>
<rdf:li rdf:resource="urn:miriam:obo.chebi:CHEBI%3A16110 49183"/>
<rdf:li rdf:resource="urn:miriam:kegg.compound:C00157"/>
<rdf:li rdf:resource="urn:miriam:pubchem.compound:3457"/>
</rdf:Bag>
</bqbiol:is>
</rdf:Description>
</rdf:RDF>
</annotation>
</species>
<species metaid="metaid_C00157Cyto" id="C00157Cyto" name="C00157Cyto Phosphatidylcholine" compartment="Cytosol">
<notes>
<html xmlns="http://www.w3.org/1999/xhtml">
<p>FORMULA: C10H18NO8PR2</p>
<p>KEGG ID: C00157</p>
<p>PubChem ID: 3457</p>
<p>ChEBI: 16110 49183</p>
<p>Used by: Transporter52 Boundary19 </p>
</html>
</notes>
<annotation>
<rdf:RDF xmlns:rdf="http://www.w3.org/1999/02/22-rdf-syntax-ns#" xmlns:dc="http://purl.org/dc/elements/1.1/" xmlns:dcterms="http://purl.org/dc/terms/" xmlns:vCard="http://www.w3.org/2001/vcard-rdf/3.0#" xmlns:bqbiol="http://biomodels.net/biology-qualifiers/" xmlns:bqmodel="http://biomodels.net/model-qualifiers/">
<rdf:Description rdf:about="#metaid_C00157Cyto">
<bqbiol:is>
<rdf:Bag>
<rdf:li rdf:resource="urn:miriam:obo.chebi:CHEBI%3A16110 49183"/>
<rdf:li rdf:resource="urn:miriam:kegg.compound:C00157"/>
<rdf:li rdf:resource="urn:miriam:pubchem.compound:3457"/>
</rdf:Bag>
</bqbiol:is>
</rdf:Description>
</rdf:RDF>
</annotation>
</species>
<species metaid="metaid_C00157MM" id="C00157MM" name="C00157MM Phosphatidylcholine" compartment="Mitochondrion">
<notes>
<html xmlns="http://www.w3.org/1999/xhtml">
<p>FORMULA: C10H18NO8PR2</p>
<p>KEGG ID: C00157</p>
<p>PubChem ID: 3457</p>
<p>ChEBI: 16110 49183</p>
<p>Used by: Transporter52 BioMass4 BioMass7 </p>
</html>
</notes>
<annotation>
<rdf:RDF xmlns:rdf="http://www.w3.org/1999/02/22-rdf-syntax-ns#" xmlns:dc="http://purl.org/dc/elements/1.1/" xmlns:dcterms="http://purl.org/dc/terms/" xmlns:vCard="http://www.w3.org/2001/vcard-rdf/3.0#" xmlns:bqbiol="http://biomodels.net/biology-qualifiers/" xmlns:bqmodel="http://biomodels.net/model-qualifiers/">
<rdf:Description rdf:about="#metaid_C00157MM">
<bqbiol:is>
<rdf:Bag>
<rdf:li rdf:resource="urn:miriam:obo.chebi:CHEBI%3A16110 49183"/>
<rdf:li rdf:resource="urn:miriam:kegg.compound:C00157"/>
<rdf:li rdf:resource="urn:miriam:pubchem.compound:3457"/>
</rdf:Bag>
</bqbiol:is>
</rdf:Description>
</rdf:RDF>
</annotation>
</species>
<species metaid="metaid_C00158_b" id="C00158_b" name="C00158_b Citrate" compartment="Cytosol" boundaryCondition="true">
<notes>
<html xmlns="http://www.w3.org/1999/xhtml">
<p>FORMULA: C6H8O7</p>
<p>KEGG ID: C00158</p>
<p>PubChem ID: 3458</p>
<p>ChEBI: 30769</p>
<p>Used by: Boundary31 </p>
</html>
</notes>
<annotation>
<rdf:RDF xmlns:rdf="http://www.w3.org/1999/02/22-rdf-syntax-ns#" xmlns:dc="http://purl.org/dc/elements/1.1/" xmlns:dcterms="http://purl.org/dc/terms/" xmlns:vCard="http://www.w3.org/2001/vcard-rdf/3.0#" xmlns:bqbiol="http://biomodels.net/biology-qualifiers/" xmlns:bqmodel="http://biomodels.net/model-qualifiers/">
<rdf:Description rdf:about="#metaid_C00158_b">
<bqbiol:is>
<rdf:Bag>
<rdf:li rdf:resource="urn:miriam:obo.chebi:CHEBI%3A30769"/>
<rdf:li rdf:resource="urn:miriam:kegg.compound:C00158"/>
<rdf:li rdf:resource="urn:miriam:pubchem.compound:3458"/>
</rdf:Bag>
</bqbiol:is>
</rdf:Description>
</rdf:RDF>
</annotation>
</species>
<species metaid="metaid_C00158Cyto" id="C00158Cyto" name="C00158Cyto Citrate" compartment="Cytosol" charge="-3">
<notes>
<html xmlns="http://www.w3.org/1999/xhtml">
<p>FORMULA: C6H8O7</p>
<p>KEGG ID: C00158</p>
<p>PubChem ID: 3458</p>
<p>ChEBI: 30769</p>
<p>Used by: R01325Cyto R00352Cyto Transporter1 Transporter1b Transporter3 Transporter5 Transporter5b Transporter42 Boundary31 </p>
</html>
</notes>
<annotation>
<rdf:RDF xmlns:rdf="http://www.w3.org/1999/02/22-rdf-syntax-ns#" xmlns:dc="http://purl.org/dc/elements/1.1/" xmlns:dcterms="http://purl.org/dc/terms/" xmlns:vCard="http://www.w3.org/2001/vcard-rdf/3.0#" xmlns:bqbiol="http://biomodels.net/biology-qualifiers/" xmlns:bqmodel="http://biomodels.net/model-qualifiers/">
<rdf:Description rdf:about="#metaid_C00158Cyto">
<bqbiol:is>
<rdf:Bag>
<rdf:li rdf:resource="urn:miriam:obo.chebi:CHEBI%3A30769"/>
<rdf:li rdf:resource="urn:miriam:kegg.compound:C00158"/>
<rdf:li rdf:resource="urn:miriam:pubchem.compound:3458"/>
</rdf:Bag>
</bqbiol:is>
</rdf:Description>
</rdf:RDF>
</annotation>
</species>
<species metaid="metaid_C00158MM" id="C00158MM" name="C00158MM Citrate" compartment="Mitochondrion" charge="-3">
<notes>
<html xmlns="http://www.w3.org/1999/xhtml">
<p>FORMULA: C6H8O7</p>
<p>KEGG ID: C00158</p>
<p>PubChem ID: 3458</p>
<p>ChEBI: 30769</p>
<p>Used by: R00351MM R00352MM R01325MM Transporter1 Transporter1b Transporter3 Transporter5 Transporter5b Transporter42 </p>
</html>
</notes>
<annotation>
<rdf:RDF xmlns:rdf="http://www.w3.org/1999/02/22-rdf-syntax-ns#" xmlns:dc="http://purl.org/dc/elements/1.1/" xmlns:dcterms="http://purl.org/dc/terms/" xmlns:vCard="http://www.w3.org/2001/vcard-rdf/3.0#" xmlns:bqbiol="http://biomodels.net/biology-qualifiers/" xmlns:bqmodel="http://biomodels.net/model-qualifiers/">
<rdf:Description rdf:about="#metaid_C00158MM">
<bqbiol:is>
<rdf:Bag>
<rdf:li rdf:resource="urn:miriam:obo.chebi:CHEBI%3A30769"/>
<rdf:li rdf:resource="urn:miriam:kegg.compound:C00158"/>
<rdf:li rdf:resource="urn:miriam:pubchem.compound:3458"/>
</rdf:Bag>
</bqbiol:is>
</rdf:Description>
</rdf:RDF>
</annotation>
</species>
<species metaid="metaid_C00163_b" id="C00163_b" name="C00163_b Propanoate" compartment="Cytosol" boundaryCondition="true">
<notes>
<html xmlns="http://www.w3.org/1999/xhtml">
<p>FORMULA: C3H6O2</p>
<p>KEGG ID: C00163</p>
<p>PubChem ID: 3463</p>
<p>ChEBI: 30768</p>
<p>Used by: Boundary24 </p>
</html>
</notes>
<annotation>
<rdf:RDF xmlns:rdf="http://www.w3.org/1999/02/22-rdf-syntax-ns#" xmlns:dc="http://purl.org/dc/elements/1.1/" xmlns:dcterms="http://purl.org/dc/terms/" xmlns:vCard="http://www.w3.org/2001/vcard-rdf/3.0#" xmlns:bqbiol="http://biomodels.net/biology-qualifiers/" xmlns:bqmodel="http://biomodels.net/model-qualifiers/">
<rdf:Description rdf:about="#metaid_C00163_b">
<bqbiol:is>
<rdf:Bag>
<rdf:li rdf:resource="urn:miriam:obo.chebi:CHEBI%3A30768"/>
<rdf:li rdf:resource="urn:miriam:kegg.compound:C00163"/>
<rdf:li rdf:resource="urn:miriam:pubchem.compound:3463"/>
</rdf:Bag>
</bqbiol:is>
</rdf:Description>
</rdf:RDF>
</annotation>
</species>
<species metaid="metaid_C00163Cyto" id="C00163Cyto" name="C00163Cyto Propanoate" compartment="Cytosol" charge="-1">
<notes>
<html xmlns="http://www.w3.org/1999/xhtml">
<p>FORMULA: C3H6O2</p>
<p>KEGG ID: C00163</p>
<p>PubChem ID: 3463</p>
<p>ChEBI: 30768</p>
<p>Used by: Transporter54 Boundary24 </p>
</html>
</notes>
<annotation>
<rdf:RDF xmlns:rdf="http://www.w3.org/1999/02/22-rdf-syntax-ns#" xmlns:dc="http://purl.org/dc/elements/1.1/" xmlns:dcterms="http://purl.org/dc/terms/" xmlns:vCard="http://www.w3.org/2001/vcard-rdf/3.0#" xmlns:bqbiol="http://biomodels.net/biology-qualifiers/" xmlns:bqmodel="http://biomodels.net/model-qualifiers/">
<rdf:Description rdf:about="#metaid_C00163Cyto">
<bqbiol:is>
<rdf:Bag>
<rdf:li rdf:resource="urn:miriam:obo.chebi:CHEBI%3A30768"/>
<rdf:li rdf:resource="urn:miriam:kegg.compound:C00163"/>
<rdf:li rdf:resource="urn:miriam:pubchem.compound:3463"/>
</rdf:Bag>
</bqbiol:is>
</rdf:Description>
</rdf:RDF>
</annotation>
</species>
<species metaid="metaid_C00163MM" id="C00163MM" name="C00163MM Propanoate" compartment="Mitochondrion" charge="-1">
<notes>
<html xmlns="http://www.w3.org/1999/xhtml">
<p>FORMULA: C3H6O2</p>
<p>KEGG ID: C00163</p>
<p>PubChem ID: 3463</p>
<p>ChEBI: 30768</p>
<p>Used by: R01354MM Transporter54 </p>
</html>
</notes>
<annotation>
<rdf:RDF xmlns:rdf="http://www.w3.org/1999/02/22-rdf-syntax-ns#" xmlns:dc="http://purl.org/dc/elements/1.1/" xmlns:dcterms="http://purl.org/dc/terms/" xmlns:vCard="http://www.w3.org/2001/vcard-rdf/3.0#" xmlns:bqbiol="http://biomodels.net/biology-qualifiers/" xmlns:bqmodel="http://biomodels.net/model-qualifiers/">
<rdf:Description rdf:about="#metaid_C00163MM">
<bqbiol:is>
<rdf:Bag>
<rdf:li rdf:resource="urn:miriam:obo.chebi:CHEBI%3A30768"/>
<rdf:li rdf:resource="urn:miriam:kegg.compound:C00163"/>
<rdf:li rdf:resource="urn:miriam:pubchem.compound:3463"/>
</rdf:Bag>
</bqbiol:is>
</rdf:Description>
</rdf:RDF>
</annotation>
</species>
<species metaid="metaid_C00164_b" id="C00164_b" name="C00164_b Acetoacetate" compartment="Cytosol" boundaryCondition="true">
<notes>
<html xmlns="http://www.w3.org/1999/xhtml">
<p>FORMULA: C4H6O3</p>
<p>KEGG ID: C00164</p>
<p>PubChem ID: 3464</p>
<p>ChEBI: 13705 15344</p>
<p>Used by: Boundary70 </p>
</html>
</notes>
<annotation>
<rdf:RDF xmlns:rdf="http://www.w3.org/1999/02/22-rdf-syntax-ns#" xmlns:dc="http://purl.org/dc/elements/1.1/" xmlns:dcterms="http://purl.org/dc/terms/" xmlns:vCard="http://www.w3.org/2001/vcard-rdf/3.0#" xmlns:bqbiol="http://biomodels.net/biology-qualifiers/" xmlns:bqmodel="http://biomodels.net/model-qualifiers/">
<rdf:Description rdf:about="#metaid_C00164_b">
<bqbiol:is>
<rdf:Bag>
<rdf:li rdf:resource="urn:miriam:obo.chebi:CHEBI%3A13705 15344"/>
<rdf:li rdf:resource="urn:miriam:kegg.compound:C00164"/>
<rdf:li rdf:resource="urn:miriam:pubchem.compound:3464"/>
</rdf:Bag>
</bqbiol:is>
</rdf:Description>
</rdf:RDF>
</annotation>
</species>
<species metaid="metaid_C00164Cyto" id="C00164Cyto" name="C00164Cyto Acetoacetate" compartment="Cytosol" charge="-1">
<notes>
<html xmlns="http://www.w3.org/1999/xhtml">
<p>FORMULA: C4H6O3</p>
<p>KEGG ID: C00164</p>
<p>PubChem ID: 3464</p>
<p>ChEBI: 13705 15344</p>
<p>Used by: Transporter79 Boundary70 </p>
</html>
</notes>
<annotation>
<rdf:RDF xmlns:rdf="http://www.w3.org/1999/02/22-rdf-syntax-ns#" xmlns:dc="http://purl.org/dc/elements/1.1/" xmlns:dcterms="http://purl.org/dc/terms/" xmlns:vCard="http://www.w3.org/2001/vcard-rdf/3.0#" xmlns:bqbiol="http://biomodels.net/biology-qualifiers/" xmlns:bqmodel="http://biomodels.net/model-qualifiers/">
<rdf:Description rdf:about="#metaid_C00164Cyto">
<bqbiol:is>
<rdf:Bag>
<rdf:li rdf:resource="urn:miriam:obo.chebi:CHEBI%3A13705 15344"/>
<rdf:li rdf:resource="urn:miriam:kegg.compound:C00164"/>
<rdf:li rdf:resource="urn:miriam:pubchem.compound:3464"/>
</rdf:Bag>
</bqbiol:is>
</rdf:Description>
</rdf:RDF>
</annotation>
</species>
<species metaid="metaid_C00164MM" id="C00164MM" name="C00164MM Acetoacetate" compartment="Mitochondrion" charge="-1">
<notes>
<html xmlns="http://www.w3.org/1999/xhtml">
<p>FORMULA: C4H6O3</p>
<p>KEGG ID: C00164</p>
<p>PubChem ID: 3464</p>
<p>ChEBI: 13705 15344</p>
<p>Used by: R00410MM R01360MM R01361MM Transporter79 </p>
</html>
</notes>
<annotation>
<rdf:RDF xmlns:rdf="http://www.w3.org/1999/02/22-rdf-syntax-ns#" xmlns:dc="http://purl.org/dc/elements/1.1/" xmlns:dcterms="http://purl.org/dc/terms/" xmlns:vCard="http://www.w3.org/2001/vcard-rdf/3.0#" xmlns:bqbiol="http://biomodels.net/biology-qualifiers/" xmlns:bqmodel="http://biomodels.net/model-qualifiers/">
<rdf:Description rdf:about="#metaid_C00164MM">
<bqbiol:is>
<rdf:Bag>
<rdf:li rdf:resource="urn:miriam:obo.chebi:CHEBI%3A13705 15344"/>
<rdf:li rdf:resource="urn:miriam:kegg.compound:C00164"/>
<rdf:li rdf:resource="urn:miriam:pubchem.compound:3464"/>
</rdf:Bag>
</bqbiol:is>
</rdf:Description>
</rdf:RDF>
</annotation>
</species>
<species metaid="metaid_C00169Cyto" id="C00169Cyto" name="C00169Cyto Carbamoyl phosphate" compartment="Cytosol" charge="-2">
<notes>
<html xmlns="http://www.w3.org/1999/xhtml">
<p>FORMULA: CH4NO5P</p>
<p>KEGG ID: C00169</p>
<p>PubChem ID: 3469</p>
<p>ChEBI: 17672</p>
<p>Used by: R00575Cyto R01397Cyto </p>
</html>
</notes>
<annotation>
<rdf:RDF xmlns:rdf="http://www.w3.org/1999/02/22-rdf-syntax-ns#" xmlns:dc="http://purl.org/dc/elements/1.1/" xmlns:dcterms="http://purl.org/dc/terms/" xmlns:vCard="http://www.w3.org/2001/vcard-rdf/3.0#" xmlns:bqbiol="http://biomodels.net/biology-qualifiers/" xmlns:bqmodel="http://biomodels.net/model-qualifiers/">
<rdf:Description rdf:about="#metaid_C00169Cyto">
<bqbiol:is>
<rdf:Bag>
<rdf:li rdf:resource="urn:miriam:obo.chebi:CHEBI%3A17672"/>
<rdf:li rdf:resource="urn:miriam:kegg.compound:C00169"/>
<rdf:li rdf:resource="urn:miriam:pubchem.compound:3469"/>
</rdf:Bag>
</bqbiol:is>
</rdf:Description>
</rdf:RDF>
</annotation>
</species>
<species metaid="metaid_C00179MM" id="C00179MM" name="C00179MM Agmatine" compartment="Mitochondrion" charge="2">
<notes>
<html xmlns="http://www.w3.org/1999/xhtml">
<p>FORMULA: C5H14N4</p>
<p>KEGG ID: C00179</p>
<p>PubChem ID: 3479</p>
<p>ChEBI: 17431</p>
<p>Used by: R00566MM R01157MM </p>
</html>
</notes>
<annotation>
<rdf:RDF xmlns:rdf="http://www.w3.org/1999/02/22-rdf-syntax-ns#" xmlns:dc="http://purl.org/dc/elements/1.1/" xmlns:dcterms="http://purl.org/dc/terms/" xmlns:vCard="http://www.w3.org/2001/vcard-rdf/3.0#" xmlns:bqbiol="http://biomodels.net/biology-qualifiers/" xmlns:bqmodel="http://biomodels.net/model-qualifiers/">
<rdf:Description rdf:about="#metaid_C00179MM">
<bqbiol:is>
<rdf:Bag>
<rdf:li rdf:resource="urn:miriam:obo.chebi:CHEBI%3A17431"/>
<rdf:li rdf:resource="urn:miriam:kegg.compound:C00179"/>
<rdf:li rdf:resource="urn:miriam:pubchem.compound:3479"/>
</rdf:Bag>
</bqbiol:is>
</rdf:Description>
</rdf:RDF>
</annotation>
</species>
<species metaid="metaid_C00183_b" id="C00183_b" name="C00183_b L-Valine" compartment="Cytosol" boundaryCondition="true">
<notes>
<html xmlns="http://www.w3.org/1999/xhtml">
<p>FORMULA: C5H11NO2</p>
<p>KEGG ID: C00183</p>
<p>PubChem ID: 3483</p>
<p>ChEBI: 16414</p>
<p>Used by: Boundary53 </p>
</html>
</notes>
<annotation>
<rdf:RDF xmlns:rdf="http://www.w3.org/1999/02/22-rdf-syntax-ns#" xmlns:dc="http://purl.org/dc/elements/1.1/" xmlns:dcterms="http://purl.org/dc/terms/" xmlns:vCard="http://www.w3.org/2001/vcard-rdf/3.0#" xmlns:bqbiol="http://biomodels.net/biology-qualifiers/" xmlns:bqmodel="http://biomodels.net/model-qualifiers/">
<rdf:Description rdf:about="#metaid_C00183_b">
<bqbiol:is>
<rdf:Bag>
<rdf:li rdf:resource="urn:miriam:obo.chebi:CHEBI%3A16414"/>
<rdf:li rdf:resource="urn:miriam:kegg.compound:C00183"/>
<rdf:li rdf:resource="urn:miriam:pubchem.compound:3483"/>
</rdf:Bag>
</bqbiol:is>
</rdf:Description>
</rdf:RDF>
</annotation>
</species>
<species metaid="metaid_C00183Cyto" id="C00183Cyto" name="C00183Cyto L-Valine" compartment="Cytosol">
<notes>
<html xmlns="http://www.w3.org/1999/xhtml">
<p>FORMULA: C5H11NO2</p>
<p>KEGG ID: C00183</p>
<p>PubChem ID: 3483</p>
<p>ChEBI: 16414</p>
<p>Used by: Transporter69 Boundary53 </p>
</html>
</notes>
<annotation>
<rdf:RDF xmlns:rdf="http://www.w3.org/1999/02/22-rdf-syntax-ns#" xmlns:dc="http://purl.org/dc/elements/1.1/" xmlns:dcterms="http://purl.org/dc/terms/" xmlns:vCard="http://www.w3.org/2001/vcard-rdf/3.0#" xmlns:bqbiol="http://biomodels.net/biology-qualifiers/" xmlns:bqmodel="http://biomodels.net/model-qualifiers/">
<rdf:Description rdf:about="#metaid_C00183Cyto">
<bqbiol:is>
<rdf:Bag>
<rdf:li rdf:resource="urn:miriam:obo.chebi:CHEBI%3A16414"/>
<rdf:li rdf:resource="urn:miriam:kegg.compound:C00183"/>
<rdf:li rdf:resource="urn:miriam:pubchem.compound:3483"/>
</rdf:Bag>
</bqbiol:is>
</rdf:Description>
</rdf:RDF>
</annotation>
</species>
<species metaid="metaid_C00183MM" id="C00183MM" name="C00183MM L-Valine" compartment="Mitochondrion">
<notes>
<html xmlns="http://www.w3.org/1999/xhtml">
<p>FORMULA: C5H11NO2</p>
<p>KEGG ID: C00183</p>
<p>PubChem ID: 3483</p>
<p>ChEBI: 16414</p>
<p>Used by: R01214MM Transporter69 BioMass1 BioMass7 </p>
</html>
</notes>
<annotation>
<rdf:RDF xmlns:rdf="http://www.w3.org/1999/02/22-rdf-syntax-ns#" xmlns:dc="http://purl.org/dc/elements/1.1/" xmlns:dcterms="http://purl.org/dc/terms/" xmlns:vCard="http://www.w3.org/2001/vcard-rdf/3.0#" xmlns:bqbiol="http://biomodels.net/biology-qualifiers/" xmlns:bqmodel="http://biomodels.net/model-qualifiers/">
<rdf:Description rdf:about="#metaid_C00183MM">
<bqbiol:is>
<rdf:Bag>
<rdf:li rdf:resource="urn:miriam:obo.chebi:CHEBI%3A16414"/>
<rdf:li rdf:resource="urn:miriam:kegg.compound:C00183"/>
<rdf:li rdf:resource="urn:miriam:pubchem.compound:3483"/>
</rdf:Bag>
</bqbiol:is>
</rdf:Description>
</rdf:RDF>
</annotation>
</species>
<species metaid="metaid_C00186_b" id="C00186_b" name="C00186_b (S)-Lactate" compartment="Cytosol" boundaryCondition="true">
<notes>
<html xmlns="http://www.w3.org/1999/xhtml">
<p>FORMULA: C3H6O3</p>
<p>KEGG ID: C00186</p>
<p>PubChem ID: 3486</p>
<p>ChEBI: 422</p>
<p>Used by: Boundary56 </p>
</html>
</notes>
<annotation>
<rdf:RDF xmlns:rdf="http://www.w3.org/1999/02/22-rdf-syntax-ns#" xmlns:dc="http://purl.org/dc/elements/1.1/" xmlns:dcterms="http://purl.org/dc/terms/" xmlns:vCard="http://www.w3.org/2001/vcard-rdf/3.0#" xmlns:bqbiol="http://biomodels.net/biology-qualifiers/" xmlns:bqmodel="http://biomodels.net/model-qualifiers/">
<rdf:Description rdf:about="#metaid_C00186_b">
<bqbiol:is>
<rdf:Bag>
<rdf:li rdf:resource="urn:miriam:obo.chebi:CHEBI%3A422"/>
<rdf:li rdf:resource="urn:miriam:kegg.compound:C00186"/>
<rdf:li rdf:resource="urn:miriam:pubchem.compound:3486"/>
</rdf:Bag>
</bqbiol:is>
</rdf:Description>
</rdf:RDF>
</annotation>
</species>
<species metaid="metaid_C00186Cyto" id="C00186Cyto" name="C00186Cyto (S)-Lactate" compartment="Cytosol" charge="-1">
<notes>
<html xmlns="http://www.w3.org/1999/xhtml">
<p>FORMULA: C3H6O3</p>
<p>KEGG ID: C00186</p>
<p>PubChem ID: 3486</p>
<p>ChEBI: 422</p>
<p>Used by: R00703Cyto Boundary56 </p>
</html>
</notes>
<annotation>
<rdf:RDF xmlns:rdf="http://www.w3.org/1999/02/22-rdf-syntax-ns#" xmlns:dc="http://purl.org/dc/elements/1.1/" xmlns:dcterms="http://purl.org/dc/terms/" xmlns:vCard="http://www.w3.org/2001/vcard-rdf/3.0#" xmlns:bqbiol="http://biomodels.net/biology-qualifiers/" xmlns:bqmodel="http://biomodels.net/model-qualifiers/">
<rdf:Description rdf:about="#metaid_C00186Cyto">
<bqbiol:is>
<rdf:Bag>
<rdf:li rdf:resource="urn:miriam:obo.chebi:CHEBI%3A422"/>
<rdf:li rdf:resource="urn:miriam:kegg.compound:C00186"/>
<rdf:li rdf:resource="urn:miriam:pubchem.compound:3486"/>
</rdf:Bag>
</bqbiol:is>
</rdf:Description>
</rdf:RDF>
</annotation>
</species>
<species metaid="metaid_C00188_b" id="C00188_b" name="C00188_b L-Threonine" compartment="Cytosol" boundaryCondition="true">
<notes>
<html xmlns="http://www.w3.org/1999/xhtml">
<p>FORMULA: C4H9NO3</p>
<p>KEGG ID: C00188</p>
<p>PubChem ID: 3488</p>
<p>ChEBI: 16857</p>
<p>Used by: Boundary63 </p>
</html>
</notes>
<annotation>
<rdf:RDF xmlns:rdf="http://www.w3.org/1999/02/22-rdf-syntax-ns#" xmlns:dc="http://purl.org/dc/elements/1.1/" xmlns:dcterms="http://purl.org/dc/terms/" xmlns:vCard="http://www.w3.org/2001/vcard-rdf/3.0#" xmlns:bqbiol="http://biomodels.net/biology-qualifiers/" xmlns:bqmodel="http://biomodels.net/model-qualifiers/">
<rdf:Description rdf:about="#metaid_C00188_b">
<bqbiol:is>
<rdf:Bag>
<rdf:li rdf:resource="urn:miriam:obo.chebi:CHEBI%3A16857"/>
<rdf:li rdf:resource="urn:miriam:kegg.compound:C00188"/>
<rdf:li rdf:resource="urn:miriam:pubchem.compound:3488"/>
</rdf:Bag>
</bqbiol:is>
</rdf:Description>
</rdf:RDF>
</annotation>
</species>
<species metaid="metaid_C00188Cyto" id="C00188Cyto" name="C00188Cyto L-Threonine" compartment="Cytosol">
<notes>
<html xmlns="http://www.w3.org/1999/xhtml">
<p>FORMULA: C4H9NO3</p>
<p>KEGG ID: C00188</p>
<p>PubChem ID: 3488</p>
<p>ChEBI: 16857</p>
<p>Used by: Transporter72 Boundary63 </p>
</html>
</notes>
<annotation>
<rdf:RDF xmlns:rdf="http://www.w3.org/1999/02/22-rdf-syntax-ns#" xmlns:dc="http://purl.org/dc/elements/1.1/" xmlns:dcterms="http://purl.org/dc/terms/" xmlns:vCard="http://www.w3.org/2001/vcard-rdf/3.0#" xmlns:bqbiol="http://biomodels.net/biology-qualifiers/" xmlns:bqmodel="http://biomodels.net/model-qualifiers/">
<rdf:Description rdf:about="#metaid_C00188Cyto">
<bqbiol:is>
<rdf:Bag>
<rdf:li rdf:resource="urn:miriam:obo.chebi:CHEBI%3A16857"/>
<rdf:li rdf:resource="urn:miriam:kegg.compound:C00188"/>
<rdf:li rdf:resource="urn:miriam:pubchem.compound:3488"/>
</rdf:Bag>
</bqbiol:is>
</rdf:Description>
</rdf:RDF>
</annotation>
</species>
<species metaid="metaid_C00188MM" id="C00188MM" name="C00188MM L-Threonine" compartment="Mitochondrion">
<notes>
<html xmlns="http://www.w3.org/1999/xhtml">
<p>FORMULA: C4H9NO3</p>
<p>KEGG ID: C00188</p>
<p>PubChem ID: 3488</p>
<p>ChEBI: 16857</p>
<p>Used by: Transporter72 BioMass1 BioMass7 </p>
</html>
</notes>
<annotation>
<rdf:RDF xmlns:rdf="http://www.w3.org/1999/02/22-rdf-syntax-ns#" xmlns:dc="http://purl.org/dc/elements/1.1/" xmlns:dcterms="http://purl.org/dc/terms/" xmlns:vCard="http://www.w3.org/2001/vcard-rdf/3.0#" xmlns:bqbiol="http://biomodels.net/biology-qualifiers/" xmlns:bqmodel="http://biomodels.net/model-qualifiers/">
<rdf:Description rdf:about="#metaid_C00188MM">
<bqbiol:is>
<rdf:Bag>
<rdf:li rdf:resource="urn:miriam:obo.chebi:CHEBI%3A16857"/>
<rdf:li rdf:resource="urn:miriam:kegg.compound:C00188"/>
<rdf:li rdf:resource="urn:miriam:pubchem.compound:3488"/>
</rdf:Bag>
</bqbiol:is>
</rdf:Description>
</rdf:RDF>
</annotation>
</species>
<species metaid="metaid_C00197Cyto" id="C00197Cyto" name="C00197Cyto 3-Phospho-D-glycerate" compartment="Cytosol" charge="-3">
<notes>
<html xmlns="http://www.w3.org/1999/xhtml">
<p>FORMULA: C3H7O7P</p>
<p>KEGG ID: C00197</p>
<p>PubChem ID: 3497</p>
<p>ChEBI: 17794</p>
<p>Used by: R01512Cyto R01518Cyto </p>
</html>
</notes>
<annotation>
<rdf:RDF xmlns:rdf="http://www.w3.org/1999/02/22-rdf-syntax-ns#" xmlns:dc="http://purl.org/dc/elements/1.1/" xmlns:dcterms="http://purl.org/dc/terms/" xmlns:vCard="http://www.w3.org/2001/vcard-rdf/3.0#" xmlns:bqbiol="http://biomodels.net/biology-qualifiers/" xmlns:bqmodel="http://biomodels.net/model-qualifiers/">
<rdf:Description rdf:about="#metaid_C00197Cyto">
<bqbiol:is>
<rdf:Bag>
<rdf:li rdf:resource="urn:miriam:obo.chebi:CHEBI%3A17794"/>
<rdf:li rdf:resource="urn:miriam:kegg.compound:C00197"/>
<rdf:li rdf:resource="urn:miriam:pubchem.compound:3497"/>
</rdf:Bag>
</bqbiol:is>
</rdf:Description>
</rdf:RDF>
</annotation>
</species>
<species metaid="metaid_C00199Cyto" id="C00199Cyto" name="C00199Cyto D-Ribulose 5-phosphate" compartment="Cytosol" charge="-2">
<notes>
<html xmlns="http://www.w3.org/1999/xhtml">
<p>FORMULA: C5H11O8P</p>
<p>KEGG ID: C00199</p>
<p>PubChem ID: 3499</p>
<p>ChEBI: 17363</p>
<p>Used by: R01528Cyto R01056Cyto R01529Cyto </p>
</html>
</notes>
<annotation>
<rdf:RDF xmlns:rdf="http://www.w3.org/1999/02/22-rdf-syntax-ns#" xmlns:dc="http://purl.org/dc/elements/1.1/" xmlns:dcterms="http://purl.org/dc/terms/" xmlns:vCard="http://www.w3.org/2001/vcard-rdf/3.0#" xmlns:bqbiol="http://biomodels.net/biology-qualifiers/" xmlns:bqmodel="http://biomodels.net/model-qualifiers/">
<rdf:Description rdf:about="#metaid_C00199Cyto">
<bqbiol:is>
<rdf:Bag>
<rdf:li rdf:resource="urn:miriam:obo.chebi:CHEBI%3A17363"/>
<rdf:li rdf:resource="urn:miriam:kegg.compound:C00199"/>
<rdf:li rdf:resource="urn:miriam:pubchem.compound:3499"/>
</rdf:Bag>
</bqbiol:is>
</rdf:Description>
</rdf:RDF>
</annotation>
</species>
<species metaid="metaid_C00206_b" id="C00206_b" name="C00206_b dADP" compartment="Cytosol" boundaryCondition="true">
<notes>
<html xmlns="http://www.w3.org/1999/xhtml">
<p>FORMULA: C10H15N5O9P2</p>
<p>KEGG ID: C00206</p>
<p>PubChem ID: 3506</p>
<p>ChEBI: 16174</p>
<p>Used by: Boundary45 </p>
</html>
</notes>
<annotation>
<rdf:RDF xmlns:rdf="http://www.w3.org/1999/02/22-rdf-syntax-ns#" xmlns:dc="http://purl.org/dc/elements/1.1/" xmlns:dcterms="http://purl.org/dc/terms/" xmlns:vCard="http://www.w3.org/2001/vcard-rdf/3.0#" xmlns:bqbiol="http://biomodels.net/biology-qualifiers/" xmlns:bqmodel="http://biomodels.net/model-qualifiers/">
<rdf:Description rdf:about="#metaid_C00206_b">
<bqbiol:is>
<rdf:Bag>
<rdf:li rdf:resource="urn:miriam:obo.chebi:CHEBI%3A16174"/>
<rdf:li rdf:resource="urn:miriam:kegg.compound:C00206"/>
<rdf:li rdf:resource="urn:miriam:pubchem.compound:3506"/>
</rdf:Bag>
</bqbiol:is>
</rdf:Description>
</rdf:RDF>
</annotation>
</species>
<species metaid="metaid_C00206Cyto" id="C00206Cyto" name="C00206Cyto dADP" compartment="Cytosol" charge="-2">
<notes>
<html xmlns="http://www.w3.org/1999/xhtml">
<p>FORMULA: C10H15N5O9P2</p>
<p>KEGG ID: C00206</p>
<p>PubChem ID: 3506</p>
<p>ChEBI: 16174</p>
<p>Used by: Transporter20 Boundary45 </p>
</html>
</notes>
<annotation>
<rdf:RDF xmlns:rdf="http://www.w3.org/1999/02/22-rdf-syntax-ns#" xmlns:dc="http://purl.org/dc/elements/1.1/" xmlns:dcterms="http://purl.org/dc/terms/" xmlns:vCard="http://www.w3.org/2001/vcard-rdf/3.0#" xmlns:bqbiol="http://biomodels.net/biology-qualifiers/" xmlns:bqmodel="http://biomodels.net/model-qualifiers/">
<rdf:Description rdf:about="#metaid_C00206Cyto">
<bqbiol:is>
<rdf:Bag>
<rdf:li rdf:resource="urn:miriam:obo.chebi:CHEBI%3A16174"/>
<rdf:li rdf:resource="urn:miriam:kegg.compound:C00206"/>
<rdf:li rdf:resource="urn:miriam:pubchem.compound:3506"/>
</rdf:Bag>
</bqbiol:is>
</rdf:Description>
</rdf:RDF>
</annotation>
</species>
<species metaid="metaid_C00206MM" id="C00206MM" name="C00206MM dADP" compartment="Mitochondrion" charge="-3">
<notes>
<html xmlns="http://www.w3.org/1999/xhtml">
<p>FORMULA: C10H15N5O9P2</p>
<p>KEGG ID: C00206</p>
<p>PubChem ID: 3506</p>
<p>ChEBI: 16174</p>
<p>Used by: R01137MM R01138MM Transporter20 </p>
</html>
</notes>
<annotation>
<rdf:RDF xmlns:rdf="http://www.w3.org/1999/02/22-rdf-syntax-ns#" xmlns:dc="http://purl.org/dc/elements/1.1/" xmlns:dcterms="http://purl.org/dc/terms/" xmlns:vCard="http://www.w3.org/2001/vcard-rdf/3.0#" xmlns:bqbiol="http://biomodels.net/biology-qualifiers/" xmlns:bqmodel="http://biomodels.net/model-qualifiers/">
<rdf:Description rdf:about="#metaid_C00206MM">
<bqbiol:is>
<rdf:Bag>
<rdf:li rdf:resource="urn:miriam:obo.chebi:CHEBI%3A16174"/>
<rdf:li rdf:resource="urn:miriam:kegg.compound:C00206"/>
<rdf:li rdf:resource="urn:miriam:pubchem.compound:3506"/>
</rdf:Bag>
</bqbiol:is>
</rdf:Description>
</rdf:RDF>
</annotation>
</species>
<species metaid="metaid_C00222MM" id="C00222MM" name="C00222MM 3-Oxopropanoate" compartment="Mitochondrion" charge="-1">
<notes>
<html xmlns="http://www.w3.org/1999/xhtml">
<p>FORMULA: C3H4O3</p>
<p>KEGG ID: C00222</p>
<p>PubChem ID: 3522</p>
<p>ChEBI: 17960</p>
<p>Used by: R00705MM R00706MM R00740MM R01608MM </p>
</html>
</notes>
<annotation>
<rdf:RDF xmlns:rdf="http://www.w3.org/1999/02/22-rdf-syntax-ns#" xmlns:dc="http://purl.org/dc/elements/1.1/" xmlns:dcterms="http://purl.org/dc/terms/" xmlns:vCard="http://www.w3.org/2001/vcard-rdf/3.0#" xmlns:bqbiol="http://biomodels.net/biology-qualifiers/" xmlns:bqmodel="http://biomodels.net/model-qualifiers/">
<rdf:Description rdf:about="#metaid_C00222MM">
<bqbiol:is>
<rdf:Bag>
<rdf:li rdf:resource="urn:miriam:obo.chebi:CHEBI%3A17960"/>
<rdf:li rdf:resource="urn:miriam:kegg.compound:C00222"/>
<rdf:li rdf:resource="urn:miriam:pubchem.compound:3522"/>
</rdf:Bag>
</bqbiol:is>
</rdf:Description>
</rdf:RDF>
</annotation>
</species>
<species metaid="metaid_C00229MM" id="C00229MM" name="C00229MM Acyl-carrier protein" compartment="Mitochondrion">
<notes>
<html xmlns="http://www.w3.org/1999/xhtml">
<p>FORMULA: HSR</p>
<p>KEGG ID: C00229</p>
<p>PubChem ID: 3528</p>
<p>ChEBI: 18359</p>
<p>Used by: R01624MM R01626MM R01706MM R04355MM R04726MM R04952MM R04957MM R04960MM R04963MM R04968MM R08157MM </p>
</html>
</notes>
<annotation>
<rdf:RDF xmlns:rdf="http://www.w3.org/1999/02/22-rdf-syntax-ns#" xmlns:dc="http://purl.org/dc/elements/1.1/" xmlns:dcterms="http://purl.org/dc/terms/" xmlns:vCard="http://www.w3.org/2001/vcard-rdf/3.0#" xmlns:bqbiol="http://biomodels.net/biology-qualifiers/" xmlns:bqmodel="http://biomodels.net/model-qualifiers/">
<rdf:Description rdf:about="#metaid_C00229MM">
<bqbiol:is>
<rdf:Bag>
<rdf:li rdf:resource="urn:miriam:obo.chebi:CHEBI%3A18359"/>
<rdf:li rdf:resource="urn:miriam:kegg.compound:C00229"/>
<rdf:li rdf:resource="urn:miriam:pubchem.compound:3528"/>
</rdf:Bag>
</bqbiol:is>
</rdf:Description>
</rdf:RDF>
</annotation>
</species>
<species metaid="metaid_C00231Cyto" id="C00231Cyto" name="C00231Cyto D-Xylulose 5-phosphate" compartment="Cytosol" charge="-2">
<notes>
<html xmlns="http://www.w3.org/1999/xhtml">
<p>FORMULA: C5H11O8P</p>
<p>KEGG ID: C00231</p>
<p>PubChem ID: 3530</p>
<p>ChEBI: 16332</p>
<p>Used by: R01529Cyto R01641Cyto R01830Cyto </p>
</html>
</notes>
<annotation>
<rdf:RDF xmlns:rdf="http://www.w3.org/1999/02/22-rdf-syntax-ns#" xmlns:dc="http://purl.org/dc/elements/1.1/" xmlns:dcterms="http://purl.org/dc/terms/" xmlns:vCard="http://www.w3.org/2001/vcard-rdf/3.0#" xmlns:bqbiol="http://biomodels.net/biology-qualifiers/" xmlns:bqmodel="http://biomodels.net/model-qualifiers/">
<rdf:Description rdf:about="#metaid_C00231Cyto">
<bqbiol:is>
<rdf:Bag>
<rdf:li rdf:resource="urn:miriam:obo.chebi:CHEBI%3A16332"/>
<rdf:li rdf:resource="urn:miriam:kegg.compound:C00231"/>
<rdf:li rdf:resource="urn:miriam:pubchem.compound:3530"/>
</rdf:Bag>
</bqbiol:is>
</rdf:Description>
</rdf:RDF>
</annotation>
</species>
<species metaid="metaid_C00232MM" id="C00232MM" name="C00232MM Succinate semialdehyde" compartment="Mitochondrion" charge="-1">
<notes>
<html xmlns="http://www.w3.org/1999/xhtml">
<p>FORMULA: C4H6O3</p>
<p>KEGG ID: C00232</p>
<p>PubChem ID: 3531</p>
<p>ChEBI: 16265</p>
<p>Used by: R00713MM R01648MM </p>
</html>
</notes>
<annotation>
<rdf:RDF xmlns:rdf="http://www.w3.org/1999/02/22-rdf-syntax-ns#" xmlns:dc="http://purl.org/dc/elements/1.1/" xmlns:dcterms="http://purl.org/dc/terms/" xmlns:vCard="http://www.w3.org/2001/vcard-rdf/3.0#" xmlns:bqbiol="http://biomodels.net/biology-qualifiers/" xmlns:bqmodel="http://biomodels.net/model-qualifiers/">
<rdf:Description rdf:about="#metaid_C00232MM">
<bqbiol:is>
<rdf:Bag>
<rdf:li rdf:resource="urn:miriam:obo.chebi:CHEBI%3A16265"/>
<rdf:li rdf:resource="urn:miriam:kegg.compound:C00232"/>
<rdf:li rdf:resource="urn:miriam:pubchem.compound:3531"/>
</rdf:Bag>
</bqbiol:is>
</rdf:Description>
</rdf:RDF>
</annotation>
</species>
<species metaid="metaid_C00233MM" id="C00233MM" name="C00233MM 4-Methyl-2-oxopentanoate" compartment="Mitochondrion" charge="-1">
<notes>
<html xmlns="http://www.w3.org/1999/xhtml">
<p>FORMULA: C6H10O3</p>
<p>KEGG ID: C00233</p>
<p>PubChem ID: 3532</p>
<p>ChEBI: 48430</p>
<p>Used by: R01090MM R01702MM R07601MM </p>
</html>
</notes>
<annotation>
<rdf:RDF xmlns:rdf="http://www.w3.org/1999/02/22-rdf-syntax-ns#" xmlns:dc="http://purl.org/dc/elements/1.1/" xmlns:dcterms="http://purl.org/dc/terms/" xmlns:vCard="http://www.w3.org/2001/vcard-rdf/3.0#" xmlns:bqbiol="http://biomodels.net/biology-qualifiers/" xmlns:bqmodel="http://biomodels.net/model-qualifiers/">
<rdf:Description rdf:about="#metaid_C00233MM">
<bqbiol:is>
<rdf:Bag>
<rdf:li rdf:resource="urn:miriam:obo.chebi:CHEBI%3A48430"/>
<rdf:li rdf:resource="urn:miriam:kegg.compound:C00233"/>
<rdf:li rdf:resource="urn:miriam:pubchem.compound:3532"/>
</rdf:Bag>
</bqbiol:is>
</rdf:Description>
</rdf:RDF>
</annotation>
</species>
<species metaid="metaid_C00234MM" id="C00234MM" name="C00234MM 10-Formyltetrahydrofolate" compartment="Mitochondrion" charge="-2">
<notes>
<html xmlns="http://www.w3.org/1999/xhtml">
<p>FORMULA: C20H23N7O7</p>
<p>KEGG ID: C00234</p>
<p>PubChem ID: 3533</p>
<p>ChEBI: 15637</p>
<p>Used by: R00941MM R01655MM</p>
</html>
</notes>
<annotation>
<rdf:RDF xmlns:rdf="http://www.w3.org/1999/02/22-rdf-syntax-ns#" xmlns:dc="http://purl.org/dc/elements/1.1/" xmlns:dcterms="http://purl.org/dc/terms/" xmlns:vCard="http://www.w3.org/2001/vcard-rdf/3.0#" xmlns:bqbiol="http://biomodels.net/biology-qualifiers/" xmlns:bqmodel="http://biomodels.net/model-qualifiers/">
<rdf:Description rdf:about="#metaid_C00234MM">
<bqbiol:is>
<rdf:Bag>
<rdf:li rdf:resource="urn:miriam:obo.chebi:CHEBI%3A15637"/>
<rdf:li rdf:resource="urn:miriam:kegg.compound:C00234"/>
<rdf:li rdf:resource="urn:miriam:pubchem.compound:3533"/>
</rdf:Bag>
</bqbiol:is>
</rdf:Description>
</rdf:RDF>
</annotation>
</species>
<species metaid="metaid_C00234Cyto" id="C00234Cyto" name="C00234Cyto 10-Formyltetrahydrofolate" compartment="Cytosol" charge="-2">
<notes>
<html xmlns="http://www.w3.org/1999/xhtml">
<p>FORMULA: C20H23N7O7</p>
<p>KEGG ID: C00234</p>
<p>PubChem ID: 3533</p>
<p>ChEBI: 15637</p>
<p>Used by: R01655Cyto R00943Cyto</p>
</html>
</notes>
<annotation>
<rdf:RDF xmlns:rdf="http://www.w3.org/1999/02/22-rdf-syntax-ns#" xmlns:dc="http://purl.org/dc/elements/1.1/" xmlns:dcterms="http://purl.org/dc/terms/" xmlns:vCard="http://www.w3.org/2001/vcard-rdf/3.0#" xmlns:bqbiol="http://biomodels.net/biology-qualifiers/" xmlns:bqmodel="http://biomodels.net/model-qualifiers/">
<rdf:Description rdf:about="#metaid_C00234Cyto">
<bqbiol:is>
<rdf:Bag>
<rdf:li rdf:resource="urn:miriam:obo.chebi:CHEBI%3A15637"/>
<rdf:li rdf:resource="urn:miriam:kegg.compound:C00234"/>
<rdf:li rdf:resource="urn:miriam:pubchem.compound:3533"/>
</rdf:Bag>
</bqbiol:is>
</rdf:Description>
</rdf:RDF>
</annotation>
</species>
<species metaid="metaid_C00236Cyto" id="C00236Cyto" name="C00236Cyto 3-Phospho-D-glyceroyl phosphate" compartment="Cytosol" charge="-4">
<notes>
<html xmlns="http://www.w3.org/1999/xhtml">
<p>FORMULA: C3H8O10P2</p>
<p>KEGG ID: C00236</p>
<p>PubChem ID: 3535</p>
<p>ChEBI: 16001</p>
<p>Used by: R01061Cyto R01512Cyto </p>
</html>
</notes>
<annotation>
<rdf:RDF xmlns:rdf="http://www.w3.org/1999/02/22-rdf-syntax-ns#" xmlns:dc="http://purl.org/dc/elements/1.1/" xmlns:dcterms="http://purl.org/dc/terms/" xmlns:vCard="http://www.w3.org/2001/vcard-rdf/3.0#" xmlns:bqbiol="http://biomodels.net/biology-qualifiers/" xmlns:bqmodel="http://biomodels.net/model-qualifiers/">
<rdf:Description rdf:about="#metaid_C00236Cyto">
<bqbiol:is>
<rdf:Bag>
<rdf:li rdf:resource="urn:miriam:obo.chebi:CHEBI%3A16001"/>
<rdf:li rdf:resource="urn:miriam:kegg.compound:C00236"/>
<rdf:li rdf:resource="urn:miriam:pubchem.compound:3535"/>
</rdf:Bag>
</bqbiol:is>
</rdf:Description>
</rdf:RDF>
</annotation>
</species>
<species metaid="metaid_C00237_b" id="C00237_b" name="C00237_b CO" compartment="Cytosol" boundaryCondition="true">
<notes>
<html xmlns="http://www.w3.org/1999/xhtml">
<p>FORMULA: CO</p>
<p>KEGG ID: C00237</p>
<p>PubChem ID: 3536</p>
<p>ChEBI: 17245</p>
<p>Used by: Boundary69 </p>
</html>
</notes>
<annotation>
<rdf:RDF xmlns:rdf="http://www.w3.org/1999/02/22-rdf-syntax-ns#" xmlns:dc="http://purl.org/dc/elements/1.1/" xmlns:dcterms="http://purl.org/dc/terms/" xmlns:vCard="http://www.w3.org/2001/vcard-rdf/3.0#" xmlns:bqbiol="http://biomodels.net/biology-qualifiers/" xmlns:bqmodel="http://biomodels.net/model-qualifiers/">
<rdf:Description rdf:about="#metaid_C00237_b">
<bqbiol:is>
<rdf:Bag>
<rdf:li rdf:resource="urn:miriam:obo.chebi:CHEBI%3A17245"/>
<rdf:li rdf:resource="urn:miriam:kegg.compound:C00237"/>
<rdf:li rdf:resource="urn:miriam:pubchem.compound:3536"/>
</rdf:Bag>
</bqbiol:is>
</rdf:Description>
</rdf:RDF>
</annotation>
</species>
<species metaid="metaid_C00237Cyto" id="C00237Cyto" name="C00237Cyto CO" compartment="Cytosol">
<notes>
<html xmlns="http://www.w3.org/1999/xhtml">
<p>FORMULA: CO</p>
<p>KEGG ID: C00237</p>
<p>PubChem ID: 3536</p>
<p>ChEBI: 17245</p>
<p>Used by: R03683Cyto Boundary69 </p>
</html>
</notes>
<annotation>
<rdf:RDF xmlns:rdf="http://www.w3.org/1999/02/22-rdf-syntax-ns#" xmlns:dc="http://purl.org/dc/elements/1.1/" xmlns:dcterms="http://purl.org/dc/terms/" xmlns:vCard="http://www.w3.org/2001/vcard-rdf/3.0#" xmlns:bqbiol="http://biomodels.net/biology-qualifiers/" xmlns:bqmodel="http://biomodels.net/model-qualifiers/">
<rdf:Description rdf:about="#metaid_C00237Cyto">
<bqbiol:is>
<rdf:Bag>
<rdf:li rdf:resource="urn:miriam:obo.chebi:CHEBI%3A17245"/>
<rdf:li rdf:resource="urn:miriam:kegg.compound:C00237"/>
<rdf:li rdf:resource="urn:miriam:pubchem.compound:3536"/>
</rdf:Bag>
</bqbiol:is>
</rdf:Description>
</rdf:RDF>
</annotation>
</species>
<species metaid="metaid_C00246_b" id="C00246_b" name="C00246_b Butanoic acid" compartment="Cytosol" boundaryCondition="true">
<notes>
<html xmlns="http://www.w3.org/1999/xhtml">
<p>FORMULA: C4H8O2</p>
<p>KEGG ID: C00246</p>
<p>PubChem ID: 3545</p>
<p>ChEBI: 30772</p>
<p>Used by: Boundary32 </p>
</html>
</notes>
<annotation>
<rdf:RDF xmlns:rdf="http://www.w3.org/1999/02/22-rdf-syntax-ns#" xmlns:dc="http://purl.org/dc/elements/1.1/" xmlns:dcterms="http://purl.org/dc/terms/" xmlns:vCard="http://www.w3.org/2001/vcard-rdf/3.0#" xmlns:bqbiol="http://biomodels.net/biology-qualifiers/" xmlns:bqmodel="http://biomodels.net/model-qualifiers/">
<rdf:Description rdf:about="#metaid_C00246_b">
<bqbiol:is>
<rdf:Bag>
<rdf:li rdf:resource="urn:miriam:obo.chebi:CHEBI%3A30772"/>
<rdf:li rdf:resource="urn:miriam:kegg.compound:C00246"/>
<rdf:li rdf:resource="urn:miriam:pubchem.compound:3545"/>
</rdf:Bag>
</bqbiol:is>
</rdf:Description>
</rdf:RDF>
</annotation>
</species>
<species metaid="metaid_C00246Cyto" id="C00246Cyto" name="C00246Cyto Butanoic acid" compartment="Cytosol" charge="-1">
<notes>
<html xmlns="http://www.w3.org/1999/xhtml">
<p>FORMULA: C4H8O2</p>
<p>KEGG ID: C00246</p>
<p>PubChem ID: 3545</p>
<p>ChEBI: 30772</p>
<p>Used by: Transporter55 Boundary32 </p>
</html>
</notes>
<annotation>
<rdf:RDF xmlns:rdf="http://www.w3.org/1999/02/22-rdf-syntax-ns#" xmlns:dc="http://purl.org/dc/elements/1.1/" xmlns:dcterms="http://purl.org/dc/terms/" xmlns:vCard="http://www.w3.org/2001/vcard-rdf/3.0#" xmlns:bqbiol="http://biomodels.net/biology-qualifiers/" xmlns:bqmodel="http://biomodels.net/model-qualifiers/">
<rdf:Description rdf:about="#metaid_C00246Cyto">
<bqbiol:is>
<rdf:Bag>
<rdf:li rdf:resource="urn:miriam:obo.chebi:CHEBI%3A30772"/>
<rdf:li rdf:resource="urn:miriam:kegg.compound:C00246"/>
<rdf:li rdf:resource="urn:miriam:pubchem.compound:3545"/>
</rdf:Bag>
</bqbiol:is>
</rdf:Description>
</rdf:RDF>
</annotation>
</species>
<species metaid="metaid_C00246MM" id="C00246MM" name="C00246MM Butanoic acid" compartment="Mitochondrion" charge="-1">
<notes>
<html xmlns="http://www.w3.org/1999/xhtml">
<p>FORMULA: C4H8O2</p>
<p>KEGG ID: C00246</p>
<p>PubChem ID: 3545</p>
<p>ChEBI: 30772</p>
<p>Used by: R01176MM Transporter55 </p>
</html>
</notes>
<annotation>
<rdf:RDF xmlns:rdf="http://www.w3.org/1999/02/22-rdf-syntax-ns#" xmlns:dc="http://purl.org/dc/elements/1.1/" xmlns:dcterms="http://purl.org/dc/terms/" xmlns:vCard="http://www.w3.org/2001/vcard-rdf/3.0#" xmlns:bqbiol="http://biomodels.net/biology-qualifiers/" xmlns:bqmodel="http://biomodels.net/model-qualifiers/">
<rdf:Description rdf:about="#metaid_C00246MM">
<bqbiol:is>
<rdf:Bag>
<rdf:li rdf:resource="urn:miriam:obo.chebi:CHEBI%3A30772"/>
<rdf:li rdf:resource="urn:miriam:kegg.compound:C00246"/>
<rdf:li rdf:resource="urn:miriam:pubchem.compound:3545"/>
</rdf:Bag>
</bqbiol:is>
</rdf:Description>
</rdf:RDF>
</annotation>
</species>
<species metaid="metaid_C00249_b" id="C00249_b" name="C00249_b Hexadecanoic acid" compartment="Cytosol" boundaryCondition="true">
<notes>
<html xmlns="http://www.w3.org/1999/xhtml">
<p>FORMULA: C16H32O2</p>
<p>KEGG ID: C00249</p>
<p>PubChem ID: 3548</p>
<p>ChEBI: 15756</p>
<p>Used by: Boundary55 </p>
</html>
</notes>
<annotation>
<rdf:RDF xmlns:rdf="http://www.w3.org/1999/02/22-rdf-syntax-ns#" xmlns:dc="http://purl.org/dc/elements/1.1/" xmlns:dcterms="http://purl.org/dc/terms/" xmlns:vCard="http://www.w3.org/2001/vcard-rdf/3.0#" xmlns:bqbiol="http://biomodels.net/biology-qualifiers/" xmlns:bqmodel="http://biomodels.net/model-qualifiers/">
<rdf:Description rdf:about="#metaid_C00249_b">
<bqbiol:is>
<rdf:Bag>
<rdf:li rdf:resource="urn:miriam:obo.chebi:CHEBI%3A15756"/>
<rdf:li rdf:resource="urn:miriam:kegg.compound:C00249"/>
<rdf:li rdf:resource="urn:miriam:pubchem.compound:3548"/>
</rdf:Bag>
</bqbiol:is>
</rdf:Description>
</rdf:RDF>
</annotation>
</species>
<species metaid="metaid_C00249Cyto" id="C00249Cyto" name="C00249Cyto Hexadecanoic acid" compartment="Cytosol" charge="-1">
<notes>
<html xmlns="http://www.w3.org/1999/xhtml">
<p>FORMULA: C16H32O2</p>
<p>KEGG ID: C00249</p>
<p>PubChem ID: 3548</p>
<p>ChEBI: 15756</p>
<p>Used by: R01280Cyto Boundary55 </p>
</html>
</notes>
<annotation>
<rdf:RDF xmlns:rdf="http://www.w3.org/1999/02/22-rdf-syntax-ns#" xmlns:dc="http://purl.org/dc/elements/1.1/" xmlns:dcterms="http://purl.org/dc/terms/" xmlns:vCard="http://www.w3.org/2001/vcard-rdf/3.0#" xmlns:bqbiol="http://biomodels.net/biology-qualifiers/" xmlns:bqmodel="http://biomodels.net/model-qualifiers/">
<rdf:Description rdf:about="#metaid_C00249Cyto">
<bqbiol:is>
<rdf:Bag>
<rdf:li rdf:resource="urn:miriam:obo.chebi:CHEBI%3A15756"/>
<rdf:li rdf:resource="urn:miriam:kegg.compound:C00249"/>
<rdf:li rdf:resource="urn:miriam:pubchem.compound:3548"/>
</rdf:Bag>
</bqbiol:is>
</rdf:Description>
</rdf:RDF>
</annotation>
</species>
<species metaid="metaid_C00249MM" id="C00249MM" name="C00249MM Hexadecanoic acid" compartment="Mitochondrion" charge="-1">
<notes>
<html xmlns="http://www.w3.org/1999/xhtml">
<p>FORMULA: C16H32O2</p>
<p>KEGG ID: C00249</p>
<p>PubChem ID: 3548</p>
<p>ChEBI: 15756</p>
<p>Used by: R01280MM R01706MM </p>
</html>
</notes>
<annotation>
<rdf:RDF xmlns:rdf="http://www.w3.org/1999/02/22-rdf-syntax-ns#" xmlns:dc="http://purl.org/dc/elements/1.1/" xmlns:dcterms="http://purl.org/dc/terms/" xmlns:vCard="http://www.w3.org/2001/vcard-rdf/3.0#" xmlns:bqbiol="http://biomodels.net/biology-qualifiers/" xmlns:bqmodel="http://biomodels.net/model-qualifiers/">
<rdf:Description rdf:about="#metaid_C00249MM">
<bqbiol:is>
<rdf:Bag>
<rdf:li rdf:resource="urn:miriam:obo.chebi:CHEBI%3A15756"/>
<rdf:li rdf:resource="urn:miriam:kegg.compound:C00249"/>
<rdf:li rdf:resource="urn:miriam:pubchem.compound:3548"/>
</rdf:Bag>
</bqbiol:is>
</rdf:Description>
</rdf:RDF>
</annotation>
</species>
<species metaid="metaid_C00267_b" id="C00267_b" name="C00267_b alpha-D-Glucose" compartment="Cytosol" boundaryCondition="true">
<notes>
<html xmlns="http://www.w3.org/1999/xhtml">
<p>FORMULA: C6H12O6</p>
<p>KEGG ID: C00267</p>
<p>PubChem ID: 3565</p>
<p>ChEBI: 17925</p>
<p>Used by: Boundary22 </p>
</html>
</notes>
<annotation>
<rdf:RDF xmlns:rdf="http://www.w3.org/1999/02/22-rdf-syntax-ns#" xmlns:dc="http://purl.org/dc/elements/1.1/" xmlns:dcterms="http://purl.org/dc/terms/" xmlns:vCard="http://www.w3.org/2001/vcard-rdf/3.0#" xmlns:bqbiol="http://biomodels.net/biology-qualifiers/" xmlns:bqmodel="http://biomodels.net/model-qualifiers/">
<rdf:Description rdf:about="#metaid_C00267_b">
<bqbiol:is>
<rdf:Bag>
<rdf:li rdf:resource="urn:miriam:obo.chebi:CHEBI%3A17925"/>
<rdf:li rdf:resource="urn:miriam:kegg.compound:C00267"/>
<rdf:li rdf:resource="urn:miriam:pubchem.compound:3565"/>
</rdf:Bag>
</bqbiol:is>
</rdf:Description>
</rdf:RDF>
</annotation>
</species>
<species metaid="metaid_C00267Cyto" id="C00267Cyto" name="C00267Cyto alpha-D-Glucose" compartment="Cytosol">
<notes>
<html xmlns="http://www.w3.org/1999/xhtml">
<p>FORMULA: C6H12O6</p>
<p>KEGG ID: C00267</p>
<p>PubChem ID: 3565</p>
<p>ChEBI: 17925</p>
<p>Used by: R01786Cyto Boundary22 </p>
</html>
</notes>
<annotation>
<rdf:RDF xmlns:rdf="http://www.w3.org/1999/02/22-rdf-syntax-ns#" xmlns:dc="http://purl.org/dc/elements/1.1/" xmlns:dcterms="http://purl.org/dc/terms/" xmlns:vCard="http://www.w3.org/2001/vcard-rdf/3.0#" xmlns:bqbiol="http://biomodels.net/biology-qualifiers/" xmlns:bqmodel="http://biomodels.net/model-qualifiers/">
<rdf:Description rdf:about="#metaid_C00267Cyto">
<bqbiol:is>
<rdf:Bag>
<rdf:li rdf:resource="urn:miriam:obo.chebi:CHEBI%3A17925"/>
<rdf:li rdf:resource="urn:miriam:kegg.compound:C00267"/>
<rdf:li rdf:resource="urn:miriam:pubchem.compound:3565"/>
</rdf:Bag>
</bqbiol:is>
</rdf:Description>
</rdf:RDF>
</annotation>
</species>
<species metaid="metaid_C00269MM" id="C00269MM" name="C00269MM CDP-diacylglycerol" compartment="Mitochondrion" charge="-2">
<notes>
<html xmlns="http://www.w3.org/1999/xhtml">
<p>FORMULA: C14H19N3O15P2R2</p>
<p>KEGG ID: C00269</p>
<p>PubChem ID: 3567</p>
<p>ChEBI: 17962</p>
<p>Used by: R01799MM R01801MM R02030MM </p>
</html>
</notes>
<annotation>
<rdf:RDF xmlns:rdf="http://www.w3.org/1999/02/22-rdf-syntax-ns#" xmlns:dc="http://purl.org/dc/elements/1.1/" xmlns:dcterms="http://purl.org/dc/terms/" xmlns:vCard="http://www.w3.org/2001/vcard-rdf/3.0#" xmlns:bqbiol="http://biomodels.net/biology-qualifiers/" xmlns:bqmodel="http://biomodels.net/model-qualifiers/">
<rdf:Description rdf:about="#metaid_C00269MM">
<bqbiol:is>
<rdf:Bag>
<rdf:li rdf:resource="urn:miriam:obo.chebi:CHEBI%3A17962"/>
<rdf:li rdf:resource="urn:miriam:kegg.compound:C00269"/>
<rdf:li rdf:resource="urn:miriam:pubchem.compound:3567"/>
</rdf:Bag>
</bqbiol:is>
</rdf:Description>
</rdf:RDF>
</annotation>
</species>
<species metaid="metaid_C00279Cyto" id="C00279Cyto" name="C00279Cyto D-Erythrose 4-phosphate" compartment="Cytosol" charge="-2">
<notes>
<html xmlns="http://www.w3.org/1999/xhtml">
<p>FORMULA: C4H9O7P</p>
<p>KEGG ID: C00279</p>
<p>PubChem ID: 3574</p>
<p>ChEBI: 48153</p>
<p>Used by: R01827Cyto R01830Cyto </p>
</html>
</notes>
<annotation>
<rdf:RDF xmlns:rdf="http://www.w3.org/1999/02/22-rdf-syntax-ns#" xmlns:dc="http://purl.org/dc/elements/1.1/" xmlns:dcterms="http://purl.org/dc/terms/" xmlns:vCard="http://www.w3.org/2001/vcard-rdf/3.0#" xmlns:bqbiol="http://biomodels.net/biology-qualifiers/" xmlns:bqmodel="http://biomodels.net/model-qualifiers/">
<rdf:Description rdf:about="#metaid_C00279Cyto">
<bqbiol:is>
<rdf:Bag>
<rdf:li rdf:resource="urn:miriam:obo.chebi:CHEBI%3A48153"/>
<rdf:li rdf:resource="urn:miriam:kegg.compound:C00279"/>
<rdf:li rdf:resource="urn:miriam:pubchem.compound:3574"/>
</rdf:Bag>
</bqbiol:is>
</rdf:Description>
</rdf:RDF>
</annotation>
</species>
<species metaid="metaid_C00283_b" id="C00283_b" name="C00283_b Hydrogen sulfide" compartment="Cytosol" boundaryCondition="true">
<notes>
<html xmlns="http://www.w3.org/1999/xhtml">
<p>FORMULA: H2S</p>
<p>KEGG ID: C00283</p>
<p>PubChem ID: 3578</p>
<p>ChEBI: 16136</p>
<p>Used by: Boundary72 </p>
</html>
</notes>
<annotation>
<rdf:RDF xmlns:rdf="http://www.w3.org/1999/02/22-rdf-syntax-ns#" xmlns:dc="http://purl.org/dc/elements/1.1/" xmlns:dcterms="http://purl.org/dc/terms/" xmlns:vCard="http://www.w3.org/2001/vcard-rdf/3.0#" xmlns:bqbiol="http://biomodels.net/biology-qualifiers/" xmlns:bqmodel="http://biomodels.net/model-qualifiers/">
<rdf:Description rdf:about="#metaid_C00283_b">
<bqbiol:is>
<rdf:Bag>
<rdf:li rdf:resource="urn:miriam:obo.chebi:CHEBI%3A16136"/>
<rdf:li rdf:resource="urn:miriam:kegg.compound:C00283"/>
<rdf:li rdf:resource="urn:miriam:pubchem.compound:3578"/>
</rdf:Bag>
</bqbiol:is>
</rdf:Description>
</rdf:RDF>
</annotation>
</species>
<species metaid="metaid_C00283Cyto" id="C00283Cyto" name="C00283Cyto Hydrogen sulfide" compartment="Cytosol" charge="-1">
<notes>
<html xmlns="http://www.w3.org/1999/xhtml">
<p>FORMULA: H2S</p>
<p>KEGG ID: C00283</p>
<p>PubChem ID: 3578</p>
<p>ChEBI: 16136</p>
<p>Used by: Transporter84 Boundary72 </p>
</html>
</notes>
<annotation>
<rdf:RDF xmlns:rdf="http://www.w3.org/1999/02/22-rdf-syntax-ns#" xmlns:dc="http://purl.org/dc/elements/1.1/" xmlns:dcterms="http://purl.org/dc/terms/" xmlns:vCard="http://www.w3.org/2001/vcard-rdf/3.0#" xmlns:bqbiol="http://biomodels.net/biology-qualifiers/" xmlns:bqmodel="http://biomodels.net/model-qualifiers/">
<rdf:Description rdf:about="#metaid_C00283Cyto">
<bqbiol:is>
<rdf:Bag>
<rdf:li rdf:resource="urn:miriam:obo.chebi:CHEBI%3A16136"/>
<rdf:li rdf:resource="urn:miriam:kegg.compound:C00283"/>
<rdf:li rdf:resource="urn:miriam:pubchem.compound:3578"/>
</rdf:Bag>
</bqbiol:is>
</rdf:Description>
</rdf:RDF>
</annotation>
</species>
<species metaid="metaid_C00283MM" id="C00283MM" name="C00283MM Hydrogen sulfide" compartment="Mitochondrion" charge="-1">
<notes>
<html xmlns="http://www.w3.org/1999/xhtml">
<p>FORMULA: H2S</p>
<p>KEGG ID: C00283</p>
<p>PubChem ID: 3578</p>
<p>ChEBI: 16136</p>
<p>Used by: R00782MM Transporter84 </p>
</html>
</notes>
<annotation>
<rdf:RDF xmlns:rdf="http://www.w3.org/1999/02/22-rdf-syntax-ns#" xmlns:dc="http://purl.org/dc/elements/1.1/" xmlns:dcterms="http://purl.org/dc/terms/" xmlns:vCard="http://www.w3.org/2001/vcard-rdf/3.0#" xmlns:bqbiol="http://biomodels.net/biology-qualifiers/" xmlns:bqmodel="http://biomodels.net/model-qualifiers/">
<rdf:Description rdf:about="#metaid_C00283MM">
<bqbiol:is>
<rdf:Bag>
<rdf:li rdf:resource="urn:miriam:obo.chebi:CHEBI%3A16136"/>
<rdf:li rdf:resource="urn:miriam:kegg.compound:C00283"/>
<rdf:li rdf:resource="urn:miriam:pubchem.compound:3578"/>
</rdf:Bag>
</bqbiol:is>
</rdf:Description>
</rdf:RDF>
</annotation>
</species>
<species metaid="metaid_C00286MM" id="C00286MM" name="C00286MM dGTP" compartment="Mitochondrion" charge="-4">
<notes>
<html xmlns="http://www.w3.org/1999/xhtml">
<p>FORMULA: C10H16N5O13P3</p>
<p>KEGG ID: C00286</p>
<p>PubChem ID: 3581</p>
<p>ChEBI: 16497</p>
<p>Used by: R01857MM R01858MM BioMass2 BioMass7 </p>
</html>
</notes>
<annotation>
<rdf:RDF xmlns:rdf="http://www.w3.org/1999/02/22-rdf-syntax-ns#" xmlns:dc="http://purl.org/dc/elements/1.1/" xmlns:dcterms="http://purl.org/dc/terms/" xmlns:vCard="http://www.w3.org/2001/vcard-rdf/3.0#" xmlns:bqbiol="http://biomodels.net/biology-qualifiers/" xmlns:bqmodel="http://biomodels.net/model-qualifiers/">
<rdf:Description rdf:about="#metaid_C00286MM">
<bqbiol:is>
<rdf:Bag>
<rdf:li rdf:resource="urn:miriam:obo.chebi:CHEBI%3A16497"/>
<rdf:li rdf:resource="urn:miriam:kegg.compound:C00286"/>
<rdf:li rdf:resource="urn:miriam:pubchem.compound:3581"/>
</rdf:Bag>
</bqbiol:is>
</rdf:Description>
</rdf:RDF>
</annotation>
</species>
<species metaid="metaid_C00288_b" id="C00288_b" name="C00288_b HCO3-" compartment="Cytosol" boundaryCondition="true">
<notes>
<html xmlns="http://www.w3.org/1999/xhtml">
<p>FORMULA: HCO3</p>
<p>KEGG ID: C00288</p>
<p>PubChem ID: 3583</p>
<p>ChEBI: 17544</p>
<p>Used by: Boundary59 </p>
</html>
</notes>
<annotation>
<rdf:RDF xmlns:rdf="http://www.w3.org/1999/02/22-rdf-syntax-ns#" xmlns:dc="http://purl.org/dc/elements/1.1/" xmlns:dcterms="http://purl.org/dc/terms/" xmlns:vCard="http://www.w3.org/2001/vcard-rdf/3.0#" xmlns:bqbiol="http://biomodels.net/biology-qualifiers/" xmlns:bqmodel="http://biomodels.net/model-qualifiers/">
<rdf:Description rdf:about="#metaid_C00288_b">
<bqbiol:is>
<rdf:Bag>
<rdf:li rdf:resource="urn:miriam:obo.chebi:CHEBI%3A17544"/>
<rdf:li rdf:resource="urn:miriam:kegg.compound:C00288"/>
<rdf:li rdf:resource="urn:miriam:pubchem.compound:3583"/>
</rdf:Bag>
</bqbiol:is>
</rdf:Description>
</rdf:RDF>
</annotation>
</species>
<species metaid="metaid_C00288Cyto" id="C00288Cyto" name="C00288Cyto HCO3-" compartment="Cytosol" charge="-1">
<notes>
<html xmlns="http://www.w3.org/1999/xhtml">
<p>FORMULA: HCO3</p>
<p>KEGG ID: C00288</p>
<p>PubChem ID: 3583</p>
<p>ChEBI: 17544</p>
<p>Used by: R00575Cyto Transporter80 Boundary59 </p>
</html>
</notes>
<annotation>
<rdf:RDF xmlns:rdf="http://www.w3.org/1999/02/22-rdf-syntax-ns#" xmlns:dc="http://purl.org/dc/elements/1.1/" xmlns:dcterms="http://purl.org/dc/terms/" xmlns:vCard="http://www.w3.org/2001/vcard-rdf/3.0#" xmlns:bqbiol="http://biomodels.net/biology-qualifiers/" xmlns:bqmodel="http://biomodels.net/model-qualifiers/">
<rdf:Description rdf:about="#metaid_C00288Cyto">
<bqbiol:is>
<rdf:Bag>
<rdf:li rdf:resource="urn:miriam:obo.chebi:CHEBI%3A17544"/>
<rdf:li rdf:resource="urn:miriam:kegg.compound:C00288"/>
<rdf:li rdf:resource="urn:miriam:pubchem.compound:3583"/>
</rdf:Bag>
</bqbiol:is>
</rdf:Description>
</rdf:RDF>
</annotation>
</species>
<species metaid="metaid_C00288MM" id="C00288MM" name="C00288MM HCO3-" compartment="Mitochondrion" charge="-1">
<notes>
<html xmlns="http://www.w3.org/1999/xhtml">
<p>FORMULA: HCO3</p>
<p>KEGG ID: C00288</p>
<p>PubChem ID: 3583</p>
<p>ChEBI: 17544</p>
<p>Used by: R00344MM R00742MM R01859MM R04138MM Transporter80 </p>
</html>
</notes>
<annotation>
<rdf:RDF xmlns:rdf="http://www.w3.org/1999/02/22-rdf-syntax-ns#" xmlns:dc="http://purl.org/dc/elements/1.1/" xmlns:dcterms="http://purl.org/dc/terms/" xmlns:vCard="http://www.w3.org/2001/vcard-rdf/3.0#" xmlns:bqbiol="http://biomodels.net/biology-qualifiers/" xmlns:bqmodel="http://biomodels.net/model-qualifiers/">
<rdf:Description rdf:about="#metaid_C00288MM">
<bqbiol:is>
<rdf:Bag>
<rdf:li rdf:resource="urn:miriam:obo.chebi:CHEBI%3A17544"/>
<rdf:li rdf:resource="urn:miriam:kegg.compound:C00288"/>
<rdf:li rdf:resource="urn:miriam:pubchem.compound:3583"/>
</rdf:Bag>
</bqbiol:is>
</rdf:Description>
</rdf:RDF>
</annotation>
</species>
<species metaid="metaid_C00295_b" id="C00295_b" name="C00295_b Orotate" compartment="Cytosol" boundaryCondition="true">
<notes>
<html xmlns="http://www.w3.org/1999/xhtml">
<p>FORMULA: C5H4N2O4</p>
<p>KEGG ID: C00295</p>
<p>PubChem ID: 3589</p>
<p>ChEBI: 16742</p>
<p>Used by: Boundary66 </p>
</html>
</notes>
<annotation>
<rdf:RDF xmlns:rdf="http://www.w3.org/1999/02/22-rdf-syntax-ns#" xmlns:dc="http://purl.org/dc/elements/1.1/" xmlns:dcterms="http://purl.org/dc/terms/" xmlns:vCard="http://www.w3.org/2001/vcard-rdf/3.0#" xmlns:bqbiol="http://biomodels.net/biology-qualifiers/" xmlns:bqmodel="http://biomodels.net/model-qualifiers/">
<rdf:Description rdf:about="#metaid_C00295_b">
<bqbiol:is>
<rdf:Bag>
<rdf:li rdf:resource="urn:miriam:obo.chebi:CHEBI%3A16742"/>
<rdf:li rdf:resource="urn:miriam:kegg.compound:C00295"/>
<rdf:li rdf:resource="urn:miriam:pubchem.compound:3589"/>
</rdf:Bag>
</bqbiol:is>
</rdf:Description>
</rdf:RDF>
</annotation>
</species>
<species metaid="metaid_C00295Cyto" id="C00295Cyto" name="C00295Cyto Orotate" compartment="Cytosol" charge="-1">
<notes>
<html xmlns="http://www.w3.org/1999/xhtml">
<p>FORMULA: C5H4N2O4</p>
<p>KEGG ID: C00295</p>
<p>PubChem ID: 3589</p>
<p>ChEBI: 16742</p>
<p>Used by: R01868Cyto Boundary66 </p>
</html>
</notes>
<annotation>
<rdf:RDF xmlns:rdf="http://www.w3.org/1999/02/22-rdf-syntax-ns#" xmlns:dc="http://purl.org/dc/elements/1.1/" xmlns:dcterms="http://purl.org/dc/terms/" xmlns:vCard="http://www.w3.org/2001/vcard-rdf/3.0#" xmlns:bqbiol="http://biomodels.net/biology-qualifiers/" xmlns:bqmodel="http://biomodels.net/model-qualifiers/">
<rdf:Description rdf:about="#metaid_C00295Cyto">
<bqbiol:is>
<rdf:Bag>
<rdf:li rdf:resource="urn:miriam:obo.chebi:CHEBI%3A16742"/>
<rdf:li rdf:resource="urn:miriam:kegg.compound:C00295"/>
<rdf:li rdf:resource="urn:miriam:pubchem.compound:3589"/>
</rdf:Bag>
</bqbiol:is>
</rdf:Description>
</rdf:RDF>
</annotation>
</species>
<species metaid="metaid_C00300_b" id="C00300_b" name="C00300_b Creatine" compartment="Cytosol" boundaryCondition="true">
<notes>
<html xmlns="http://www.w3.org/1999/xhtml">
<p>FORMULA: C4H9N3O2</p>
<p>KEGG ID: C00300</p>
<p>PubChem ID: 3594</p>
<p>ChEBI: 16919</p>
<p>Used by: Boundary64 </p>
</html>
</notes>
<annotation>
<rdf:RDF xmlns:rdf="http://www.w3.org/1999/02/22-rdf-syntax-ns#" xmlns:dc="http://purl.org/dc/elements/1.1/" xmlns:dcterms="http://purl.org/dc/terms/" xmlns:vCard="http://www.w3.org/2001/vcard-rdf/3.0#" xmlns:bqbiol="http://biomodels.net/biology-qualifiers/" xmlns:bqmodel="http://biomodels.net/model-qualifiers/">
<rdf:Description rdf:about="#metaid_C00300_b">
<bqbiol:is>
<rdf:Bag>
<rdf:li rdf:resource="urn:miriam:obo.chebi:CHEBI%3A16919"/>
<rdf:li rdf:resource="urn:miriam:kegg.compound:C00300"/>
<rdf:li rdf:resource="urn:miriam:pubchem.compound:3594"/>
</rdf:Bag>
</bqbiol:is>
</rdf:Description>
</rdf:RDF>
</annotation>
</species>
<species metaid="metaid_C00300Cyto" id="C00300Cyto" name="C00300Cyto Creatine" compartment="Cytosol">
<notes>
<html xmlns="http://www.w3.org/1999/xhtml">
<p>FORMULA: C4H9N3O2</p>
<p>KEGG ID: C00300</p>
<p>PubChem ID: 3594</p>
<p>ChEBI: 16919</p>
<p>Used by: R01881Cyto Boundary64 </p>
</html>
</notes>
<annotation>
<rdf:RDF xmlns:rdf="http://www.w3.org/1999/02/22-rdf-syntax-ns#" xmlns:dc="http://purl.org/dc/elements/1.1/" xmlns:dcterms="http://purl.org/dc/terms/" xmlns:vCard="http://www.w3.org/2001/vcard-rdf/3.0#" xmlns:bqbiol="http://biomodels.net/biology-qualifiers/" xmlns:bqmodel="http://biomodels.net/model-qualifiers/">
<rdf:Description rdf:about="#metaid_C00300Cyto">
<bqbiol:is>
<rdf:Bag>
<rdf:li rdf:resource="urn:miriam:obo.chebi:CHEBI%3A16919"/>
<rdf:li rdf:resource="urn:miriam:kegg.compound:C00300"/>
<rdf:li rdf:resource="urn:miriam:pubchem.compound:3594"/>
</rdf:Bag>
</bqbiol:is>
</rdf:Description>
</rdf:RDF>
</annotation>
</species>
<species metaid="metaid_C00311_b" id="C00311_b" name="C00311_b Isocitrate" compartment="Cytosol" boundaryCondition="true">
<notes>
<html xmlns="http://www.w3.org/1999/xhtml">
<p>FORMULA: C6H8O7</p>
<p>KEGG ID: C00311</p>
<p>PubChem ID: 3605</p>
<p>ChEBI: 30887</p>
<p>Used by: Boundary30 </p>
</html>
</notes>
<annotation>
<rdf:RDF xmlns:rdf="http://www.w3.org/1999/02/22-rdf-syntax-ns#" xmlns:dc="http://purl.org/dc/elements/1.1/" xmlns:dcterms="http://purl.org/dc/terms/" xmlns:vCard="http://www.w3.org/2001/vcard-rdf/3.0#" xmlns:bqbiol="http://biomodels.net/biology-qualifiers/" xmlns:bqmodel="http://biomodels.net/model-qualifiers/">
<rdf:Description rdf:about="#metaid_C00311_b">
<bqbiol:is>
<rdf:Bag>
<rdf:li rdf:resource="urn:miriam:obo.chebi:CHEBI%3A30887"/>
<rdf:li rdf:resource="urn:miriam:kegg.compound:C00311"/>
<rdf:li rdf:resource="urn:miriam:pubchem.compound:3605"/>
</rdf:Bag>
</bqbiol:is>
</rdf:Description>
</rdf:RDF>
</annotation>
</species>
<species metaid="metaid_C00311Cyto" id="C00311Cyto" name="C00311Cyto Isocitrate" compartment="Cytosol" charge="-3">
<notes>
<html xmlns="http://www.w3.org/1999/xhtml">
<p>FORMULA: C6H8O7</p>
<p>KEGG ID: C00311</p>
<p>PubChem ID: 3605</p>
<p>ChEBI: 30887</p>
<p>Used by: R01899Cyto R01900Cyto Transporter2 Transporter2b Transporter4 Transporter5 Transporter5b Boundary30 </p>
</html>
</notes>
<annotation>
<rdf:RDF xmlns:rdf="http://www.w3.org/1999/02/22-rdf-syntax-ns#" xmlns:dc="http://purl.org/dc/elements/1.1/" xmlns:dcterms="http://purl.org/dc/terms/" xmlns:vCard="http://www.w3.org/2001/vcard-rdf/3.0#" xmlns:bqbiol="http://biomodels.net/biology-qualifiers/" xmlns:bqmodel="http://biomodels.net/model-qualifiers/">
<rdf:Description rdf:about="#metaid_C00311Cyto">
<bqbiol:is>
<rdf:Bag>
<rdf:li rdf:resource="urn:miriam:obo.chebi:CHEBI%3A30887"/>
<rdf:li rdf:resource="urn:miriam:kegg.compound:C00311"/>
<rdf:li rdf:resource="urn:miriam:pubchem.compound:3605"/>
</rdf:Bag>
</bqbiol:is>
</rdf:Description>
</rdf:RDF>
</annotation>
</species>
<species metaid="metaid_C00311MM" id="C00311MM" name="C00311MM Isocitrate" compartment="Mitochondrion" charge="-3">
<notes>
<html xmlns="http://www.w3.org/1999/xhtml">
<p>FORMULA: C6H8O7</p>
<p>KEGG ID: C00311</p>
<p>PubChem ID: 3605</p>
<p>ChEBI: 30887</p>
<p>Used by: R00709MM R01899MM R01900MM Transporter2 Transporter2b Transporter4 Transporter5 Transporter5b </p>
</html>
</notes>
<annotation>
<rdf:RDF xmlns:rdf="http://www.w3.org/1999/02/22-rdf-syntax-ns#" xmlns:dc="http://purl.org/dc/elements/1.1/" xmlns:dcterms="http://purl.org/dc/terms/" xmlns:vCard="http://www.w3.org/2001/vcard-rdf/3.0#" xmlns:bqbiol="http://biomodels.net/biology-qualifiers/" xmlns:bqmodel="http://biomodels.net/model-qualifiers/">
<rdf:Description rdf:about="#metaid_C00311MM">
<bqbiol:is>
<rdf:Bag>
<rdf:li rdf:resource="urn:miriam:obo.chebi:CHEBI%3A30887"/>
<rdf:li rdf:resource="urn:miriam:kegg.compound:C00311"/>
<rdf:li rdf:resource="urn:miriam:pubchem.compound:3605"/>
</rdf:Bag>
</bqbiol:is>
</rdf:Description>
</rdf:RDF>
</annotation>
</species>
<species metaid="metaid_C00318Cyto" id="C00318Cyto" name="C00318Cyto L-Carnitine" compartment="Cytosol">
<notes>
<html xmlns="http://www.w3.org/1999/xhtml">
<p>FORMULA: C7H15NO3</p>
<p>KEGG ID: C00318</p>
<p>PubChem ID: 3612</p>
<p>ChEBI: 16347</p>
<p>Used by: R01923Cyto Transporter38 Transporter39 </p>
</html>
</notes>
<annotation>
<rdf:RDF xmlns:rdf="http://www.w3.org/1999/02/22-rdf-syntax-ns#" xmlns:dc="http://purl.org/dc/elements/1.1/" xmlns:dcterms="http://purl.org/dc/terms/" xmlns:vCard="http://www.w3.org/2001/vcard-rdf/3.0#" xmlns:bqbiol="http://biomodels.net/biology-qualifiers/" xmlns:bqmodel="http://biomodels.net/model-qualifiers/">
<rdf:Description rdf:about="#metaid_C00318Cyto">
<bqbiol:is>
<rdf:Bag>
<rdf:li rdf:resource="urn:miriam:obo.chebi:CHEBI%3A16347"/>
<rdf:li rdf:resource="urn:miriam:kegg.compound:C00318"/>
<rdf:li rdf:resource="urn:miriam:pubchem.compound:3612"/>
</rdf:Bag>
</bqbiol:is>
</rdf:Description>
</rdf:RDF>
</annotation>
</species>
<species metaid="metaid_C00318MM" id="C00318MM" name="C00318MM L-Carnitine" compartment="Mitochondrion">
<notes>
<html xmlns="http://www.w3.org/1999/xhtml">
<p>FORMULA: C7H15NO3</p>
<p>KEGG ID: C00318</p>
<p>PubChem ID: 3612</p>
<p>ChEBI: 16347</p>
<p>Used by: R01923MM Transporter38 Transporter39 </p>
</html>
</notes>
<annotation>
<rdf:RDF xmlns:rdf="http://www.w3.org/1999/02/22-rdf-syntax-ns#" xmlns:dc="http://purl.org/dc/elements/1.1/" xmlns:dcterms="http://purl.org/dc/terms/" xmlns:vCard="http://www.w3.org/2001/vcard-rdf/3.0#" xmlns:bqbiol="http://biomodels.net/biology-qualifiers/" xmlns:bqmodel="http://biomodels.net/model-qualifiers/">
<rdf:Description rdf:about="#metaid_C00318MM">
<bqbiol:is>
<rdf:Bag>
<rdf:li rdf:resource="urn:miriam:obo.chebi:CHEBI%3A16347"/>
<rdf:li rdf:resource="urn:miriam:kegg.compound:C00318"/>
<rdf:li rdf:resource="urn:miriam:pubchem.compound:3612"/>
</rdf:Bag>
</bqbiol:is>
</rdf:Description>
</rdf:RDF>
</annotation>
</species>
<species metaid="metaid_C00320_b" id="C00320_b" name="C00320_b Thiosulfate" compartment="Cytosol" boundaryCondition="true">
<notes>
<html xmlns="http://www.w3.org/1999/xhtml">
<p>FORMULA: HS2O3</p>
<p>KEGG ID: C00320</p>
<p>PubChem ID: 3614</p>
<p>ChEBI: 33541</p>
<p>Used by: Boundary27 </p>
</html>
</notes>
<annotation>
<rdf:RDF xmlns:rdf="http://www.w3.org/1999/02/22-rdf-syntax-ns#" xmlns:dc="http://purl.org/dc/elements/1.1/" xmlns:dcterms="http://purl.org/dc/terms/" xmlns:vCard="http://www.w3.org/2001/vcard-rdf/3.0#" xmlns:bqbiol="http://biomodels.net/biology-qualifiers/" xmlns:bqmodel="http://biomodels.net/model-qualifiers/">
<rdf:Description rdf:about="#metaid_C00320_b">
<bqbiol:is>
<rdf:Bag>
<rdf:li rdf:resource="urn:miriam:obo.chebi:CHEBI%3A33541"/>
<rdf:li rdf:resource="urn:miriam:kegg.compound:C00320"/>
<rdf:li rdf:resource="urn:miriam:pubchem.compound:3614"/>
</rdf:Bag>
</bqbiol:is>
</rdf:Description>
</rdf:RDF>
</annotation>
</species>
<species metaid="metaid_C00320Cyto" id="C00320Cyto" name="C00320Cyto Thiosulfate" compartment="Cytosol" charge="-1">
<notes>
<html xmlns="http://www.w3.org/1999/xhtml">
<p>FORMULA: HS2O3</p>
<p>KEGG ID: C00320</p>
<p>PubChem ID: 3614</p>
<p>ChEBI: 33541</p>
<p>Used by: Transporter13 Transporter16 Boundary27 </p>
</html>
</notes>
<annotation>
<rdf:RDF xmlns:rdf="http://www.w3.org/1999/02/22-rdf-syntax-ns#" xmlns:dc="http://purl.org/dc/elements/1.1/" xmlns:dcterms="http://purl.org/dc/terms/" xmlns:vCard="http://www.w3.org/2001/vcard-rdf/3.0#" xmlns:bqbiol="http://biomodels.net/biology-qualifiers/" xmlns:bqmodel="http://biomodels.net/model-qualifiers/">
<rdf:Description rdf:about="#metaid_C00320Cyto">
<bqbiol:is>
<rdf:Bag>
<rdf:li rdf:resource="urn:miriam:obo.chebi:CHEBI%3A33541"/>
<rdf:li rdf:resource="urn:miriam:kegg.compound:C00320"/>
<rdf:li rdf:resource="urn:miriam:pubchem.compound:3614"/>
</rdf:Bag>
</bqbiol:is>
</rdf:Description>
</rdf:RDF>
</annotation>
</species>
<species metaid="metaid_C00320MM" id="C00320MM" name="C00320MM Thiosulfate" compartment="Mitochondrion" charge="-1">
<notes>
<html xmlns="http://www.w3.org/1999/xhtml">
<p>FORMULA: HS2O3</p>
<p>KEGG ID: C00320</p>
<p>PubChem ID: 3614</p>
<p>ChEBI: 33541</p>
<p>Used by: R03105MM Transporter13 Transporter16 </p>
</html>
</notes>
<annotation>
<rdf:RDF xmlns:rdf="http://www.w3.org/1999/02/22-rdf-syntax-ns#" xmlns:dc="http://purl.org/dc/elements/1.1/" xmlns:dcterms="http://purl.org/dc/terms/" xmlns:vCard="http://www.w3.org/2001/vcard-rdf/3.0#" xmlns:bqbiol="http://biomodels.net/biology-qualifiers/" xmlns:bqmodel="http://biomodels.net/model-qualifiers/">
<rdf:Description rdf:about="#metaid_C00320MM">
<bqbiol:is>
<rdf:Bag>
<rdf:li rdf:resource="urn:miriam:obo.chebi:CHEBI%3A33541"/>
<rdf:li rdf:resource="urn:miriam:kegg.compound:C00320"/>
<rdf:li rdf:resource="urn:miriam:pubchem.compound:3614"/>
</rdf:Bag>
</bqbiol:is>
</rdf:Description>
</rdf:RDF>
</annotation>
</species>
<species metaid="metaid_C00322Cyto" id="C00322Cyto" name="C00322Cyto 2-Oxoadipate" compartment="Cytosol" charge="-2">
<notes>
<html xmlns="http://www.w3.org/1999/xhtml">
<p>FORMULA: C6H8O5</p>
<p>KEGG ID: C00322</p>
<p>PubChem ID: 3616</p>
<p>ChEBI: 15753</p>
<p>Used by: R01937Cyto Transporter40 </p>
</html>
</notes>
<annotation>
<rdf:RDF xmlns:rdf="http://www.w3.org/1999/02/22-rdf-syntax-ns#" xmlns:dc="http://purl.org/dc/elements/1.1/" xmlns:dcterms="http://purl.org/dc/terms/" xmlns:vCard="http://www.w3.org/2001/vcard-rdf/3.0#" xmlns:bqbiol="http://biomodels.net/biology-qualifiers/" xmlns:bqmodel="http://biomodels.net/model-qualifiers/">
<rdf:Description rdf:about="#metaid_C00322Cyto">
<bqbiol:is>
<rdf:Bag>
<rdf:li rdf:resource="urn:miriam:obo.chebi:CHEBI%3A15753"/>
<rdf:li rdf:resource="urn:miriam:kegg.compound:C00322"/>
<rdf:li rdf:resource="urn:miriam:pubchem.compound:3616"/>
</rdf:Bag>
</bqbiol:is>
</rdf:Description>
</rdf:RDF>
</annotation>
</species>
<species metaid="metaid_C00322MM" id="C00322MM" name="C00322MM 2-Oxoadipate" compartment="Mitochondrion" charge="-2">
<notes>
<html xmlns="http://www.w3.org/1999/xhtml">
<p>FORMULA: C6H8O5</p>
<p>KEGG ID: C00322</p>
<p>PubChem ID: 3616</p>
<p>ChEBI: 15753</p>
<p>Used by: R01939MM R01940MM R01933MM Transporter40 </p>
</html>
</notes>
<annotation>
<rdf:RDF xmlns:rdf="http://www.w3.org/1999/02/22-rdf-syntax-ns#" xmlns:dc="http://purl.org/dc/elements/1.1/" xmlns:dcterms="http://purl.org/dc/terms/" xmlns:vCard="http://www.w3.org/2001/vcard-rdf/3.0#" xmlns:bqbiol="http://biomodels.net/biology-qualifiers/" xmlns:bqmodel="http://biomodels.net/model-qualifiers/">
<rdf:Description rdf:about="#metaid_C00322MM">
<bqbiol:is>
<rdf:Bag>
<rdf:li rdf:resource="urn:miriam:obo.chebi:CHEBI%3A15753"/>
<rdf:li rdf:resource="urn:miriam:kegg.compound:C00322"/>
<rdf:li rdf:resource="urn:miriam:pubchem.compound:3616"/>
</rdf:Bag>
</bqbiol:is>
</rdf:Description>
</rdf:RDF>
</annotation>
</species>
<species metaid="metaid_C00327_b" id="C00327_b" name="C00327_b Citrulline" compartment="Cytosol" boundaryCondition="true">
<notes>
<html xmlns="http://www.w3.org/1999/xhtml">
<p>FORMULA: C6H13N3O3</p>
<p>KEGG ID: C00327</p>
<p>PubChem ID: 3621</p>
<p>ChEBI: 16349</p>
<p>Used by: Boundary71 </p>
</html>
</notes>
<annotation>
<rdf:RDF xmlns:rdf="http://www.w3.org/1999/02/22-rdf-syntax-ns#" xmlns:dc="http://purl.org/dc/elements/1.1/" xmlns:dcterms="http://purl.org/dc/terms/" xmlns:vCard="http://www.w3.org/2001/vcard-rdf/3.0#" xmlns:bqbiol="http://biomodels.net/biology-qualifiers/" xmlns:bqmodel="http://biomodels.net/model-qualifiers/">
<rdf:Description rdf:about="#metaid_C00327_b">
<bqbiol:is>
<rdf:Bag>
<rdf:li rdf:resource="urn:miriam:obo.chebi:CHEBI%3A16349"/>
<rdf:li rdf:resource="urn:miriam:kegg.compound:C00327"/>
<rdf:li rdf:resource="urn:miriam:pubchem.compound:3621"/>
</rdf:Bag>
</bqbiol:is>
</rdf:Description>
</rdf:RDF>
</annotation>
</species>
<species metaid="metaid_C00327Cyto" id="C00327Cyto" name="C00327Cyto L-Citrulline" compartment="Cytosol">
<notes>
<html xmlns="http://www.w3.org/1999/xhtml">
<p>FORMULA: C6H13N3O3</p>
<p>KEGG ID: C00327</p>
<p>PubChem ID: 3621</p>
<p>ChEBI: 16349</p>
<p>Used by: R01954Cyto R00111Cyto Transporter31 Transporter32 Transporter33 Boundary71 </p>
</html>
</notes>
<annotation>
<rdf:RDF xmlns:rdf="http://www.w3.org/1999/02/22-rdf-syntax-ns#" xmlns:dc="http://purl.org/dc/elements/1.1/" xmlns:dcterms="http://purl.org/dc/terms/" xmlns:vCard="http://www.w3.org/2001/vcard-rdf/3.0#" xmlns:bqbiol="http://biomodels.net/biology-qualifiers/" xmlns:bqmodel="http://biomodels.net/model-qualifiers/">
<rdf:Description rdf:about="#metaid_C00327Cyto">
<bqbiol:is>
<rdf:Bag>
<rdf:li rdf:resource="urn:miriam:obo.chebi:CHEBI%3A16349"/>
<rdf:li rdf:resource="urn:miriam:kegg.compound:C00327"/>
<rdf:li rdf:resource="urn:miriam:pubchem.compound:3621"/>
</rdf:Bag>
</bqbiol:is>
</rdf:Description>
</rdf:RDF>
</annotation>
</species>
<species metaid="metaid_C00327MM" id="C00327MM" name="C00327MM L-Citrulline" compartment="Mitochondrion">
<notes>
<html xmlns="http://www.w3.org/1999/xhtml">
<p>FORMULA: C6H13N3O3</p>
<p>KEGG ID: C00327</p>
<p>PubChem ID: 3621</p>
<p>ChEBI: 16349</p>
<p>Used by: Transporter31 Transporter32 Transporter33 </p>
</html>
</notes>
<annotation>
<rdf:RDF xmlns:rdf="http://www.w3.org/1999/02/22-rdf-syntax-ns#" xmlns:dc="http://purl.org/dc/elements/1.1/" xmlns:dcterms="http://purl.org/dc/terms/" xmlns:vCard="http://www.w3.org/2001/vcard-rdf/3.0#" xmlns:bqbiol="http://biomodels.net/biology-qualifiers/" xmlns:bqmodel="http://biomodels.net/model-qualifiers/">
<rdf:Description rdf:about="#metaid_C00327MM">
<bqbiol:is>
<rdf:Bag>
<rdf:li rdf:resource="urn:miriam:obo.chebi:CHEBI%3A16349"/>
<rdf:li rdf:resource="urn:miriam:kegg.compound:C00327"/>
<rdf:li rdf:resource="urn:miriam:pubchem.compound:3621"/>
</rdf:Bag>
</bqbiol:is>
</rdf:Description>
</rdf:RDF>
</annotation>
</species>
<species metaid="metaid_C00328Cyto" id="C00328Cyto" name="C00328Cyto L-Kynurenine" compartment="Cytosol">
<notes>
<html xmlns="http://www.w3.org/1999/xhtml">
<p>FORMULA: C10H12N2O3</p>
<p>KEGG ID: C00328</p>
<p>PubChem ID: 3622</p>
<p>ChEBI: 16946</p>
<p>Used by: R01959Cyto R01960Cyto </p>
</html>
</notes>
<annotation>
<rdf:RDF xmlns:rdf="http://www.w3.org/1999/02/22-rdf-syntax-ns#" xmlns:dc="http://purl.org/dc/elements/1.1/" xmlns:dcterms="http://purl.org/dc/terms/" xmlns:vCard="http://www.w3.org/2001/vcard-rdf/3.0#" xmlns:bqbiol="http://biomodels.net/biology-qualifiers/" xmlns:bqmodel="http://biomodels.net/model-qualifiers/">
<rdf:Description rdf:about="#metaid_C00328Cyto">
<bqbiol:is>
<rdf:Bag>
<rdf:li rdf:resource="urn:miriam:obo.chebi:CHEBI%3A16946"/>
<rdf:li rdf:resource="urn:miriam:kegg.compound:C00328"/>
<rdf:li rdf:resource="urn:miriam:pubchem.compound:3622"/>
</rdf:Bag>
</bqbiol:is>
</rdf:Description>
</rdf:RDF>
</annotation>
</species>
<species metaid="metaid_C00332MM" id="C00332MM" name="C00332MM Acetoacetyl-CoA" compartment="Mitochondrion" charge="-4">
<notes>
<html xmlns="http://www.w3.org/1999/xhtml">
<p>FORMULA: C25H40N7O18P3S</p>
<p>KEGG ID: C00332</p>
<p>PubChem ID: 3626</p>
<p>ChEBI: 15345</p>
<p>Used by: R00238MM R00410MM R01975MM R01978MM </p>
</html>
</notes>
<annotation>
<rdf:RDF xmlns:rdf="http://www.w3.org/1999/02/22-rdf-syntax-ns#" xmlns:dc="http://purl.org/dc/elements/1.1/" xmlns:dcterms="http://purl.org/dc/terms/" xmlns:vCard="http://www.w3.org/2001/vcard-rdf/3.0#" xmlns:bqbiol="http://biomodels.net/biology-qualifiers/" xmlns:bqmodel="http://biomodels.net/model-qualifiers/">
<rdf:Description rdf:about="#metaid_C00332MM">
<bqbiol:is>
<rdf:Bag>
<rdf:li rdf:resource="urn:miriam:obo.chebi:CHEBI%3A15345"/>
<rdf:li rdf:resource="urn:miriam:kegg.compound:C00332"/>
<rdf:li rdf:resource="urn:miriam:pubchem.compound:3626"/>
</rdf:Bag>
</bqbiol:is>
</rdf:Description>
</rdf:RDF>
</annotation>
</species>
<species metaid="metaid_C00334MM" id="C00334MM" name="C00334MM 4-Aminobutanoate" compartment="Mitochondrion">
<notes>
<html xmlns="http://www.w3.org/1999/xhtml">
<p>FORMULA: C4H9NO2</p>
<p>KEGG ID: C00334</p>
<p>PubChem ID: 3628</p>
<p>ChEBI: 16865</p>
<p>Used by: R00261MM R01648MM </p>
</html>
</notes>
<annotation>
<rdf:RDF xmlns:rdf="http://www.w3.org/1999/02/22-rdf-syntax-ns#" xmlns:dc="http://purl.org/dc/elements/1.1/" xmlns:dcterms="http://purl.org/dc/terms/" xmlns:vCard="http://www.w3.org/2001/vcard-rdf/3.0#" xmlns:bqbiol="http://biomodels.net/biology-qualifiers/" xmlns:bqmodel="http://biomodels.net/model-qualifiers/">
<rdf:Description rdf:about="#metaid_C00334MM">
<bqbiol:is>
<rdf:Bag>
<rdf:li rdf:resource="urn:miriam:obo.chebi:CHEBI%3A16865"/>
<rdf:li rdf:resource="urn:miriam:kegg.compound:C00334"/>
<rdf:li rdf:resource="urn:miriam:pubchem.compound:3628"/>
</rdf:Bag>
</bqbiol:is>
</rdf:Description>
</rdf:RDF>
</annotation>
</species>
<species metaid="metaid_C00337Cyto" id="C00337Cyto" name="C00337Cyto (S)-Dihydroorotate" compartment="Cytosol" charge="-2">
<notes>
<html xmlns="http://www.w3.org/1999/xhtml">
<p>FORMULA: C5H6N2O4</p>
<p>KEGG ID: C00337</p>
<p>PubChem ID: 3630</p>
<p>ChEBI: 17025</p>
<p>Used by: R01993Cyto R01868Cyto </p>
</html>
</notes>
<annotation>
<rdf:RDF xmlns:rdf="http://www.w3.org/1999/02/22-rdf-syntax-ns#" xmlns:dc="http://purl.org/dc/elements/1.1/" xmlns:dcterms="http://purl.org/dc/terms/" xmlns:vCard="http://www.w3.org/2001/vcard-rdf/3.0#" xmlns:bqbiol="http://biomodels.net/biology-qualifiers/" xmlns:bqmodel="http://biomodels.net/model-qualifiers/">
<rdf:Description rdf:about="#metaid_C00337Cyto">
<bqbiol:is>
<rdf:Bag>
<rdf:li rdf:resource="urn:miriam:obo.chebi:CHEBI%3A17025"/>
<rdf:li rdf:resource="urn:miriam:kegg.compound:C00337"/>
<rdf:li rdf:resource="urn:miriam:pubchem.compound:3630"/>
</rdf:Bag>
</bqbiol:is>
</rdf:Description>
</rdf:RDF>
</annotation>
</species>
<species metaid="metaid_C00344MM" id="C00344MM" name="C00344MM Phosphatidylglycerol" compartment="Mitochondrion" charge="-1">
<notes>
<html xmlns="http://www.w3.org/1999/xhtml">
<p>FORMULA: C8H13O10PR2</p>
<p>KEGG ID: C00344</p>
<p>PubChem ID: 3637</p>
<p>ChEBI: 17517</p>
<p>Used by: R02029MM R02030MM R07390MM </p>
</html>
</notes>
<annotation>
<rdf:RDF xmlns:rdf="http://www.w3.org/1999/02/22-rdf-syntax-ns#" xmlns:dc="http://purl.org/dc/elements/1.1/" xmlns:dcterms="http://purl.org/dc/terms/" xmlns:vCard="http://www.w3.org/2001/vcard-rdf/3.0#" xmlns:bqbiol="http://biomodels.net/biology-qualifiers/" xmlns:bqmodel="http://biomodels.net/model-qualifiers/">
<rdf:Description rdf:about="#metaid_C00344MM">
<bqbiol:is>
<rdf:Bag>
<rdf:li rdf:resource="urn:miriam:obo.chebi:CHEBI%3A17517"/>
<rdf:li rdf:resource="urn:miriam:kegg.compound:C00344"/>
<rdf:li rdf:resource="urn:miriam:pubchem.compound:3637"/>
</rdf:Bag>
</bqbiol:is>
</rdf:Description>
</rdf:RDF>
</annotation>
</species>
<species metaid="metaid_C00345Cyto" id="C00345Cyto" name="C00345Cyto 6-Phospho-D-gluconate" compartment="Cytosol" charge="-3">
<notes>
<html xmlns="http://www.w3.org/1999/xhtml">
<p>FORMULA: C6H13O10P</p>
<p>KEGG ID: C00345</p>
<p>PubChem ID: 3638</p>
<p>ChEBI: 48928</p>
<p>Used by: R02035Cyto R01528Cyto </p>
</html>
</notes>
<annotation>
<rdf:RDF xmlns:rdf="http://www.w3.org/1999/02/22-rdf-syntax-ns#" xmlns:dc="http://purl.org/dc/elements/1.1/" xmlns:dcterms="http://purl.org/dc/terms/" xmlns:vCard="http://www.w3.org/2001/vcard-rdf/3.0#" xmlns:bqbiol="http://biomodels.net/biology-qualifiers/" xmlns:bqmodel="http://biomodels.net/model-qualifiers/">
<rdf:Description rdf:about="#metaid_C00345Cyto">
<bqbiol:is>
<rdf:Bag>
<rdf:li rdf:resource="urn:miriam:obo.chebi:CHEBI%3A48928"/>
<rdf:li rdf:resource="urn:miriam:kegg.compound:C00345"/>
<rdf:li rdf:resource="urn:miriam:pubchem.compound:3638"/>
</rdf:Bag>
</bqbiol:is>
</rdf:Description>
</rdf:RDF>
</annotation>
</species>
<species metaid="metaid_C00350_b" id="C00350_b" name="C00350_b Phosphatidylethanolamine" compartment="Cytosol" boundaryCondition="true">
<notes>
<html xmlns="http://www.w3.org/1999/xhtml">
<p>FORMULA: C7H12NO8PR2</p>
<p>KEGG ID: C00350</p>
<p>PubChem ID: 3643</p>
<p>ChEBI: 16038</p>
<p>Used by: Boundary21 </p>
</html>
</notes>
<annotation>
<rdf:RDF xmlns:rdf="http://www.w3.org/1999/02/22-rdf-syntax-ns#" xmlns:dc="http://purl.org/dc/elements/1.1/" xmlns:dcterms="http://purl.org/dc/terms/" xmlns:vCard="http://www.w3.org/2001/vcard-rdf/3.0#" xmlns:bqbiol="http://biomodels.net/biology-qualifiers/" xmlns:bqmodel="http://biomodels.net/model-qualifiers/">
<rdf:Description rdf:about="#metaid_C00350_b">
<bqbiol:is>
<rdf:Bag>
<rdf:li rdf:resource="urn:miriam:obo.chebi:CHEBI%3A16038"/>
<rdf:li rdf:resource="urn:miriam:kegg.compound:C00350"/>
<rdf:li rdf:resource="urn:miriam:pubchem.compound:3643"/>
</rdf:Bag>
</bqbiol:is>
</rdf:Description>
</rdf:RDF>
</annotation>
</species>
<species metaid="metaid_C00350Cyto" id="C00350Cyto" name="C00350Cyto Phosphatidylethanolamine" compartment="Cytosol">
<notes>
<html xmlns="http://www.w3.org/1999/xhtml">
<p>FORMULA: C7H12NO8PR2</p>
<p>KEGG ID: C00350</p>
<p>PubChem ID: 3643</p>
<p>ChEBI: 16038</p>
<p>Used by: Transporter53 Boundary21 </p>
</html>
</notes>
<annotation>
<rdf:RDF xmlns:rdf="http://www.w3.org/1999/02/22-rdf-syntax-ns#" xmlns:dc="http://purl.org/dc/elements/1.1/" xmlns:dcterms="http://purl.org/dc/terms/" xmlns:vCard="http://www.w3.org/2001/vcard-rdf/3.0#" xmlns:bqbiol="http://biomodels.net/biology-qualifiers/" xmlns:bqmodel="http://biomodels.net/model-qualifiers/">
<rdf:Description rdf:about="#metaid_C00350Cyto">
<bqbiol:is>
<rdf:Bag>
<rdf:li rdf:resource="urn:miriam:obo.chebi:CHEBI%3A16038"/>
<rdf:li rdf:resource="urn:miriam:kegg.compound:C00350"/>
<rdf:li rdf:resource="urn:miriam:pubchem.compound:3643"/>
</rdf:Bag>
</bqbiol:is>
</rdf:Description>
</rdf:RDF>
</annotation>
</species>
<species metaid="metaid_C00350MM" id="C00350MM" name="C00350MM Phosphatidylethanolamine" compartment="Mitochondrion">
<notes>
<html xmlns="http://www.w3.org/1999/xhtml">
<p>FORMULA: C7H12NO8PR2</p>
<p>KEGG ID: C00350</p>
<p>PubChem ID: 3643</p>
<p>ChEBI: 16038</p>
<p>Used by: Transporter53 BioMass4 BioMass7 </p>
</html>
</notes>
<annotation>
<rdf:RDF xmlns:rdf="http://www.w3.org/1999/02/22-rdf-syntax-ns#" xmlns:dc="http://purl.org/dc/elements/1.1/" xmlns:dcterms="http://purl.org/dc/terms/" xmlns:vCard="http://www.w3.org/2001/vcard-rdf/3.0#" xmlns:bqbiol="http://biomodels.net/biology-qualifiers/" xmlns:bqmodel="http://biomodels.net/model-qualifiers/">
<rdf:Description rdf:about="#metaid_C00350MM">
<bqbiol:is>
<rdf:Bag>
<rdf:li rdf:resource="urn:miriam:obo.chebi:CHEBI%3A16038"/>
<rdf:li rdf:resource="urn:miriam:kegg.compound:C00350"/>
<rdf:li rdf:resource="urn:miriam:pubchem.compound:3643"/>
</rdf:Bag>
</bqbiol:is>
</rdf:Description>
</rdf:RDF>
</annotation>
</species>
<species metaid="metaid_C00356MM" id="C00356MM" name="C00356MM (S)-3-Hydroxy-3-methylglutaryl-CoA" compartment="Mitochondrion" charge="-5">
<notes>
<html xmlns="http://www.w3.org/1999/xhtml">
<p>FORMULA: C27H44N7O20P3S</p>
<p>KEGG ID: C00356</p>
<p>PubChem ID: 3649</p>
<p>ChEBI: 15467</p>
<p>Used by: R01360MM R01978MM R02085MM </p>
</html>
</notes>
<annotation>
<rdf:RDF xmlns:rdf="http://www.w3.org/1999/02/22-rdf-syntax-ns#" xmlns:dc="http://purl.org/dc/elements/1.1/" xmlns:dcterms="http://purl.org/dc/terms/" xmlns:vCard="http://www.w3.org/2001/vcard-rdf/3.0#" xmlns:bqbiol="http://biomodels.net/biology-qualifiers/" xmlns:bqmodel="http://biomodels.net/model-qualifiers/">
<rdf:Description rdf:about="#metaid_C00356MM">
<bqbiol:is>
<rdf:Bag>
<rdf:li rdf:resource="urn:miriam:obo.chebi:CHEBI%3A15467"/>
<rdf:li rdf:resource="urn:miriam:kegg.compound:C00356"/>
<rdf:li rdf:resource="urn:miriam:pubchem.compound:3649"/>
</rdf:Bag>
</bqbiol:is>
</rdf:Description>
</rdf:RDF>
</annotation>
</species>
<species metaid="metaid_C00361_b" id="C00361_b" name="C00361_b dGDP" compartment="Cytosol" boundaryCondition="true">
<notes>
<html xmlns="http://www.w3.org/1999/xhtml">
<p>FORMULA: C10H15N5O10P2</p>
<p>KEGG ID: C00361</p>
<p>PubChem ID: 3652</p>
<p>ChEBI: 28862</p>
<p>Used by: Boundary46 </p>
</html>
</notes>
<annotation>
<rdf:RDF xmlns:rdf="http://www.w3.org/1999/02/22-rdf-syntax-ns#" xmlns:dc="http://purl.org/dc/elements/1.1/" xmlns:dcterms="http://purl.org/dc/terms/" xmlns:vCard="http://www.w3.org/2001/vcard-rdf/3.0#" xmlns:bqbiol="http://biomodels.net/biology-qualifiers/" xmlns:bqmodel="http://biomodels.net/model-qualifiers/">
<rdf:Description rdf:about="#metaid_C00361_b">
<bqbiol:is>
<rdf:Bag>
<rdf:li rdf:resource="urn:miriam:obo.chebi:CHEBI%3A28862"/>
<rdf:li rdf:resource="urn:miriam:kegg.compound:C00361"/>
<rdf:li rdf:resource="urn:miriam:pubchem.compound:3652"/>
</rdf:Bag>
</bqbiol:is>
</rdf:Description>
</rdf:RDF>
</annotation>
</species>
<species metaid="metaid_C00361Cyto" id="C00361Cyto" name="C00361Cyto dGDP" compartment="Cytosol" charge="-2">
<notes>
<html xmlns="http://www.w3.org/1999/xhtml">
<p>FORMULA: C10H15N5O10P2</p>
<p>KEGG ID: C00361</p>
<p>PubChem ID: 3652</p>
<p>ChEBI: 28862</p>
<p>Used by: Transporter21 Boundary46 </p>
</html>
</notes>
<annotation>
<rdf:RDF xmlns:rdf="http://www.w3.org/1999/02/22-rdf-syntax-ns#" xmlns:dc="http://purl.org/dc/elements/1.1/" xmlns:dcterms="http://purl.org/dc/terms/" xmlns:vCard="http://www.w3.org/2001/vcard-rdf/3.0#" xmlns:bqbiol="http://biomodels.net/biology-qualifiers/" xmlns:bqmodel="http://biomodels.net/model-qualifiers/">
<rdf:Description rdf:about="#metaid_C00361Cyto">
<bqbiol:is>
<rdf:Bag>
<rdf:li rdf:resource="urn:miriam:obo.chebi:CHEBI%3A28862"/>
<rdf:li rdf:resource="urn:miriam:kegg.compound:C00361"/>
<rdf:li rdf:resource="urn:miriam:pubchem.compound:3652"/>
</rdf:Bag>
</bqbiol:is>
</rdf:Description>
</rdf:RDF>
</annotation>
</species>
<species metaid="metaid_C00361MM" id="C00361MM" name="C00361MM dGDP" compartment="Mitochondrion" charge="-3">
<notes>
<html xmlns="http://www.w3.org/1999/xhtml">
<p>FORMULA: C10H15N5O10P2</p>
<p>KEGG ID: C00361</p>
<p>PubChem ID: 3652</p>
<p>ChEBI: 28862</p>
<p>Used by: R01857MM R01858MM Transporter21 </p>
</html>
</notes>
<annotation>
<rdf:RDF xmlns:rdf="http://www.w3.org/1999/02/22-rdf-syntax-ns#" xmlns:dc="http://purl.org/dc/elements/1.1/" xmlns:dcterms="http://purl.org/dc/terms/" xmlns:vCard="http://www.w3.org/2001/vcard-rdf/3.0#" xmlns:bqbiol="http://biomodels.net/biology-qualifiers/" xmlns:bqmodel="http://biomodels.net/model-qualifiers/">
<rdf:Description rdf:about="#metaid_C00361MM">
<bqbiol:is>
<rdf:Bag>
<rdf:li rdf:resource="urn:miriam:obo.chebi:CHEBI%3A28862"/>
<rdf:li rdf:resource="urn:miriam:kegg.compound:C00361"/>
<rdf:li rdf:resource="urn:miriam:pubchem.compound:3652"/>
</rdf:Bag>
</bqbiol:is>
</rdf:Description>
</rdf:RDF>
</annotation>
</species>
<species metaid="metaid_C00363_b" id="C00363_b" name="C00363_b dTDP" compartment="Cytosol" boundaryCondition="true">
<notes>
<html xmlns="http://www.w3.org/1999/xhtml">
<p>FORMULA: C10H16N2O11P2</p>
<p>KEGG ID: C00363</p>
<p>PubChem ID: 3654</p>
<p>ChEBI: 18075</p>
<p>Used by: Boundary47 </p>
</html>
</notes>
<annotation>
<rdf:RDF xmlns:rdf="http://www.w3.org/1999/02/22-rdf-syntax-ns#" xmlns:dc="http://purl.org/dc/elements/1.1/" xmlns:dcterms="http://purl.org/dc/terms/" xmlns:vCard="http://www.w3.org/2001/vcard-rdf/3.0#" xmlns:bqbiol="http://biomodels.net/biology-qualifiers/" xmlns:bqmodel="http://biomodels.net/model-qualifiers/">
<rdf:Description rdf:about="#metaid_C00363_b">
<bqbiol:is>
<rdf:Bag>
<rdf:li rdf:resource="urn:miriam:obo.chebi:CHEBI%3A18075"/>
<rdf:li rdf:resource="urn:miriam:kegg.compound:C00363"/>
<rdf:li rdf:resource="urn:miriam:pubchem.compound:3654"/>
</rdf:Bag>
</bqbiol:is>
</rdf:Description>
</rdf:RDF>
</annotation>
</species>
<species metaid="metaid_C00363Cyto" id="C00363Cyto" name="C00363Cyto dTDP" compartment="Cytosol" charge="-2">
<notes>
<html xmlns="http://www.w3.org/1999/xhtml">
<p>FORMULA: C10H16N2O11P2</p>
<p>KEGG ID: C00363</p>
<p>PubChem ID: 3654</p>
<p>ChEBI: 18075</p>
<p>Used by: Transporter23 Boundary47 </p>
</html>
</notes>
<annotation>
<rdf:RDF xmlns:rdf="http://www.w3.org/1999/02/22-rdf-syntax-ns#" xmlns:dc="http://purl.org/dc/elements/1.1/" xmlns:dcterms="http://purl.org/dc/terms/" xmlns:vCard="http://www.w3.org/2001/vcard-rdf/3.0#" xmlns:bqbiol="http://biomodels.net/biology-qualifiers/" xmlns:bqmodel="http://biomodels.net/model-qualifiers/">
<rdf:Description rdf:about="#metaid_C00363Cyto">
<bqbiol:is>
<rdf:Bag>
<rdf:li rdf:resource="urn:miriam:obo.chebi:CHEBI%3A18075"/>
<rdf:li rdf:resource="urn:miriam:kegg.compound:C00363"/>
<rdf:li rdf:resource="urn:miriam:pubchem.compound:3654"/>
</rdf:Bag>
</bqbiol:is>
</rdf:Description>
</rdf:RDF>
</annotation>
</species>
<species metaid="metaid_C00363MM" id="C00363MM" name="C00363MM dTDP" compartment="Mitochondrion" charge="-3">
<notes>
<html xmlns="http://www.w3.org/1999/xhtml">
<p>FORMULA: C10H16N2O11P2</p>
<p>KEGG ID: C00363</p>
<p>PubChem ID: 3654</p>
<p>ChEBI: 18075</p>
<p>Used by: R02093MM Transporter23 </p>
</html>
</notes>
<annotation>
<rdf:RDF xmlns:rdf="http://www.w3.org/1999/02/22-rdf-syntax-ns#" xmlns:dc="http://purl.org/dc/elements/1.1/" xmlns:dcterms="http://purl.org/dc/terms/" xmlns:vCard="http://www.w3.org/2001/vcard-rdf/3.0#" xmlns:bqbiol="http://biomodels.net/biology-qualifiers/" xmlns:bqmodel="http://biomodels.net/model-qualifiers/">
<rdf:Description rdf:about="#metaid_C00363MM">
<bqbiol:is>
<rdf:Bag>
<rdf:li rdf:resource="urn:miriam:obo.chebi:CHEBI%3A18075"/>
<rdf:li rdf:resource="urn:miriam:kegg.compound:C00363"/>
<rdf:li rdf:resource="urn:miriam:pubchem.compound:3654"/>
</rdf:Bag>
</bqbiol:is>
</rdf:Description>
</rdf:RDF>
</annotation>
</species>
<species metaid="metaid_C00390MM" id="C00390MM" name="C00390MM Ubiquinol" compartment="Mitochondrion">
<notes>
<html xmlns="http://www.w3.org/1999/xhtml">
<p>FORMULA: C14H20O4(C5H8)n</p>
<p>KEGG ID: C00390</p>
<p>PubChem ID: 3680</p>
<p>ChEBI: 17976</p>
<p>Used by: R01868Cyto R01175MM R01279MM R02161MM R02163MM R02164MM R02487MM R02661MM R03172MM R03777MM R03857MM R03990MM R04095MM R04751MM R04754MM R08657MM R00924MM </p>
</html>
</notes>
<annotation>
<rdf:RDF xmlns:rdf="http://www.w3.org/1999/02/22-rdf-syntax-ns#" xmlns:dc="http://purl.org/dc/elements/1.1/" xmlns:dcterms="http://purl.org/dc/terms/" xmlns:vCard="http://www.w3.org/2001/vcard-rdf/3.0#" xmlns:bqbiol="http://biomodels.net/biology-qualifiers/" xmlns:bqmodel="http://biomodels.net/model-qualifiers/">
<rdf:Description rdf:about="#metaid_C00390MM">
<bqbiol:is>
<rdf:Bag>
<rdf:li rdf:resource="urn:miriam:obo.chebi:CHEBI%3A17976"/>
<rdf:li rdf:resource="urn:miriam:kegg.compound:C00390"/>
<rdf:li rdf:resource="urn:miriam:pubchem.compound:3680"/>
</rdf:Bag>
</bqbiol:is>
</rdf:Description>
</rdf:RDF>
</annotation>
</species>
<species metaid="metaid_C00399MM" id="C00399MM" name="C00399MM Ubiquinone" compartment="Mitochondrion">
<notes>
<html xmlns="http://www.w3.org/1999/xhtml">
<p>FORMULA: C14H18O4(C5H8)n</p>
<p>KEGG ID: C00399</p>
<p>PubChem ID: 3689</p>
<p>ChEBI: 16389</p>
<p>Used by: R01868Cyto R01175MM R01279MM R02161MM R02163MM R02164MM R02487MM R02661MM R03172MM R03777MM R03857MM R03990MM R04095MM R04751MM R04754MM R08657MM R00924MM </p>
</html>
</notes>
<annotation>
<rdf:RDF xmlns:rdf="http://www.w3.org/1999/02/22-rdf-syntax-ns#" xmlns:dc="http://purl.org/dc/elements/1.1/" xmlns:dcterms="http://purl.org/dc/terms/" xmlns:vCard="http://www.w3.org/2001/vcard-rdf/3.0#" xmlns:bqbiol="http://biomodels.net/biology-qualifiers/" xmlns:bqmodel="http://biomodels.net/model-qualifiers/">
<rdf:Description rdf:about="#metaid_C00399MM">
<bqbiol:is>
<rdf:Bag>
<rdf:li rdf:resource="urn:miriam:obo.chebi:CHEBI%3A16389"/>
<rdf:li rdf:resource="urn:miriam:kegg.compound:C00399"/>
<rdf:li rdf:resource="urn:miriam:pubchem.compound:3689"/>
</rdf:Bag>
</bqbiol:is>
</rdf:Description>
</rdf:RDF>
</annotation>
</species>
<species metaid="metaid_C00407_b" id="C00407_b" name="C00407_b L-Isoleucine" compartment="Cytosol" boundaryCondition="true">
<notes>
<html xmlns="http://www.w3.org/1999/xhtml">
<p>FORMULA: C6H13NO2</p>
<p>KEGG ID: C00407</p>
<p>PubChem ID: 3697</p>
<p>ChEBI: 17191</p>
<p>Used by: Boundary51 </p>
</html>
</notes>
<annotation>
<rdf:RDF xmlns:rdf="http://www.w3.org/1999/02/22-rdf-syntax-ns#" xmlns:dc="http://purl.org/dc/elements/1.1/" xmlns:dcterms="http://purl.org/dc/terms/" xmlns:vCard="http://www.w3.org/2001/vcard-rdf/3.0#" xmlns:bqbiol="http://biomodels.net/biology-qualifiers/" xmlns:bqmodel="http://biomodels.net/model-qualifiers/">
<rdf:Description rdf:about="#metaid_C00407_b">
<bqbiol:is>
<rdf:Bag>
<rdf:li rdf:resource="urn:miriam:obo.chebi:CHEBI%3A17191"/>
<rdf:li rdf:resource="urn:miriam:kegg.compound:C00407"/>
<rdf:li rdf:resource="urn:miriam:pubchem.compound:3697"/>
</rdf:Bag>
</bqbiol:is>
</rdf:Description>
</rdf:RDF>
</annotation>
</species>
<species metaid="metaid_C00407Cyto" id="C00407Cyto" name="C00407Cyto L-Isoleucine" compartment="Cytosol">
<notes>
<html xmlns="http://www.w3.org/1999/xhtml">
<p>FORMULA: C6H13NO2</p>
<p>KEGG ID: C00407</p>
<p>PubChem ID: 3697</p>
<p>ChEBI: 17191</p>
<p>Used by: Transporter67 Boundary51 </p>
</html>
</notes>
<annotation>
<rdf:RDF xmlns:rdf="http://www.w3.org/1999/02/22-rdf-syntax-ns#" xmlns:dc="http://purl.org/dc/elements/1.1/" xmlns:dcterms="http://purl.org/dc/terms/" xmlns:vCard="http://www.w3.org/2001/vcard-rdf/3.0#" xmlns:bqbiol="http://biomodels.net/biology-qualifiers/" xmlns:bqmodel="http://biomodels.net/model-qualifiers/">
<rdf:Description rdf:about="#metaid_C00407Cyto">
<bqbiol:is>
<rdf:Bag>
<rdf:li rdf:resource="urn:miriam:obo.chebi:CHEBI%3A17191"/>
<rdf:li rdf:resource="urn:miriam:kegg.compound:C00407"/>
<rdf:li rdf:resource="urn:miriam:pubchem.compound:3697"/>
</rdf:Bag>
</bqbiol:is>
</rdf:Description>
</rdf:RDF>
</annotation>
</species>
<species metaid="metaid_C00407MM" id="C00407MM" name="C00407MM L-Isoleucine" compartment="Mitochondrion">
<notes>
<html xmlns="http://www.w3.org/1999/xhtml">
<p>FORMULA: C6H13NO2</p>
<p>KEGG ID: C00407</p>
<p>PubChem ID: 3697</p>
<p>ChEBI: 17191</p>
<p>Used by: R02199MM Transporter67 BioMass1 BioMass7 </p>
</html>
</notes>
<annotation>
<rdf:RDF xmlns:rdf="http://www.w3.org/1999/02/22-rdf-syntax-ns#" xmlns:dc="http://purl.org/dc/elements/1.1/" xmlns:dcterms="http://purl.org/dc/terms/" xmlns:vCard="http://www.w3.org/2001/vcard-rdf/3.0#" xmlns:bqbiol="http://biomodels.net/biology-qualifiers/" xmlns:bqmodel="http://biomodels.net/model-qualifiers/">
<rdf:Description rdf:about="#metaid_C00407MM">
<bqbiol:is>
<rdf:Bag>
<rdf:li rdf:resource="urn:miriam:obo.chebi:CHEBI%3A17191"/>
<rdf:li rdf:resource="urn:miriam:kegg.compound:C00407"/>
<rdf:li rdf:resource="urn:miriam:pubchem.compound:3697"/>
</rdf:Bag>
</bqbiol:is>
</rdf:Description>
</rdf:RDF>
</annotation>
</species>
<species metaid="metaid_C00416MM" id="C00416MM" name="C00416MM Phosphatidate" compartment="Mitochondrion" charge="-2">
<notes>
<html xmlns="http://www.w3.org/1999/xhtml">
<p>FORMULA: C5H7O8PR2</p>
<p>KEGG ID: C00416</p>
<p>PubChem ID: 3706</p>
<p>ChEBI: 16337</p>
<p>Used by: R01799MM R02241MM </p>
</html>
</notes>
<annotation>
<rdf:RDF xmlns:rdf="http://www.w3.org/1999/02/22-rdf-syntax-ns#" xmlns:dc="http://purl.org/dc/elements/1.1/" xmlns:dcterms="http://purl.org/dc/terms/" xmlns:vCard="http://www.w3.org/2001/vcard-rdf/3.0#" xmlns:bqbiol="http://biomodels.net/biology-qualifiers/" xmlns:bqmodel="http://biomodels.net/model-qualifiers/">
<rdf:Description rdf:about="#metaid_C00416MM">
<bqbiol:is>
<rdf:Bag>
<rdf:li rdf:resource="urn:miriam:obo.chebi:CHEBI%3A16337"/>
<rdf:li rdf:resource="urn:miriam:kegg.compound:C00416"/>
<rdf:li rdf:resource="urn:miriam:pubchem.compound:3706"/>
</rdf:Bag>
</bqbiol:is>
</rdf:Description>
</rdf:RDF>
</annotation>
</species>
<species metaid="metaid_C00417Cyto" id="C00417Cyto" name="C00417Cyto cis-Aconitate" compartment="Cytosol">
<notes>
<html xmlns="http://www.w3.org/1999/xhtml">
<p>FORMULA: C6H6O6</p>
<p>KEGG ID: C00417</p>
<p>PubChem ID: 3707</p>
<p>ChEBI: 32805</p>
<p>Used by: R01900Cyto R01325Cyto </p>
</html>
</notes>
<annotation>
<rdf:RDF xmlns:rdf="http://www.w3.org/1999/02/22-rdf-syntax-ns#" xmlns:dc="http://purl.org/dc/elements/1.1/" xmlns:dcterms="http://purl.org/dc/terms/" xmlns:vCard="http://www.w3.org/2001/vcard-rdf/3.0#" xmlns:bqbiol="http://biomodels.net/biology-qualifiers/" xmlns:bqmodel="http://biomodels.net/model-qualifiers/">
<rdf:Description rdf:about="#metaid_C00417Cyto">
<bqbiol:is>
<rdf:Bag>
<rdf:li rdf:resource="urn:miriam:obo.chebi:CHEBI%3A32805"/>
<rdf:li rdf:resource="urn:miriam:kegg.compound:C00417"/>
<rdf:li rdf:resource="urn:miriam:pubchem.compound:3707"/>
</rdf:Bag>
</bqbiol:is>
</rdf:Description>
</rdf:RDF>
</annotation>
</species>
<species metaid="metaid_C00417MM" id="C00417MM" name="C00417MM cis-Aconitate" compartment="Mitochondrion" charge="-3">
<notes>
<html xmlns="http://www.w3.org/1999/xhtml">
<p>FORMULA: C6H6O6</p>
<p>KEGG ID: C00417</p>
<p>PubChem ID: 3707</p>
<p>ChEBI: 32805</p>
<p>Used by: R01325MM R01900MM </p>
</html>
</notes>
<annotation>
<rdf:RDF xmlns:rdf="http://www.w3.org/1999/02/22-rdf-syntax-ns#" xmlns:dc="http://purl.org/dc/elements/1.1/" xmlns:dcterms="http://purl.org/dc/terms/" xmlns:vCard="http://www.w3.org/2001/vcard-rdf/3.0#" xmlns:bqbiol="http://biomodels.net/biology-qualifiers/" xmlns:bqmodel="http://biomodels.net/model-qualifiers/">
<rdf:Description rdf:about="#metaid_C00417MM">
<bqbiol:is>
<rdf:Bag>
<rdf:li rdf:resource="urn:miriam:obo.chebi:CHEBI%3A32805"/>
<rdf:li rdf:resource="urn:miriam:kegg.compound:C00417"/>
<rdf:li rdf:resource="urn:miriam:pubchem.compound:3707"/>
</rdf:Bag>
</bqbiol:is>
</rdf:Description>
</rdf:RDF>
</annotation>
</species>
<species metaid="metaid_C00430_b" id="C00430_b" name="C00430_b 5-Aminolevulinate" compartment="Cytosol" boundaryCondition="true">
<notes>
<html xmlns="http://www.w3.org/1999/xhtml">
<p>FORMULA: C5H9NO3</p>
<p>KEGG ID: C00430</p>
<p>PubChem ID: 3719</p>
<p>ChEBI: 17549</p>
<p>Used by: Boundary17 </p>
</html>
</notes>
<annotation>
<rdf:RDF xmlns:rdf="http://www.w3.org/1999/02/22-rdf-syntax-ns#" xmlns:dc="http://purl.org/dc/elements/1.1/" xmlns:dcterms="http://purl.org/dc/terms/" xmlns:vCard="http://www.w3.org/2001/vcard-rdf/3.0#" xmlns:bqbiol="http://biomodels.net/biology-qualifiers/" xmlns:bqmodel="http://biomodels.net/model-qualifiers/">
<rdf:Description rdf:about="#metaid_C00430_b">
<bqbiol:is>
<rdf:Bag>
<rdf:li rdf:resource="urn:miriam:obo.chebi:CHEBI%3A17549"/>
<rdf:li rdf:resource="urn:miriam:kegg.compound:C00430"/>
<rdf:li rdf:resource="urn:miriam:pubchem.compound:3719"/>
</rdf:Bag>
</bqbiol:is>
</rdf:Description>
</rdf:RDF>
</annotation>
</species>
<species metaid="metaid_C00430Cyto" id="C00430Cyto" name="C00430Cyto 5-Aminolevulinate" compartment="Cytosol">
<notes>
<html xmlns="http://www.w3.org/1999/xhtml">
<p>FORMULA: C5H9NO3</p>
<p>KEGG ID: C00430</p>
<p>PubChem ID: 3719</p>
<p>ChEBI: 17549</p>
<p>Used by: R00036Cyto Transporter75 Transporter75b Boundary17 </p>
</html>
</notes>
<annotation>
<rdf:RDF xmlns:rdf="http://www.w3.org/1999/02/22-rdf-syntax-ns#" xmlns:dc="http://purl.org/dc/elements/1.1/" xmlns:dcterms="http://purl.org/dc/terms/" xmlns:vCard="http://www.w3.org/2001/vcard-rdf/3.0#" xmlns:bqbiol="http://biomodels.net/biology-qualifiers/" xmlns:bqmodel="http://biomodels.net/model-qualifiers/">
<rdf:Description rdf:about="#metaid_C00430Cyto">
<bqbiol:is>
<rdf:Bag>
<rdf:li rdf:resource="urn:miriam:obo.chebi:CHEBI%3A17549"/>
<rdf:li rdf:resource="urn:miriam:kegg.compound:C00430"/>
<rdf:li rdf:resource="urn:miriam:pubchem.compound:3719"/>
</rdf:Bag>
</bqbiol:is>
</rdf:Description>
</rdf:RDF>
</annotation>
</species>
<species metaid="metaid_C00430MM" id="C00430MM" name="C00430MM 5-Aminolevulinate" compartment="Mitochondrion" charge="-1">
<notes>
<html xmlns="http://www.w3.org/1999/xhtml">
<p>FORMULA: C5H9NO3</p>
<p>KEGG ID: C00430</p>
<p>PubChem ID: 3719</p>
<p>ChEBI: 17549</p>
<p>Used by: R00830MM Transporter75 Transporter75b </p>
</html>
</notes>
<annotation>
<rdf:RDF xmlns:rdf="http://www.w3.org/1999/02/22-rdf-syntax-ns#" xmlns:dc="http://purl.org/dc/elements/1.1/" xmlns:dcterms="http://purl.org/dc/terms/" xmlns:vCard="http://www.w3.org/2001/vcard-rdf/3.0#" xmlns:bqbiol="http://biomodels.net/biology-qualifiers/" xmlns:bqmodel="http://biomodels.net/model-qualifiers/">
<rdf:Description rdf:about="#metaid_C00430MM">
<bqbiol:is>
<rdf:Bag>
<rdf:li rdf:resource="urn:miriam:obo.chebi:CHEBI%3A17549"/>
<rdf:li rdf:resource="urn:miriam:kegg.compound:C00430"/>
<rdf:li rdf:resource="urn:miriam:pubchem.compound:3719"/>
</rdf:Bag>
</bqbiol:is>
</rdf:Description>
</rdf:RDF>
</annotation>
</species>
<species metaid="metaid_C00438Cyto" id="C00438Cyto" name="C00438Cyto N-Carbamoyl-L-aspartate" compartment="Cytosol" charge="-2">
<notes>
<html xmlns="http://www.w3.org/1999/xhtml">
<p>FORMULA: C5H8N2O5</p>
<p>KEGG ID: C00438</p>
<p>PubChem ID: 3727</p>
<p>ChEBI: 15859</p>
<p>Used by: R01397Cyto R01993Cyto </p>
</html>
</notes>
<annotation>
<rdf:RDF xmlns:rdf="http://www.w3.org/1999/02/22-rdf-syntax-ns#" xmlns:dc="http://purl.org/dc/elements/1.1/" xmlns:dcterms="http://purl.org/dc/terms/" xmlns:vCard="http://www.w3.org/2001/vcard-rdf/3.0#" xmlns:bqbiol="http://biomodels.net/biology-qualifiers/" xmlns:bqmodel="http://biomodels.net/model-qualifiers/">
<rdf:Description rdf:about="#metaid_C00438Cyto">
<bqbiol:is>
<rdf:Bag>
<rdf:li rdf:resource="urn:miriam:obo.chebi:CHEBI%3A15859"/>
<rdf:li rdf:resource="urn:miriam:kegg.compound:C00438"/>
<rdf:li rdf:resource="urn:miriam:pubchem.compound:3727"/>
</rdf:Bag>
</bqbiol:is>
</rdf:Description>
</rdf:RDF>
</annotation>
</species>
<species metaid="metaid_C00445MM" id="C00445MM" name="C00445MM 5,10-Methenyltetrahydrofolate" compartment="Mitochondrion" charge="-1">
<notes>
<html xmlns="http://www.w3.org/1999/xhtml">
<p>FORMULA: C20H22N7O6</p>
<p>KEGG ID: C00445</p>
<p>PubChem ID: 3733</p>
<p>ChEBI: 15638</p>
<p>Used by: R01218MM R01220MM R01655MM </p>
</html>
</notes>
<annotation>
<rdf:RDF xmlns:rdf="http://www.w3.org/1999/02/22-rdf-syntax-ns#" xmlns:dc="http://purl.org/dc/elements/1.1/" xmlns:dcterms="http://purl.org/dc/terms/" xmlns:vCard="http://www.w3.org/2001/vcard-rdf/3.0#" xmlns:bqbiol="http://biomodels.net/biology-qualifiers/" xmlns:bqmodel="http://biomodels.net/model-qualifiers/">
<rdf:Description rdf:about="#metaid_C00445MM">
<bqbiol:is>
<rdf:Bag>
<rdf:li rdf:resource="urn:miriam:obo.chebi:CHEBI%3A15638"/>
<rdf:li rdf:resource="urn:miriam:kegg.compound:C00445"/>
<rdf:li rdf:resource="urn:miriam:pubchem.compound:3733"/>
</rdf:Bag>
</bqbiol:is>
</rdf:Description>
</rdf:RDF>
</annotation>
</species>
<species metaid="metaid_C00445Cyto" id="C00445Cyto" name="C00445Cyto 5,10-Methenyltetrahydrofolate" compartment="Cytosol" charge="-1">
<notes>
<html xmlns="http://www.w3.org/1999/xhtml">
<p>FORMULA: C20H22N7O6</p>
<p>KEGG ID: C00445</p>
<p>PubChem ID: 3733</p>
<p>ChEBI: 15638</p>
<p>Used by: R01220Cyto R01655Cyto</p>
</html>
</notes>
<annotation>
<rdf:RDF xmlns:rdf="http://www.w3.org/1999/02/22-rdf-syntax-ns#" xmlns:dc="http://purl.org/dc/elements/1.1/" xmlns:dcterms="http://purl.org/dc/terms/" xmlns:vCard="http://www.w3.org/2001/vcard-rdf/3.0#" xmlns:bqbiol="http://biomodels.net/biology-qualifiers/" xmlns:bqmodel="http://biomodels.net/model-qualifiers/">
<rdf:Description rdf:about="#metaid_C00445Cyto">
<bqbiol:is>
<rdf:Bag>
<rdf:li rdf:resource="urn:miriam:obo.chebi:CHEBI%3A15638"/>
<rdf:li rdf:resource="urn:miriam:kegg.compound:C00445"/>
<rdf:li rdf:resource="urn:miriam:pubchem.compound:3733"/>
</rdf:Bag>
</bqbiol:is>
</rdf:Description>
</rdf:RDF>
</annotation>
</species>
<species metaid="metaid_C00449MM" id="C00449MM" name="C00449MM N6-(L-1,3-Dicarboxypropyl)-L-lysine" compartment="Mitochondrion" charge="-1">
<notes>
<html xmlns="http://www.w3.org/1999/xhtml">
<p>FORMULA: C11H20N2O6</p>
<p>KEGG ID: C00449</p>
<p>PubChem ID: 3737</p>
<p>ChEBI: 16927</p>
<p>Used by: R00716MM R02313MM </p>
</html>
</notes>
<annotation>
<rdf:RDF xmlns:rdf="http://www.w3.org/1999/02/22-rdf-syntax-ns#" xmlns:dc="http://purl.org/dc/elements/1.1/" xmlns:dcterms="http://purl.org/dc/terms/" xmlns:vCard="http://www.w3.org/2001/vcard-rdf/3.0#" xmlns:bqbiol="http://biomodels.net/biology-qualifiers/" xmlns:bqmodel="http://biomodels.net/model-qualifiers/">
<rdf:Description rdf:about="#metaid_C00449MM">
<bqbiol:is>
<rdf:Bag>
<rdf:li rdf:resource="urn:miriam:obo.chebi:CHEBI%3A16927"/>
<rdf:li rdf:resource="urn:miriam:kegg.compound:C00449"/>
<rdf:li rdf:resource="urn:miriam:pubchem.compound:3737"/>
</rdf:Bag>
</bqbiol:is>
</rdf:Description>
</rdf:RDF>
</annotation>
</species>
<species metaid="metaid_C00458MM" id="C00458MM" name="C00458MM dCTP" compartment="Mitochondrion" charge="-4">
<notes>
<html xmlns="http://www.w3.org/1999/xhtml">
<p>FORMULA: C9H16N3O13P3</p>
<p>KEGG ID: C00458</p>
<p>PubChem ID: 3742</p>
<p>ChEBI: 16311</p>
<p>Used by: R02326MM BioMass2 BioMass7 </p>
</html>
</notes>
<annotation>
<rdf:RDF xmlns:rdf="http://www.w3.org/1999/02/22-rdf-syntax-ns#" xmlns:dc="http://purl.org/dc/elements/1.1/" xmlns:dcterms="http://purl.org/dc/terms/" xmlns:vCard="http://www.w3.org/2001/vcard-rdf/3.0#" xmlns:bqbiol="http://biomodels.net/biology-qualifiers/" xmlns:bqmodel="http://biomodels.net/model-qualifiers/">
<rdf:Description rdf:about="#metaid_C00458MM">
<bqbiol:is>
<rdf:Bag>
<rdf:li rdf:resource="urn:miriam:obo.chebi:CHEBI%3A16311"/>
<rdf:li rdf:resource="urn:miriam:kegg.compound:C00458"/>
<rdf:li rdf:resource="urn:miriam:pubchem.compound:3742"/>
</rdf:Bag>
</bqbiol:is>
</rdf:Description>
</rdf:RDF>
</annotation>
</species>
<species metaid="metaid_C00459MM" id="C00459MM" name="C00459MM dTTP" compartment="Mitochondrion" charge="-4">
<notes>
<html xmlns="http://www.w3.org/1999/xhtml">
<p>FORMULA: C10H17N2O14P3</p>
<p>KEGG ID: C00459</p>
<p>PubChem ID: 3743</p>
<p>ChEBI: 18077</p>
<p>Used by: R02093MM BioMass2 BioMass7 </p>
</html>
</notes>
<annotation>
<rdf:RDF xmlns:rdf="http://www.w3.org/1999/02/22-rdf-syntax-ns#" xmlns:dc="http://purl.org/dc/elements/1.1/" xmlns:dcterms="http://purl.org/dc/terms/" xmlns:vCard="http://www.w3.org/2001/vcard-rdf/3.0#" xmlns:bqbiol="http://biomodels.net/biology-qualifiers/" xmlns:bqmodel="http://biomodels.net/model-qualifiers/">
<rdf:Description rdf:about="#metaid_C00459MM">
<bqbiol:is>
<rdf:Bag>
<rdf:li rdf:resource="urn:miriam:obo.chebi:CHEBI%3A18077"/>
<rdf:li rdf:resource="urn:miriam:kegg.compound:C00459"/>
<rdf:li rdf:resource="urn:miriam:pubchem.compound:3743"/>
</rdf:Bag>
</bqbiol:is>
</rdf:Description>
</rdf:RDF>
</annotation>
</species>
<species metaid="metaid_C00486_b" id="C00486_b" name="C00486_b Bilirubin" compartment="Cytosol" boundaryCondition="true">
<notes>
<html xmlns="http://www.w3.org/1999/xhtml">
<p>FORMULA: C33H36N4O6</p>
<p>KEGG ID: C00486</p>
<p>PubChem ID: 3769</p>
<p>ChEBI: 16990</p>
<p>Used by: Boundary67 </p>
</html>
</notes>
<annotation>
<rdf:RDF xmlns:rdf="http://www.w3.org/1999/02/22-rdf-syntax-ns#" xmlns:dc="http://purl.org/dc/elements/1.1/" xmlns:dcterms="http://purl.org/dc/terms/" xmlns:vCard="http://www.w3.org/2001/vcard-rdf/3.0#" xmlns:bqbiol="http://biomodels.net/biology-qualifiers/" xmlns:bqmodel="http://biomodels.net/model-qualifiers/">
<rdf:Description rdf:about="#metaid_C00486_b">
<bqbiol:is>
<rdf:Bag>
<rdf:li rdf:resource="urn:miriam:obo.chebi:CHEBI%3A16990"/>
<rdf:li rdf:resource="urn:miriam:kegg.compound:C00486"/>
<rdf:li rdf:resource="urn:miriam:pubchem.compound:3769"/>
</rdf:Bag>
</bqbiol:is>
</rdf:Description>
</rdf:RDF>
</annotation>
</species>
<species metaid="metaid_C00486Cyto" id="C00486Cyto" name="C00486Cyto Bilirubin" compartment="Cytosol" charge="-2">
<notes>
<html xmlns="http://www.w3.org/1999/xhtml">
<p>FORMULA: C33H36N4O6</p>
<p>KEGG ID: C00486</p>
<p>PubChem ID: 3769</p>
<p>ChEBI: 16990</p>
<p>Used by: R02391Cyto R02393Cyto Boundary67 </p>
</html>
</notes>
<annotation>
<rdf:RDF xmlns:rdf="http://www.w3.org/1999/02/22-rdf-syntax-ns#" xmlns:dc="http://purl.org/dc/elements/1.1/" xmlns:dcterms="http://purl.org/dc/terms/" xmlns:vCard="http://www.w3.org/2001/vcard-rdf/3.0#" xmlns:bqbiol="http://biomodels.net/biology-qualifiers/" xmlns:bqmodel="http://biomodels.net/model-qualifiers/">
<rdf:Description rdf:about="#metaid_C00486Cyto">
<bqbiol:is>
<rdf:Bag>
<rdf:li rdf:resource="urn:miriam:obo.chebi:CHEBI%3A16990"/>
<rdf:li rdf:resource="urn:miriam:kegg.compound:C00486"/>
<rdf:li rdf:resource="urn:miriam:pubchem.compound:3769"/>
</rdf:Bag>
</bqbiol:is>
</rdf:Description>
</rdf:RDF>
</annotation>
</species>
<species metaid="metaid_C00500Cyto" id="C00500Cyto" name="C00500Cyto Biliverdin" compartment="Cytosol" charge="-2">
<notes>
<html xmlns="http://www.w3.org/1999/xhtml">
<p>FORMULA: C33H34N4O6</p>
<p>KEGG ID: C00500</p>
<p>PubChem ID: 3783</p>
<p>ChEBI: 17033</p>
<p>Used by: R03683Cyto R02391Cyto R02393Cyto </p>
</html>
</notes>
<annotation>
<rdf:RDF xmlns:rdf="http://www.w3.org/1999/02/22-rdf-syntax-ns#" xmlns:dc="http://purl.org/dc/elements/1.1/" xmlns:dcterms="http://purl.org/dc/terms/" xmlns:vCard="http://www.w3.org/2001/vcard-rdf/3.0#" xmlns:bqbiol="http://biomodels.net/biology-qualifiers/" xmlns:bqmodel="http://biomodels.net/model-qualifiers/">
<rdf:Description rdf:about="#metaid_C00500Cyto">
<bqbiol:is>
<rdf:Bag>
<rdf:li rdf:resource="urn:miriam:obo.chebi:CHEBI%3A17033"/>
<rdf:li rdf:resource="urn:miriam:kegg.compound:C00500"/>
<rdf:li rdf:resource="urn:miriam:pubchem.compound:3783"/>
</rdf:Bag>
</bqbiol:is>
</rdf:Description>
</rdf:RDF>
</annotation>
</species>
<species metaid="metaid_C00527MM" id="C00527MM" name="C00527MM Glutaryl-CoA" compartment="Mitochondrion" charge="-5">
<notes>
<html xmlns="http://www.w3.org/1999/xhtml">
<p>FORMULA: C26H42N7O19P3S</p>
<p>KEGG ID: C00527</p>
<p>PubChem ID: 3810</p>
<p>ChEBI: 15524</p>
<p>Used by: R02487MM R02571MM R01933MM </p>
</html>
</notes>
<annotation>
<rdf:RDF xmlns:rdf="http://www.w3.org/1999/02/22-rdf-syntax-ns#" xmlns:dc="http://purl.org/dc/elements/1.1/" xmlns:dcterms="http://purl.org/dc/terms/" xmlns:vCard="http://www.w3.org/2001/vcard-rdf/3.0#" xmlns:bqbiol="http://biomodels.net/biology-qualifiers/" xmlns:bqmodel="http://biomodels.net/model-qualifiers/">
<rdf:Description rdf:about="#metaid_C00527MM">
<bqbiol:is>
<rdf:Bag>
<rdf:li rdf:resource="urn:miriam:obo.chebi:CHEBI%3A15524"/>
<rdf:li rdf:resource="urn:miriam:kegg.compound:C00527"/>
<rdf:li rdf:resource="urn:miriam:pubchem.compound:3810"/>
</rdf:Bag>
</bqbiol:is>
</rdf:Description>
</rdf:RDF>
</annotation>
</species>
<species metaid="metaid_C00533_b" id="C00533_b" name="C00533_b Nitric oxide" compartment="Cytosol" boundaryCondition="true">
<notes>
<html xmlns="http://www.w3.org/1999/xhtml">
<p>FORMULA: NO</p>
<p>KEGG ID: C00533</p>
<p>PubChem ID: 3815</p>
<p>ChEBI: 16480</p>
<p>Used by: Boundary75 </p>
</html>
</notes>
<annotation>
<rdf:RDF xmlns:rdf="http://www.w3.org/1999/02/22-rdf-syntax-ns#" xmlns:dc="http://purl.org/dc/elements/1.1/" xmlns:dcterms="http://purl.org/dc/terms/" xmlns:vCard="http://www.w3.org/2001/vcard-rdf/3.0#" xmlns:bqbiol="http://biomodels.net/biology-qualifiers/" xmlns:bqmodel="http://biomodels.net/model-qualifiers/">
<rdf:Description rdf:about="#metaid_C00533_b">
<bqbiol:is>
<rdf:Bag>
<rdf:li rdf:resource="urn:miriam:obo.chebi:CHEBI%3A16480"/>
<rdf:li rdf:resource="urn:miriam:kegg.compound:C00533"/>
<rdf:li rdf:resource="urn:miriam:pubchem.compound:3815"/>
</rdf:Bag>
</bqbiol:is>
</rdf:Description>
</rdf:RDF>
</annotation>
</species>
<species metaid="metaid_C00533Cyto" id="C00533Cyto" name="C00533Cyto Nitric oxide" compartment="Cytosol">
<notes>
<html xmlns="http://www.w3.org/1999/xhtml">
<p>FORMULA: NO</p>
<p>KEGG ID: C00533</p>
<p>PubChem ID: 3815</p>
<p>ChEBI: 16480</p>
<p>Used by: R00111Cyto Boundary75 </p>
</html>
</notes>
<annotation>
<rdf:RDF xmlns:rdf="http://www.w3.org/1999/02/22-rdf-syntax-ns#" xmlns:dc="http://purl.org/dc/elements/1.1/" xmlns:dcterms="http://purl.org/dc/terms/" xmlns:vCard="http://www.w3.org/2001/vcard-rdf/3.0#" xmlns:bqbiol="http://biomodels.net/biology-qualifiers/" xmlns:bqmodel="http://biomodels.net/model-qualifiers/">
<rdf:Description rdf:about="#metaid_C00533Cyto">
<bqbiol:is>
<rdf:Bag>
<rdf:li rdf:resource="urn:miriam:obo.chebi:CHEBI%3A16480"/>
<rdf:li rdf:resource="urn:miriam:kegg.compound:C00533"/>
<rdf:li rdf:resource="urn:miriam:pubchem.compound:3815"/>
</rdf:Bag>
</bqbiol:is>
</rdf:Description>
</rdf:RDF>
</annotation>
</species>
<species metaid="metaid_C00546MM" id="C00546MM" name="C00546MM Methylglyoxal" compartment="Mitochondrion">
<notes>
<html xmlns="http://www.w3.org/1999/xhtml">
<p>FORMULA: C3H4O2</p>
<p>KEGG ID: C00546</p>
<p>PubChem ID: 3827</p>
<p>ChEBI: 17158</p>
<p>Used by: R00205MM R02529MM </p>
</html>
</notes>
<annotation>
<rdf:RDF xmlns:rdf="http://www.w3.org/1999/02/22-rdf-syntax-ns#" xmlns:dc="http://purl.org/dc/elements/1.1/" xmlns:dcterms="http://purl.org/dc/terms/" xmlns:vCard="http://www.w3.org/2001/vcard-rdf/3.0#" xmlns:bqbiol="http://biomodels.net/biology-qualifiers/" xmlns:bqmodel="http://biomodels.net/model-qualifiers/">
<rdf:Description rdf:about="#metaid_C00546MM">
<bqbiol:is>
<rdf:Bag>
<rdf:li rdf:resource="urn:miriam:obo.chebi:CHEBI%3A17158"/>
<rdf:li rdf:resource="urn:miriam:kegg.compound:C00546"/>
<rdf:li rdf:resource="urn:miriam:pubchem.compound:3827"/>
</rdf:Bag>
</bqbiol:is>
</rdf:Description>
</rdf:RDF>
</annotation>
</species>
<species metaid="metaid_C00630MM" id="C00630MM" name="C00630MM 2-Methylpropanoyl-CoA" compartment="Mitochondrion" charge="-4">
<notes>
<html xmlns="http://www.w3.org/1999/xhtml">
<p>FORMULA: C25H42N7O17P3S</p>
<p>KEGG ID: C00630</p>
<p>PubChem ID: 3903</p>
<p>ChEBI: 15479</p>
<p>Used by: R02661MM R02662MM </p>
</html>
</notes>
<annotation>
<rdf:RDF xmlns:rdf="http://www.w3.org/1999/02/22-rdf-syntax-ns#" xmlns:dc="http://purl.org/dc/elements/1.1/" xmlns:dcterms="http://purl.org/dc/terms/" xmlns:vCard="http://www.w3.org/2001/vcard-rdf/3.0#" xmlns:bqbiol="http://biomodels.net/biology-qualifiers/" xmlns:bqmodel="http://biomodels.net/model-qualifiers/">
<rdf:Description rdf:about="#metaid_C00630MM">
<bqbiol:is>
<rdf:Bag>
<rdf:li rdf:resource="urn:miriam:obo.chebi:CHEBI%3A15479"/>
<rdf:li rdf:resource="urn:miriam:kegg.compound:C00630"/>
<rdf:li rdf:resource="urn:miriam:pubchem.compound:3903"/>
</rdf:Bag>
</bqbiol:is>
</rdf:Description>
</rdf:RDF>
</annotation>
</species>
<species metaid="metaid_C00631Cyto" id="C00631Cyto" name="C00631Cyto 2-Phospho-D-glycerate" compartment="Cytosol" charge="-3">
<notes>
<html xmlns="http://www.w3.org/1999/xhtml">
<p>FORMULA: C3H7O7P</p>
<p>KEGG ID: C00631</p>
<p>PubChem ID: 3904</p>
<p>ChEBI: 17835</p>
<p>Used by: R00658Cyto R01518Cyto </p>
</html>
</notes>
<annotation>
<rdf:RDF xmlns:rdf="http://www.w3.org/1999/02/22-rdf-syntax-ns#" xmlns:dc="http://purl.org/dc/elements/1.1/" xmlns:dcterms="http://purl.org/dc/terms/" xmlns:vCard="http://www.w3.org/2001/vcard-rdf/3.0#" xmlns:bqbiol="http://biomodels.net/biology-qualifiers/" xmlns:bqmodel="http://biomodels.net/model-qualifiers/">
<rdf:Description rdf:about="#metaid_C00631Cyto">
<bqbiol:is>
<rdf:Bag>
<rdf:li rdf:resource="urn:miriam:obo.chebi:CHEBI%3A17835"/>
<rdf:li rdf:resource="urn:miriam:kegg.compound:C00631"/>
<rdf:li rdf:resource="urn:miriam:pubchem.compound:3904"/>
</rdf:Bag>
</bqbiol:is>
</rdf:Description>
</rdf:RDF>
</annotation>
</species>
<species metaid="metaid_C00632Cyto" id="C00632Cyto" name="C00632Cyto 3-Hydroxyanthranilate" compartment="Cytosol">
<notes>
<html xmlns="http://www.w3.org/1999/xhtml">
<p>FORMULA: C7H7NO3</p>
<p>KEGG ID: C00632</p>
<p>PubChem ID: 3905</p>
<p>ChEBI: 15793</p>
<p>Used by: R02668Cyto R02665Cyto </p>
</html>
</notes>
<annotation>
<rdf:RDF xmlns:rdf="http://www.w3.org/1999/02/22-rdf-syntax-ns#" xmlns:dc="http://purl.org/dc/elements/1.1/" xmlns:dcterms="http://purl.org/dc/terms/" xmlns:vCard="http://www.w3.org/2001/vcard-rdf/3.0#" xmlns:bqbiol="http://biomodels.net/biology-qualifiers/" xmlns:bqmodel="http://biomodels.net/model-qualifiers/">
<rdf:Description rdf:about="#metaid_C00632Cyto">
<bqbiol:is>
<rdf:Bag>
<rdf:li rdf:resource="urn:miriam:obo.chebi:CHEBI%3A15793"/>
<rdf:li rdf:resource="urn:miriam:kegg.compound:C00632"/>
<rdf:li rdf:resource="urn:miriam:pubchem.compound:3905"/>
</rdf:Bag>
</bqbiol:is>
</rdf:Description>
</rdf:RDF>
</annotation>
</species>
<species metaid="metaid_C00668Cyto" id="C00668Cyto" name="C00668Cyto alpha-D-Glucose 6-phosphate" compartment="Cytosol" charge="-2">
<notes>
<html xmlns="http://www.w3.org/1999/xhtml">
<p>FORMULA: C6H13O9P</p>
<p>KEGG ID: C00668</p>
<p>PubChem ID: 3937</p>
<p>ChEBI: 17665</p>
<p>Used by: R01786Cyto R02740Cyto R02739Cyto </p>
</html>
</notes>
<annotation>
<rdf:RDF xmlns:rdf="http://www.w3.org/1999/02/22-rdf-syntax-ns#" xmlns:dc="http://purl.org/dc/elements/1.1/" xmlns:dcterms="http://purl.org/dc/terms/" xmlns:vCard="http://www.w3.org/2001/vcard-rdf/3.0#" xmlns:bqbiol="http://biomodels.net/biology-qualifiers/" xmlns:bqmodel="http://biomodels.net/model-qualifiers/">
<rdf:Description rdf:about="#metaid_C00668Cyto">
<bqbiol:is>
<rdf:Bag>
<rdf:li rdf:resource="urn:miriam:obo.chebi:CHEBI%3A17665"/>
<rdf:li rdf:resource="urn:miriam:kegg.compound:C00668"/>
<rdf:li rdf:resource="urn:miriam:pubchem.compound:3937"/>
</rdf:Bag>
</bqbiol:is>
</rdf:Description>
</rdf:RDF>
</annotation>
</species>
<species metaid="metaid_C00669Cyto" id="C00669Cyto" name="C00669Cyto gamma-L-Glutamyl-L-cysteine" compartment="Cytosol" charge="-1">
<notes>
<html xmlns="http://www.w3.org/1999/xhtml">
<p>FORMULA: C8H14N2O5S</p>
<p>KEGG ID: C00669</p>
<p>PubChem ID: 3938</p>
<p>ChEBI: 17515</p>
<p>Used by: R00894Cyto R00497Cyto </p>
</html>
</notes>
<annotation>
<rdf:RDF xmlns:rdf="http://www.w3.org/1999/02/22-rdf-syntax-ns#" xmlns:dc="http://purl.org/dc/elements/1.1/" xmlns:dcterms="http://purl.org/dc/terms/" xmlns:vCard="http://www.w3.org/2001/vcard-rdf/3.0#" xmlns:bqbiol="http://biomodels.net/biology-qualifiers/" xmlns:bqmodel="http://biomodels.net/model-qualifiers/">
<rdf:Description rdf:about="#metaid_C00669Cyto">
<bqbiol:is>
<rdf:Bag>
<rdf:li rdf:resource="urn:miriam:obo.chebi:CHEBI%3A17515"/>
<rdf:li rdf:resource="urn:miriam:kegg.compound:C00669"/>
<rdf:li rdf:resource="urn:miriam:pubchem.compound:3938"/>
</rdf:Bag>
</bqbiol:is>
</rdf:Description>
</rdf:RDF>
</annotation>
</species>
<species metaid="metaid_C00671MM" id="C00671MM" name="C00671MM (S)-3-Methyl-2-oxopentanoic acid" compartment="Mitochondrion" charge="-1">
<notes>
<html xmlns="http://www.w3.org/1999/xhtml">
<p>FORMULA: C6H10O3</p>
<p>KEGG ID: C00671</p>
<p>PubChem ID: 3940</p>
<p>ChEBI: 15614</p>
<p>Used by: R02199MM R04225MM R07603MM </p>
</html>
</notes>
<annotation>
<rdf:RDF xmlns:rdf="http://www.w3.org/1999/02/22-rdf-syntax-ns#" xmlns:dc="http://purl.org/dc/elements/1.1/" xmlns:dcterms="http://purl.org/dc/terms/" xmlns:vCard="http://www.w3.org/2001/vcard-rdf/3.0#" xmlns:bqbiol="http://biomodels.net/biology-qualifiers/" xmlns:bqmodel="http://biomodels.net/model-qualifiers/">
<rdf:Description rdf:about="#metaid_C00671MM">
<bqbiol:is>
<rdf:Bag>
<rdf:li rdf:resource="urn:miriam:obo.chebi:CHEBI%3A15614"/>
<rdf:li rdf:resource="urn:miriam:kegg.compound:C00671"/>
<rdf:li rdf:resource="urn:miriam:pubchem.compound:3940"/>
</rdf:Bag>
</bqbiol:is>
</rdf:Description>
</rdf:RDF>
</annotation>
</species>
<species metaid="metaid_C00681MM" id="C00681MM" name="C00681MM 1-Acyl-sn-glycerol 3-phosphate" compartment="Mitochondrion" charge="-2">
<notes>
<html xmlns="http://www.w3.org/1999/xhtml">
<p>FORMULA: C4H8O7PR</p>
<p>KEGG ID: C00681</p>
<p>PubChem ID: 3950</p>
<p>ChEBI: 16975</p>
<p>Used by: R00851MM R02241MM </p>
</html>
</notes>
<annotation>
<rdf:RDF xmlns:rdf="http://www.w3.org/1999/02/22-rdf-syntax-ns#" xmlns:dc="http://purl.org/dc/elements/1.1/" xmlns:dcterms="http://purl.org/dc/terms/" xmlns:vCard="http://www.w3.org/2001/vcard-rdf/3.0#" xmlns:bqbiol="http://biomodels.net/biology-qualifiers/" xmlns:bqmodel="http://biomodels.net/model-qualifiers/">
<rdf:Description rdf:about="#metaid_C00681MM">
<bqbiol:is>
<rdf:Bag>
<rdf:li rdf:resource="urn:miriam:obo.chebi:CHEBI%3A16975"/>
<rdf:li rdf:resource="urn:miriam:kegg.compound:C00681"/>
<rdf:li rdf:resource="urn:miriam:pubchem.compound:3950"/>
</rdf:Bag>
</bqbiol:is>
</rdf:Description>
</rdf:RDF>
</annotation>
</species>
<species metaid="metaid_C00683MM" id="C00683MM" name="C00683MM (S)-Methylmalonyl-CoA" compartment="Mitochondrion" charge="-5">
<notes>
<html xmlns="http://www.w3.org/1999/xhtml">
<p>FORMULA: C25H40N7O19P3S</p>
<p>KEGG ID: C00683</p>
<p>PubChem ID: 3952</p>
<p>ChEBI: 15466</p>
<p>Used by: R01859MM R02765MM </p>
</html>
</notes>
<annotation>
<rdf:RDF xmlns:rdf="http://www.w3.org/1999/02/22-rdf-syntax-ns#" xmlns:dc="http://purl.org/dc/elements/1.1/" xmlns:dcterms="http://purl.org/dc/terms/" xmlns:vCard="http://www.w3.org/2001/vcard-rdf/3.0#" xmlns:bqbiol="http://biomodels.net/biology-qualifiers/" xmlns:bqmodel="http://biomodels.net/model-qualifiers/">
<rdf:Description rdf:about="#metaid_C00683MM">
<bqbiol:is>
<rdf:Bag>
<rdf:li rdf:resource="urn:miriam:obo.chebi:CHEBI%3A15466"/>
<rdf:li rdf:resource="urn:miriam:kegg.compound:C00683"/>
<rdf:li rdf:resource="urn:miriam:pubchem.compound:3952"/>
</rdf:Bag>
</bqbiol:is>
</rdf:Description>
</rdf:RDF>
</annotation>
</species>
<species metaid="metaid_C00704MM" id="C00704MM" name="C00704MM O2.-" compartment="Mitochondrion" charge="-1">
<notes>
<html xmlns="http://www.w3.org/1999/xhtml">
<p>FORMULA: O2</p>
<p>KEGG ID: C00704</p>
<p>PubChem ID: 3971</p>
<p>ChEBI: 18421</p>
<p>Used by: R00275MM R02163MM </p>
</html>
</notes>
<annotation>
<rdf:RDF xmlns:rdf="http://www.w3.org/1999/02/22-rdf-syntax-ns#" xmlns:dc="http://purl.org/dc/elements/1.1/" xmlns:dcterms="http://purl.org/dc/terms/" xmlns:vCard="http://www.w3.org/2001/vcard-rdf/3.0#" xmlns:bqbiol="http://biomodels.net/biology-qualifiers/" xmlns:bqmodel="http://biomodels.net/model-qualifiers/">
<rdf:Description rdf:about="#metaid_C00704MM">
<bqbiol:is>
<rdf:Bag>
<rdf:li rdf:resource="urn:miriam:obo.chebi:CHEBI%3A18421"/>
<rdf:li rdf:resource="urn:miriam:kegg.compound:C00704"/>
<rdf:li rdf:resource="urn:miriam:pubchem.compound:3971"/>
</rdf:Bag>
</bqbiol:is>
</rdf:Description>
</rdf:RDF>
</annotation>
</species>
<species metaid="metaid_C00705_b" id="C00705_b" name="C00705_b dCDP" compartment="Cytosol" boundaryCondition="true">
<notes>
<html xmlns="http://www.w3.org/1999/xhtml">
<p>FORMULA: C9H15N3O10P2</p>
<p>KEGG ID: C00705</p>
<p>PubChem ID: 3972</p>
<p>Used by: Boundary48 </p>
</html>
</notes>
<annotation>
<rdf:RDF xmlns:rdf="http://www.w3.org/1999/02/22-rdf-syntax-ns#" xmlns:dc="http://purl.org/dc/elements/1.1/" xmlns:dcterms="http://purl.org/dc/terms/" xmlns:vCard="http://www.w3.org/2001/vcard-rdf/3.0#" xmlns:bqbiol="http://biomodels.net/biology-qualifiers/" xmlns:bqmodel="http://biomodels.net/model-qualifiers/">
<rdf:Description rdf:about="#metaid_C00705_b">
<bqbiol:is>
<rdf:Bag>
<rdf:li rdf:resource="urn:miriam:kegg.compound:C00705"/>
<rdf:li rdf:resource="urn:miriam:pubchem.compound:3972"/>
</rdf:Bag>
</bqbiol:is>
</rdf:Description>
</rdf:RDF>
</annotation>
</species>
<species metaid="metaid_C00705Cyto" id="C00705Cyto" name="C00705Cyto dCDP" compartment="Cytosol" charge="-2">
<notes>
<html xmlns="http://www.w3.org/1999/xhtml">
<p>FORMULA: C9H15N3O10P2</p>
<p>KEGG ID: C00705</p>
<p>PubChem ID: 3972</p>
<p>Used by: Transporter22 Boundary48 </p>
</html>
</notes>
<annotation>
<rdf:RDF xmlns:rdf="http://www.w3.org/1999/02/22-rdf-syntax-ns#" xmlns:dc="http://purl.org/dc/elements/1.1/" xmlns:dcterms="http://purl.org/dc/terms/" xmlns:vCard="http://www.w3.org/2001/vcard-rdf/3.0#" xmlns:bqbiol="http://biomodels.net/biology-qualifiers/" xmlns:bqmodel="http://biomodels.net/model-qualifiers/">
<rdf:Description rdf:about="#metaid_C00705Cyto">
<bqbiol:is>
<rdf:Bag>
<rdf:li rdf:resource="urn:miriam:kegg.compound:C00705"/>
<rdf:li rdf:resource="urn:miriam:pubchem.compound:3972"/>
</rdf:Bag>
</bqbiol:is>
</rdf:Description>
</rdf:RDF>
</annotation>
</species>
<species metaid="metaid_C00705MM" id="C00705MM" name="C00705MM dCDP" compartment="Mitochondrion" charge="-3">
<notes>
<html xmlns="http://www.w3.org/1999/xhtml">
<p>FORMULA: C9H15N3O10P2</p>
<p>KEGG ID: C00705</p>
<p>PubChem ID: 3972</p>
<p>Used by: R02326MM Transporter22 </p>
</html>
</notes>
<annotation>
<rdf:RDF xmlns:rdf="http://www.w3.org/1999/02/22-rdf-syntax-ns#" xmlns:dc="http://purl.org/dc/elements/1.1/" xmlns:dcterms="http://purl.org/dc/terms/" xmlns:vCard="http://www.w3.org/2001/vcard-rdf/3.0#" xmlns:bqbiol="http://biomodels.net/biology-qualifiers/" xmlns:bqmodel="http://biomodels.net/model-qualifiers/">
<rdf:Description rdf:about="#metaid_C00705MM">
<bqbiol:is>
<rdf:Bag>
<rdf:li rdf:resource="urn:miriam:kegg.compound:C00705"/>
<rdf:li rdf:resource="urn:miriam:pubchem.compound:3972"/>
</rdf:Bag>
</bqbiol:is>
</rdf:Description>
</rdf:RDF>
</annotation>
</species>
<species metaid="metaid_C00877MM" id="C00877MM" name="C00877MM Crotonoyl-CoA" compartment="Mitochondrion" charge="-4">
<notes>
<html xmlns="http://www.w3.org/1999/xhtml">
<p>FORMULA: C25H40N7O17P3S</p>
<p>KEGG ID: C00877</p>
<p>PubChem ID: 4133</p>
<p>ChEBI: 15473 36926</p>
<p>Used by: R01175MM R02487MM R03026MM </p>
</html>
</notes>
<annotation>
<rdf:RDF xmlns:rdf="http://www.w3.org/1999/02/22-rdf-syntax-ns#" xmlns:dc="http://purl.org/dc/elements/1.1/" xmlns:dcterms="http://purl.org/dc/terms/" xmlns:vCard="http://www.w3.org/2001/vcard-rdf/3.0#" xmlns:bqbiol="http://biomodels.net/biology-qualifiers/" xmlns:bqmodel="http://biomodels.net/model-qualifiers/">
<rdf:Description rdf:about="#metaid_C00877MM">
<bqbiol:is>
<rdf:Bag>
<rdf:li rdf:resource="urn:miriam:obo.chebi:CHEBI%3A15473 36926"/>
<rdf:li rdf:resource="urn:miriam:kegg.compound:C00877"/>
<rdf:li rdf:resource="urn:miriam:pubchem.compound:4133"/>
</rdf:Bag>
</bqbiol:is>
</rdf:Description>
</rdf:RDF>
</annotation>
</species>
<species metaid="metaid_C00894MM" id="C00894MM" name="C00894MM Propenoyl-CoA" compartment="Mitochondrion" charge="-4">
<notes>
<html xmlns="http://www.w3.org/1999/xhtml">
<p>FORMULA: C24H38N7O17P3S</p>
<p>KEGG ID: C00894</p>
<p>PubChem ID: 4150</p>
<p>ChEBI: 15513</p>
<p>Used by: R03045MM R00924MM </p>
</html>
</notes>
<annotation>
<rdf:RDF xmlns:rdf="http://www.w3.org/1999/02/22-rdf-syntax-ns#" xmlns:dc="http://purl.org/dc/elements/1.1/" xmlns:dcterms="http://purl.org/dc/terms/" xmlns:vCard="http://www.w3.org/2001/vcard-rdf/3.0#" xmlns:bqbiol="http://biomodels.net/biology-qualifiers/" xmlns:bqmodel="http://biomodels.net/model-qualifiers/">
<rdf:Description rdf:about="#metaid_C00894MM">
<bqbiol:is>
<rdf:Bag>
<rdf:li rdf:resource="urn:miriam:obo.chebi:CHEBI%3A15513"/>
<rdf:li rdf:resource="urn:miriam:kegg.compound:C00894"/>
<rdf:li rdf:resource="urn:miriam:pubchem.compound:4150"/>
</rdf:Bag>
</bqbiol:is>
</rdf:Description>
</rdf:RDF>
</annotation>
</species>
<species metaid="metaid_C00931Cyto" id="C00931Cyto" name="C00931Cyto Porphobilinogen" compartment="Cytosol" charge="-1">
<notes>
<html xmlns="http://www.w3.org/1999/xhtml">
<p>FORMULA: C10H14N2O4</p>
<p>KEGG ID: C00931</p>
<p>PubChem ID: 4184</p>
<p>ChEBI: 17381</p>
<p>Used by: R00036Cyto R00084Cyto </p>
</html>
</notes>
<annotation>
<rdf:RDF xmlns:rdf="http://www.w3.org/1999/02/22-rdf-syntax-ns#" xmlns:dc="http://purl.org/dc/elements/1.1/" xmlns:dcterms="http://purl.org/dc/terms/" xmlns:vCard="http://www.w3.org/2001/vcard-rdf/3.0#" xmlns:bqbiol="http://biomodels.net/biology-qualifiers/" xmlns:bqmodel="http://biomodels.net/model-qualifiers/">
<rdf:Description rdf:about="#metaid_C00931Cyto">
<bqbiol:is>
<rdf:Bag>
<rdf:li rdf:resource="urn:miriam:obo.chebi:CHEBI%3A17381"/>
<rdf:li rdf:resource="urn:miriam:kegg.compound:C00931"/>
<rdf:li rdf:resource="urn:miriam:pubchem.compound:4184"/>
</rdf:Bag>
</bqbiol:is>
</rdf:Description>
</rdf:RDF>
</annotation>
</species>
<species metaid="metaid_C00956MM" id="C00956MM" name="C00956MM L-2-Aminoadipate" compartment="Mitochondrion" charge="-1">
<notes>
<html xmlns="http://www.w3.org/1999/xhtml">
<p>FORMULA: C6H11NO4</p>
<p>KEGG ID: C00956</p>
<p>PubChem ID: 4207</p>
<p>ChEBI: 37023</p>
<p>Used by: R01939MM R03102MM R03103MM </p>
</html>
</notes>
<annotation>
<rdf:RDF xmlns:rdf="http://www.w3.org/1999/02/22-rdf-syntax-ns#" xmlns:dc="http://purl.org/dc/elements/1.1/" xmlns:dcterms="http://purl.org/dc/terms/" xmlns:vCard="http://www.w3.org/2001/vcard-rdf/3.0#" xmlns:bqbiol="http://biomodels.net/biology-qualifiers/" xmlns:bqmodel="http://biomodels.net/model-qualifiers/">
<rdf:Description rdf:about="#metaid_C00956MM">
<bqbiol:is>
<rdf:Bag>
<rdf:li rdf:resource="urn:miriam:obo.chebi:CHEBI%3A37023"/>
<rdf:li rdf:resource="urn:miriam:kegg.compound:C00956"/>
<rdf:li rdf:resource="urn:miriam:pubchem.compound:4207"/>
</rdf:Bag>
</bqbiol:is>
</rdf:Description>
</rdf:RDF>
</annotation>
</species>
<species metaid="metaid_C00957MM" id="C00957MM" name="C00957MM Mercaptopyruvate" compartment="Mitochondrion" charge="-1">
<notes>
<html xmlns="http://www.w3.org/1999/xhtml">
<p>FORMULA: C3H4O3S</p>
<p>KEGG ID: C00957</p>
<p>PubChem ID: 4208</p>
<p>ChEBI: 16208</p>
<p>Used by: R00895MM R03105MM </p>
</html>
</notes>
<annotation>
<rdf:RDF xmlns:rdf="http://www.w3.org/1999/02/22-rdf-syntax-ns#" xmlns:dc="http://purl.org/dc/elements/1.1/" xmlns:dcterms="http://purl.org/dc/terms/" xmlns:vCard="http://www.w3.org/2001/vcard-rdf/3.0#" xmlns:bqbiol="http://biomodels.net/biology-qualifiers/" xmlns:bqmodel="http://biomodels.net/model-qualifiers/">
<rdf:Description rdf:about="#metaid_C00957MM">
<bqbiol:is>
<rdf:Bag>
<rdf:li rdf:resource="urn:miriam:obo.chebi:CHEBI%3A16208"/>
<rdf:li rdf:resource="urn:miriam:kegg.compound:C00957"/>
<rdf:li rdf:resource="urn:miriam:pubchem.compound:4208"/>
</rdf:Bag>
</bqbiol:is>
</rdf:Description>
</rdf:RDF>
</annotation>
</species>
<species metaid="metaid_C01013MM" id="C01013MM" name="C01013MM 3-Hydroxypropanoate" compartment="Mitochondrion" charge="-1">
<notes>
<html xmlns="http://www.w3.org/1999/xhtml">
<p>FORMULA: C3H6O3</p>
<p>KEGG ID: C01013</p>
<p>PubChem ID: 4258</p>
<p>ChEBI: 33404</p>
<p>Used by: R03158MM R01608MM </p>
</html>
</notes>
<annotation>
<rdf:RDF xmlns:rdf="http://www.w3.org/1999/02/22-rdf-syntax-ns#" xmlns:dc="http://purl.org/dc/elements/1.1/" xmlns:dcterms="http://purl.org/dc/terms/" xmlns:vCard="http://www.w3.org/2001/vcard-rdf/3.0#" xmlns:bqbiol="http://biomodels.net/biology-qualifiers/" xmlns:bqmodel="http://biomodels.net/model-qualifiers/">
<rdf:Description rdf:about="#metaid_C01013MM">
<bqbiol:is>
<rdf:Bag>
<rdf:li rdf:resource="urn:miriam:obo.chebi:CHEBI%3A33404"/>
<rdf:li rdf:resource="urn:miriam:kegg.compound:C01013"/>
<rdf:li rdf:resource="urn:miriam:pubchem.compound:4258"/>
</rdf:Bag>
</bqbiol:is>
</rdf:Description>
</rdf:RDF>
</annotation>
</species>
<species metaid="metaid_C01024Cyto" id="C01024Cyto" name="C01024Cyto Hydroxymethylbilane" compartment="Cytosol" charge="-8">
<notes>
<html xmlns="http://www.w3.org/1999/xhtml">
<p>FORMULA: C40H46N4O17</p>
<p>KEGG ID: C01024</p>
<p>PubChem ID: 4269</p>
<p>ChEBI: 16645</p>
<p>Used by: R00084Cyto R03165Cyto </p>
</html>
</notes>
<annotation>
<rdf:RDF xmlns:rdf="http://www.w3.org/1999/02/22-rdf-syntax-ns#" xmlns:dc="http://purl.org/dc/elements/1.1/" xmlns:dcterms="http://purl.org/dc/terms/" xmlns:vCard="http://www.w3.org/2001/vcard-rdf/3.0#" xmlns:bqbiol="http://biomodels.net/biology-qualifiers/" xmlns:bqmodel="http://biomodels.net/model-qualifiers/">
<rdf:Description rdf:about="#metaid_C01024Cyto">
<bqbiol:is>
<rdf:Bag>
<rdf:li rdf:resource="urn:miriam:obo.chebi:CHEBI%3A16645"/>
<rdf:li rdf:resource="urn:miriam:kegg.compound:C01024"/>
<rdf:li rdf:resource="urn:miriam:pubchem.compound:4269"/>
</rdf:Bag>
</bqbiol:is>
</rdf:Description>
</rdf:RDF>
</annotation>
</species>
<species metaid="metaid_C01051Cyto" id="C01051Cyto" name="C01051Cyto UroporphyrinogenIII" compartment="Cytosol" charge="-8">
<notes>
<html xmlns="http://www.w3.org/1999/xhtml">
<p>FORMULA: C40H44N4O16</p>
<p>KEGG ID: C01051</p>
<p>PubChem ID: 4293</p>
<p>ChEBI: 15437</p>
<p>Used by: R03165Cyto R03197Cyto </p>
</html>
</notes>
<annotation>
<rdf:RDF xmlns:rdf="http://www.w3.org/1999/02/22-rdf-syntax-ns#" xmlns:dc="http://purl.org/dc/elements/1.1/" xmlns:dcterms="http://purl.org/dc/terms/" xmlns:vCard="http://www.w3.org/2001/vcard-rdf/3.0#" xmlns:bqbiol="http://biomodels.net/biology-qualifiers/" xmlns:bqmodel="http://biomodels.net/model-qualifiers/">
<rdf:Description rdf:about="#metaid_C01051Cyto">
<bqbiol:is>
<rdf:Bag>
<rdf:li rdf:resource="urn:miriam:obo.chebi:CHEBI%3A15437"/>
<rdf:li rdf:resource="urn:miriam:kegg.compound:C01051"/>
<rdf:li rdf:resource="urn:miriam:pubchem.compound:4293"/>
</rdf:Bag>
</bqbiol:is>
</rdf:Description>
</rdf:RDF>
</annotation>
</species>
<species metaid="metaid_C01079Cyto" id="C01079Cyto" name="C01079Cyto Protoporphyrinogen IX" compartment="Cytosol" charge="-2">
<notes>
<html xmlns="http://www.w3.org/1999/xhtml">
<p>FORMULA: C34H40N4O4</p>
<p>KEGG ID: C01079</p>
<p>PubChem ID: 4317</p>
<p>ChEBI: 15435</p>
<p>Used by: R03220Cyto R03222MM </p>
</html>
</notes>
<annotation>
<rdf:RDF xmlns:rdf="http://www.w3.org/1999/02/22-rdf-syntax-ns#" xmlns:dc="http://purl.org/dc/elements/1.1/" xmlns:dcterms="http://purl.org/dc/terms/" xmlns:vCard="http://www.w3.org/2001/vcard-rdf/3.0#" xmlns:bqbiol="http://biomodels.net/biology-qualifiers/" xmlns:bqmodel="http://biomodels.net/model-qualifiers/">
<rdf:Description rdf:about="#metaid_C01079Cyto">
<bqbiol:is>
<rdf:Bag>
<rdf:li rdf:resource="urn:miriam:obo.chebi:CHEBI%3A15435"/>
<rdf:li rdf:resource="urn:miriam:kegg.compound:C01079"/>
<rdf:li rdf:resource="urn:miriam:pubchem.compound:4317"/>
</rdf:Bag>
</bqbiol:is>
</rdf:Description>
</rdf:RDF>
</annotation>
</species>
<species metaid="metaid_C01089_b" id="C01089_b" name="C01089_b (R)-3-Hydroxybutanoate" compartment="Cytosol" boundaryCondition="true">
<notes>
<html xmlns="http://www.w3.org/1999/xhtml">
<p>FORMULA: C4H8O3</p>
<p>KEGG ID: C01089</p>
<p>PubChem ID: 4324</p>
<p>ChEBI: 10983 17066</p>
<p>Used by: Boundary36 </p>
</html>
</notes>
<annotation>
<rdf:RDF xmlns:rdf="http://www.w3.org/1999/02/22-rdf-syntax-ns#" xmlns:dc="http://purl.org/dc/elements/1.1/" xmlns:dcterms="http://purl.org/dc/terms/" xmlns:vCard="http://www.w3.org/2001/vcard-rdf/3.0#" xmlns:bqbiol="http://biomodels.net/biology-qualifiers/" xmlns:bqmodel="http://biomodels.net/model-qualifiers/">
<rdf:Description rdf:about="#metaid_C01089_b">
<bqbiol:is>
<rdf:Bag>
<rdf:li rdf:resource="urn:miriam:obo.chebi:CHEBI%3A10983 17066"/>
<rdf:li rdf:resource="urn:miriam:kegg.compound:C01089"/>
<rdf:li rdf:resource="urn:miriam:pubchem.compound:4324"/>
</rdf:Bag>
</bqbiol:is>
</rdf:Description>
</rdf:RDF>
</annotation>
</species>
<species metaid="metaid_C01089Cyto" id="C01089Cyto" name="C01089Cyto (R)-3-Hydroxybutanoate" compartment="Cytosol" charge="-1">
<notes>
<html xmlns="http://www.w3.org/1999/xhtml">
<p>FORMULA: C4H8O3</p>
<p>KEGG ID: C01089</p>
<p>PubChem ID: 4324</p>
<p>ChEBI: 10983 17066</p>
<p>Used by: Transporter76 Transporter76b Boundary36 </p>
</html>
</notes>
<annotation>
<rdf:RDF xmlns:rdf="http://www.w3.org/1999/02/22-rdf-syntax-ns#" xmlns:dc="http://purl.org/dc/elements/1.1/" xmlns:dcterms="http://purl.org/dc/terms/" xmlns:vCard="http://www.w3.org/2001/vcard-rdf/3.0#" xmlns:bqbiol="http://biomodels.net/biology-qualifiers/" xmlns:bqmodel="http://biomodels.net/model-qualifiers/">
<rdf:Description rdf:about="#metaid_C01089Cyto">
<bqbiol:is>
<rdf:Bag>
<rdf:li rdf:resource="urn:miriam:obo.chebi:CHEBI%3A10983 17066"/>
<rdf:li rdf:resource="urn:miriam:kegg.compound:C01089"/>
<rdf:li rdf:resource="urn:miriam:pubchem.compound:4324"/>
</rdf:Bag>
</bqbiol:is>
</rdf:Description>
</rdf:RDF>
</annotation>
</species>
<species metaid="metaid_C01089MM" id="C01089MM" name="C01089MM (R)-3-Hydroxybutanoate" compartment="Mitochondrion" charge="-1">
<notes>
<html xmlns="http://www.w3.org/1999/xhtml">
<p>FORMULA: C4H8O3</p>
<p>KEGG ID: C01089</p>
<p>PubChem ID: 4324</p>
<p>ChEBI: 10983 17066</p>
<p>Used by: R01361MM Transporter76 Transporter76b </p>
</html>
</notes>
<annotation>
<rdf:RDF xmlns:rdf="http://www.w3.org/1999/02/22-rdf-syntax-ns#" xmlns:dc="http://purl.org/dc/elements/1.1/" xmlns:dcterms="http://purl.org/dc/terms/" xmlns:vCard="http://www.w3.org/2001/vcard-rdf/3.0#" xmlns:bqbiol="http://biomodels.net/biology-qualifiers/" xmlns:bqmodel="http://biomodels.net/model-qualifiers/">
<rdf:Description rdf:about="#metaid_C01089MM">
<bqbiol:is>
<rdf:Bag>
<rdf:li rdf:resource="urn:miriam:obo.chebi:CHEBI%3A10983 17066"/>
<rdf:li rdf:resource="urn:miriam:kegg.compound:C01089"/>
<rdf:li rdf:resource="urn:miriam:pubchem.compound:4324"/>
</rdf:Bag>
</bqbiol:is>
</rdf:Description>
</rdf:RDF>
</annotation>
</species>
<species metaid="metaid_C01144MM" id="C01144MM" name="C01144MM (S)-3-Hydroxybutanoyl-CoA" compartment="Mitochondrion" charge="-4">
<notes>
<html xmlns="http://www.w3.org/1999/xhtml">
<p>FORMULA: C25H42N7O18P3S</p>
<p>KEGG ID: C01144</p>
<p>PubChem ID: 4375</p>
<p>ChEBI: 15453</p>
<p>Used by: R01975MM R03026MM </p>
</html>
</notes>
<annotation>
<rdf:RDF xmlns:rdf="http://www.w3.org/1999/02/22-rdf-syntax-ns#" xmlns:dc="http://purl.org/dc/elements/1.1/" xmlns:dcterms="http://purl.org/dc/terms/" xmlns:vCard="http://www.w3.org/2001/vcard-rdf/3.0#" xmlns:bqbiol="http://biomodels.net/biology-qualifiers/" xmlns:bqmodel="http://biomodels.net/model-qualifiers/">
<rdf:Description rdf:about="#metaid_C01144MM">
<bqbiol:is>
<rdf:Bag>
<rdf:li rdf:resource="urn:miriam:obo.chebi:CHEBI%3A15453"/>
<rdf:li rdf:resource="urn:miriam:kegg.compound:C01144"/>
<rdf:li rdf:resource="urn:miriam:pubchem.compound:4375"/>
</rdf:Bag>
</bqbiol:is>
</rdf:Description>
</rdf:RDF>
</annotation>
</species>
<species metaid="metaid_C01165MM" id="C01165MM" name="C01165MM L-Glutamate 5-semialdehyde" compartment="Mitochondrion">
<notes>
<html xmlns="http://www.w3.org/1999/xhtml">
<p>FORMULA: C5H9NO3</p>
<p>KEGG ID: C01165</p>
<p>PubChem ID: 4392</p>
<p>ChEBI: 17232</p>
<p>Used by: R00245MM R00667MM R03313MM R03314MM </p>
</html>
</notes>
<annotation>
<rdf:RDF xmlns:rdf="http://www.w3.org/1999/02/22-rdf-syntax-ns#" xmlns:dc="http://purl.org/dc/elements/1.1/" xmlns:dcterms="http://purl.org/dc/terms/" xmlns:vCard="http://www.w3.org/2001/vcard-rdf/3.0#" xmlns:bqbiol="http://biomodels.net/biology-qualifiers/" xmlns:bqmodel="http://biomodels.net/model-qualifiers/">
<rdf:Description rdf:about="#metaid_C01165MM">
<bqbiol:is>
<rdf:Bag>
<rdf:li rdf:resource="urn:miriam:obo.chebi:CHEBI%3A17232"/>
<rdf:li rdf:resource="urn:miriam:kegg.compound:C01165"/>
<rdf:li rdf:resource="urn:miriam:pubchem.compound:4392"/>
</rdf:Bag>
</bqbiol:is>
</rdf:Description>
</rdf:RDF>
</annotation>
</species>
<species metaid="metaid_C01172Cyto" id="C01172Cyto" name="C01172Cyto beta-D-Glucose 6-phosphate" compartment="Cytosol" charge="-2">
<notes>
<html xmlns="http://www.w3.org/1999/xhtml">
<p>FORMULA: C6H13O9P</p>
<p>KEGG ID: C01172</p>
<p>PubChem ID: 4399</p>
<p>ChEBI: 17719</p>
<p>Used by: R02736Cyto R02739Cyto </p>
</html>
</notes>
<annotation>
<rdf:RDF xmlns:rdf="http://www.w3.org/1999/02/22-rdf-syntax-ns#" xmlns:dc="http://purl.org/dc/elements/1.1/" xmlns:dcterms="http://purl.org/dc/terms/" xmlns:vCard="http://www.w3.org/2001/vcard-rdf/3.0#" xmlns:bqbiol="http://biomodels.net/biology-qualifiers/" xmlns:bqmodel="http://biomodels.net/model-qualifiers/">
<rdf:Description rdf:about="#metaid_C01172Cyto">
<bqbiol:is>
<rdf:Bag>
<rdf:li rdf:resource="urn:miriam:obo.chebi:CHEBI%3A17719"/>
<rdf:li rdf:resource="urn:miriam:kegg.compound:C01172"/>
<rdf:li rdf:resource="urn:miriam:pubchem.compound:4399"/>
</rdf:Bag>
</bqbiol:is>
</rdf:Description>
</rdf:RDF>
</annotation>
</species>
<species metaid="metaid_C01209MM" id="C01209MM" name="C01209MM Malonyl-[acyl-carrier protein]" compartment="Mitochondrion" charge="-1">
<notes>
<html xmlns="http://www.w3.org/1999/xhtml">
<p>FORMULA: C3H3O3SR</p>
<p>KEGG ID: C01209</p>
<p>PubChem ID: 4431</p>
<p>ChEBI: 17330</p>
<p>Used by: R01626MM R04355MM R04726MM R04952MM R04957MM R04960MM R04963MM R04968MM </p>
</html>
</notes>
<annotation>
<rdf:RDF xmlns:rdf="http://www.w3.org/1999/02/22-rdf-syntax-ns#" xmlns:dc="http://purl.org/dc/elements/1.1/" xmlns:dcterms="http://purl.org/dc/terms/" xmlns:vCard="http://www.w3.org/2001/vcard-rdf/3.0#" xmlns:bqbiol="http://biomodels.net/biology-qualifiers/" xmlns:bqmodel="http://biomodels.net/model-qualifiers/">
<rdf:Description rdf:about="#metaid_C01209MM">
<bqbiol:is>
<rdf:Bag>
<rdf:li rdf:resource="urn:miriam:obo.chebi:CHEBI%3A17330"/>
<rdf:li rdf:resource="urn:miriam:kegg.compound:C01209"/>
<rdf:li rdf:resource="urn:miriam:pubchem.compound:4431"/>
</rdf:Bag>
</bqbiol:is>
</rdf:Description>
</rdf:RDF>
</annotation>
</species>
<species metaid="metaid_C01213MM" id="C01213MM" name="C01213MM (R)-Methylmalonyl-CoA" compartment="Mitochondrion" charge="-5">
<notes>
<html xmlns="http://www.w3.org/1999/xhtml">
<p>FORMULA: C25H40N7O19P3S</p>
<p>KEGG ID: C01213</p>
<p>PubChem ID: 4435</p>
<p>ChEBI: 15465</p>
<p>Used by: R00833MM R02765MM R03381MM </p>
</html>
</notes>
<annotation>
<rdf:RDF xmlns:rdf="http://www.w3.org/1999/02/22-rdf-syntax-ns#" xmlns:dc="http://purl.org/dc/elements/1.1/" xmlns:dcterms="http://purl.org/dc/terms/" xmlns:vCard="http://www.w3.org/2001/vcard-rdf/3.0#" xmlns:bqbiol="http://biomodels.net/biology-qualifiers/" xmlns:bqmodel="http://biomodels.net/model-qualifiers/">
<rdf:Description rdf:about="#metaid_C01213MM">
<bqbiol:is>
<rdf:Bag>
<rdf:li rdf:resource="urn:miriam:obo.chebi:CHEBI%3A15465"/>
<rdf:li rdf:resource="urn:miriam:kegg.compound:C01213"/>
<rdf:li rdf:resource="urn:miriam:pubchem.compound:4435"/>
</rdf:Bag>
</bqbiol:is>
</rdf:Description>
</rdf:RDF>
</annotation>
</species>
<species metaid="metaid_C01236Cyto" id="C01236Cyto" name="C01236Cyto D-Glucono-1,5-lactone 6-phosphate" compartment="Cytosol" charge="-2">
<notes>
<html xmlns="http://www.w3.org/1999/xhtml">
<p>FORMULA: C6H11O9P</p>
<p>KEGG ID: C01236</p>
<p>PubChem ID: 4457</p>
<p>ChEBI: 16938</p>
<p>Used by: R02736Cyto R02035Cyto </p>
</html>
</notes>
<annotation>
<rdf:RDF xmlns:rdf="http://www.w3.org/1999/02/22-rdf-syntax-ns#" xmlns:dc="http://purl.org/dc/elements/1.1/" xmlns:dcterms="http://purl.org/dc/terms/" xmlns:vCard="http://www.w3.org/2001/vcard-rdf/3.0#" xmlns:bqbiol="http://biomodels.net/biology-qualifiers/" xmlns:bqmodel="http://biomodels.net/model-qualifiers/">
<rdf:Description rdf:about="#metaid_C01236Cyto">
<bqbiol:is>
<rdf:Bag>
<rdf:li rdf:resource="urn:miriam:obo.chebi:CHEBI%3A16938"/>
<rdf:li rdf:resource="urn:miriam:kegg.compound:C01236"/>
<rdf:li rdf:resource="urn:miriam:pubchem.compound:4457"/>
</rdf:Bag>
</bqbiol:is>
</rdf:Description>
</rdf:RDF>
</annotation>
</species>
<species metaid="metaid_C01419Cyto" id="C01419Cyto" name="C01419Cyto Cys-Gly" compartment="Cytosol">
<notes>
<html xmlns="http://www.w3.org/1999/xhtml">
<p>FORMULA: C5H10N2O3S</p>
<p>KEGG ID: C01419</p>
<p>PubChem ID: 4606</p>
<p>ChEBI: 4047</p>
<p>Used by: R00899Cyto R00494Cyto </p>
</html>
</notes>
<annotation>
<rdf:RDF xmlns:rdf="http://www.w3.org/1999/02/22-rdf-syntax-ns#" xmlns:dc="http://purl.org/dc/elements/1.1/" xmlns:dcterms="http://purl.org/dc/terms/" xmlns:vCard="http://www.w3.org/2001/vcard-rdf/3.0#" xmlns:bqbiol="http://biomodels.net/biology-qualifiers/" xmlns:bqmodel="http://biomodels.net/model-qualifiers/">
<rdf:Description rdf:about="#metaid_C01419Cyto">
<bqbiol:is>
<rdf:Bag>
<rdf:li rdf:resource="urn:miriam:obo.chebi:CHEBI%3A4047"/>
<rdf:li rdf:resource="urn:miriam:kegg.compound:C01419"/>
<rdf:li rdf:resource="urn:miriam:pubchem.compound:4606"/>
</rdf:Bag>
</bqbiol:is>
</rdf:Description>
</rdf:RDF>
</annotation>
</species>
<species metaid="metaid_C01708Cyto" id="C01708Cyto" name="C01708Cyto Hemoglobin" compartment="Cytosol">
<notes>
<html xmlns="http://www.w3.org/1999/xhtml">
<p>KEGG ID: C01708</p>
<p>PubChem ID: 4846</p>
<p>ChEBI: 5656</p>
<p>Used by: R03684Cyto R03683Cyto </p>
</html>
</notes>
<annotation>
<rdf:RDF xmlns:rdf="http://www.w3.org/1999/02/22-rdf-syntax-ns#" xmlns:dc="http://purl.org/dc/elements/1.1/" xmlns:dcterms="http://purl.org/dc/terms/" xmlns:vCard="http://www.w3.org/2001/vcard-rdf/3.0#" xmlns:bqbiol="http://biomodels.net/biology-qualifiers/" xmlns:bqmodel="http://biomodels.net/model-qualifiers/">
<rdf:Description rdf:about="#metaid_C01708Cyto">
<bqbiol:is>
<rdf:Bag>
<rdf:li rdf:resource="urn:miriam:obo.chebi:CHEBI%3A5656"/>
<rdf:li rdf:resource="urn:miriam:kegg.compound:C01708"/>
<rdf:li rdf:resource="urn:miriam:pubchem.compound:4846"/>
</rdf:Bag>
</bqbiol:is>
</rdf:Description>
</rdf:RDF>
</annotation>
</species>
<species metaid="metaid_C01832MM" id="C01832MM" name="C01832MM Lauroyl-CoA" compartment="Mitochondrion" charge="-4">
<notes>
<html xmlns="http://www.w3.org/1999/xhtml">
<p>FORMULA: C33H58N7O17P3S</p>
<p>KEGG ID: C01832</p>
<p>PubChem ID: 4951</p>
<p>ChEBI: 15521</p>
<p>Used by: R03856MM R03857MM R03858MM </p>
</html>
</notes>
<annotation>
<rdf:RDF xmlns:rdf="http://www.w3.org/1999/02/22-rdf-syntax-ns#" xmlns:dc="http://purl.org/dc/elements/1.1/" xmlns:dcterms="http://purl.org/dc/terms/" xmlns:vCard="http://www.w3.org/2001/vcard-rdf/3.0#" xmlns:bqbiol="http://biomodels.net/biology-qualifiers/" xmlns:bqmodel="http://biomodels.net/model-qualifiers/">
<rdf:Description rdf:about="#metaid_C01832MM">
<bqbiol:is>
<rdf:Bag>
<rdf:li rdf:resource="urn:miriam:obo.chebi:CHEBI%3A15521"/>
<rdf:li rdf:resource="urn:miriam:kegg.compound:C01832"/>
<rdf:li rdf:resource="urn:miriam:pubchem.compound:4951"/>
</rdf:Bag>
</bqbiol:is>
</rdf:Description>
</rdf:RDF>
</annotation>
</species>
<species metaid="metaid_C01888MM" id="C01888MM" name="C01888MM Aminoacetone" compartment="Mitochondrion">
<notes>
<html xmlns="http://www.w3.org/1999/xhtml">
<p>FORMULA: C3H7NO</p>
<p>KEGG ID: C01888</p>
<p>PubChem ID: 5001</p>
<p>ChEBI: 17906</p>
<p>Used by: R02529MM R03758MM </p>
</html>
</notes>
<annotation>
<rdf:RDF xmlns:rdf="http://www.w3.org/1999/02/22-rdf-syntax-ns#" xmlns:dc="http://purl.org/dc/elements/1.1/" xmlns:dcterms="http://purl.org/dc/terms/" xmlns:vCard="http://www.w3.org/2001/vcard-rdf/3.0#" xmlns:bqbiol="http://biomodels.net/biology-qualifiers/" xmlns:bqmodel="http://biomodels.net/model-qualifiers/">
<rdf:Description rdf:about="#metaid_C01888MM">
<bqbiol:is>
<rdf:Bag>
<rdf:li rdf:resource="urn:miriam:obo.chebi:CHEBI%3A17906"/>
<rdf:li rdf:resource="urn:miriam:kegg.compound:C01888"/>
<rdf:li rdf:resource="urn:miriam:pubchem.compound:5001"/>
</rdf:Bag>
</bqbiol:is>
</rdf:Description>
</rdf:RDF>
</annotation>
</species>
<species metaid="metaid_C01944MM" id="C01944MM" name="C01944MM Octanoyl-CoA" compartment="Mitochondrion" charge="-4">
<notes>
<html xmlns="http://www.w3.org/1999/xhtml">
<p>FORMULA: C29H50N7O17P3S</p>
<p>KEGG ID: C01944</p>
<p>PubChem ID: 5048</p>
<p>ChEBI: 15533</p>
<p>Used by: R03776MM R03777MM R03778MM </p>
</html>
</notes>
<annotation>
<rdf:RDF xmlns:rdf="http://www.w3.org/1999/02/22-rdf-syntax-ns#" xmlns:dc="http://purl.org/dc/elements/1.1/" xmlns:dcterms="http://purl.org/dc/terms/" xmlns:vCard="http://www.w3.org/2001/vcard-rdf/3.0#" xmlns:bqbiol="http://biomodels.net/biology-qualifiers/" xmlns:bqmodel="http://biomodels.net/model-qualifiers/">
<rdf:Description rdf:about="#metaid_C01944MM">
<bqbiol:is>
<rdf:Bag>
<rdf:li rdf:resource="urn:miriam:obo.chebi:CHEBI%3A15533"/>
<rdf:li rdf:resource="urn:miriam:kegg.compound:C01944"/>
<rdf:li rdf:resource="urn:miriam:pubchem.compound:5048"/>
</rdf:Bag>
</bqbiol:is>
</rdf:Description>
</rdf:RDF>
</annotation>
</species>
<species metaid="metaid_C02191MM" id="C02191MM" name="C02191MM Protoporphyrin" compartment="Mitochondrion" charge="-2">
<notes>
<html xmlns="http://www.w3.org/1999/xhtml">
<p>FORMULA: C34H34N4O4</p>
<p>KEGG ID: C02191</p>
<p>PubChem ID: 5261</p>
<p>ChEBI: 15430</p>
<p>Used by: R00310MM R03222MM </p>
</html>
</notes>
<annotation>
<rdf:RDF xmlns:rdf="http://www.w3.org/1999/02/22-rdf-syntax-ns#" xmlns:dc="http://purl.org/dc/elements/1.1/" xmlns:dcterms="http://purl.org/dc/terms/" xmlns:vCard="http://www.w3.org/2001/vcard-rdf/3.0#" xmlns:bqbiol="http://biomodels.net/biology-qualifiers/" xmlns:bqmodel="http://biomodels.net/model-qualifiers/">
<rdf:Description rdf:about="#metaid_C02191MM">
<bqbiol:is>
<rdf:Bag>
<rdf:li rdf:resource="urn:miriam:obo.chebi:CHEBI%3A15430"/>
<rdf:li rdf:resource="urn:miriam:kegg.compound:C02191"/>
<rdf:li rdf:resource="urn:miriam:pubchem.compound:5261"/>
</rdf:Bag>
</bqbiol:is>
</rdf:Description>
</rdf:RDF>
</annotation>
</species>
<species metaid="metaid_C02220Cyto" id="C02220Cyto" name="C02220Cyto 2-Aminomuconate" compartment="Cytosol">
<notes>
<html xmlns="http://www.w3.org/1999/xhtml">
<p>FORMULA: C6H7NO4</p>
<p>KEGG ID: C02220</p>
<p>PubChem ID: 5285</p>
<p>ChEBI: 16886</p>
<p>Used by: R03889Cyto R01937Cyto </p>
</html>
</notes>
<annotation>
<rdf:RDF xmlns:rdf="http://www.w3.org/1999/02/22-rdf-syntax-ns#" xmlns:dc="http://purl.org/dc/elements/1.1/" xmlns:dcterms="http://purl.org/dc/terms/" xmlns:vCard="http://www.w3.org/2001/vcard-rdf/3.0#" xmlns:bqbiol="http://biomodels.net/biology-qualifiers/" xmlns:bqmodel="http://biomodels.net/model-qualifiers/">
<rdf:Description rdf:about="#metaid_C02220Cyto">
<bqbiol:is>
<rdf:Bag>
<rdf:li rdf:resource="urn:miriam:obo.chebi:CHEBI%3A16886"/>
<rdf:li rdf:resource="urn:miriam:kegg.compound:C02220"/>
<rdf:li rdf:resource="urn:miriam:pubchem.compound:5285"/>
</rdf:Bag>
</bqbiol:is>
</rdf:Description>
</rdf:RDF>
</annotation>
</species>
<species metaid="metaid_C02305_b" id="C02305_b" name="C02305_b Phosphocreatine" compartment="Cytosol" boundaryCondition="true">
<notes>
<html xmlns="http://www.w3.org/1999/xhtml">
<p>FORMULA: C4H10N3O5P</p>
<p>KEGG ID: C02305</p>
<p>PubChem ID: 5359</p>
<p>ChEBI: 17287</p>
<p>Used by: Boundary65 </p>
</html>
</notes>
<annotation>
<rdf:RDF xmlns:rdf="http://www.w3.org/1999/02/22-rdf-syntax-ns#" xmlns:dc="http://purl.org/dc/elements/1.1/" xmlns:dcterms="http://purl.org/dc/terms/" xmlns:vCard="http://www.w3.org/2001/vcard-rdf/3.0#" xmlns:bqbiol="http://biomodels.net/biology-qualifiers/" xmlns:bqmodel="http://biomodels.net/model-qualifiers/">
<rdf:Description rdf:about="#metaid_C02305_b">
<bqbiol:is>
<rdf:Bag>
<rdf:li rdf:resource="urn:miriam:obo.chebi:CHEBI%3A17287"/>
<rdf:li rdf:resource="urn:miriam:kegg.compound:C02305"/>
<rdf:li rdf:resource="urn:miriam:pubchem.compound:5359"/>
</rdf:Bag>
</bqbiol:is>
</rdf:Description>
</rdf:RDF>
</annotation>
</species>
<species metaid="metaid_C02305Cyto" id="C02305Cyto" name="C02305Cyto Phosphocreatine" compartment="Cytosol" charge="-2">
<notes>
<html xmlns="http://www.w3.org/1999/xhtml">
<p>FORMULA: C4H10N3O5P</p>
<p>KEGG ID: C02305</p>
<p>PubChem ID: 5359</p>
<p>ChEBI: 17287</p>
<p>Used by: R01881Cyto Boundary65 </p>
</html>
</notes>
<annotation>
<rdf:RDF xmlns:rdf="http://www.w3.org/1999/02/22-rdf-syntax-ns#" xmlns:dc="http://purl.org/dc/elements/1.1/" xmlns:dcterms="http://purl.org/dc/terms/" xmlns:vCard="http://www.w3.org/2001/vcard-rdf/3.0#" xmlns:bqbiol="http://biomodels.net/biology-qualifiers/" xmlns:bqmodel="http://biomodels.net/model-qualifiers/">
<rdf:Description rdf:about="#metaid_C02305Cyto">
<bqbiol:is>
<rdf:Bag>
<rdf:li rdf:resource="urn:miriam:obo.chebi:CHEBI%3A17287"/>
<rdf:li rdf:resource="urn:miriam:kegg.compound:C02305"/>
<rdf:li rdf:resource="urn:miriam:pubchem.compound:5359"/>
</rdf:Bag>
</bqbiol:is>
</rdf:Description>
</rdf:RDF>
</annotation>
</species>
<species metaid="metaid_C02593MM" id="C02593MM" name="C02593MM Tetradecanoyl-CoA" compartment="Mitochondrion" charge="-4">
<notes>
<html xmlns="http://www.w3.org/1999/xhtml">
<p>FORMULA: C35H62N7O17P3S</p>
<p>KEGG ID: C02593</p>
<p>PubChem ID: 5585</p>
<p>ChEBI: 15532</p>
<p>Used by: R03989MM R03990MM R03991MM </p>
</html>
</notes>
<annotation>
<rdf:RDF xmlns:rdf="http://www.w3.org/1999/02/22-rdf-syntax-ns#" xmlns:dc="http://purl.org/dc/elements/1.1/" xmlns:dcterms="http://purl.org/dc/terms/" xmlns:vCard="http://www.w3.org/2001/vcard-rdf/3.0#" xmlns:bqbiol="http://biomodels.net/biology-qualifiers/" xmlns:bqmodel="http://biomodels.net/model-qualifiers/">
<rdf:Description rdf:about="#metaid_C02593MM">
<bqbiol:is>
<rdf:Bag>
<rdf:li rdf:resource="urn:miriam:obo.chebi:CHEBI%3A15532"/>
<rdf:li rdf:resource="urn:miriam:kegg.compound:C02593"/>
<rdf:li rdf:resource="urn:miriam:pubchem.compound:5585"/>
</rdf:Bag>
</bqbiol:is>
</rdf:Description>
</rdf:RDF>
</annotation>
</species>
<species metaid="metaid_C02700Cyto" id="C02700Cyto" name="C02700Cyto L-Formylkynurenine" compartment="Cytosol">
<notes>
<html xmlns="http://www.w3.org/1999/xhtml">
<p>FORMULA: C11H12N2O4</p>
<p>KEGG ID: C02700</p>
<p>PubChem ID: 5664</p>
<p>ChEBI: 30249</p>
<p>Used by: R00678Cyto R01959Cyto </p>
</html>
</notes>
<annotation>
<rdf:RDF xmlns:rdf="http://www.w3.org/1999/02/22-rdf-syntax-ns#" xmlns:dc="http://purl.org/dc/elements/1.1/" xmlns:dcterms="http://purl.org/dc/terms/" xmlns:vCard="http://www.w3.org/2001/vcard-rdf/3.0#" xmlns:bqbiol="http://biomodels.net/biology-qualifiers/" xmlns:bqmodel="http://biomodels.net/model-qualifiers/">
<rdf:Description rdf:about="#metaid_C02700Cyto">
<bqbiol:is>
<rdf:Bag>
<rdf:li rdf:resource="urn:miriam:obo.chebi:CHEBI%3A30249"/>
<rdf:li rdf:resource="urn:miriam:kegg.compound:C02700"/>
<rdf:li rdf:resource="urn:miriam:pubchem.compound:5664"/>
</rdf:Bag>
</bqbiol:is>
</rdf:Description>
</rdf:RDF>
</annotation>
</species>
<species metaid="metaid_C02737_b" id="C02737_b" name="C02737_b Phosphatidylserine" compartment="Cytosol" boundaryCondition="true">
<notes>
<html xmlns="http://www.w3.org/1999/xhtml">
<p>FORMULA: C8H12NO10PR2</p>
<p>KEGG ID: C02737</p>
<p>PubChem ID: 5698</p>
<p>ChEBI: 11750</p>
<p>Used by: Boundary20 </p>
</html>
</notes>
<annotation>
<rdf:RDF xmlns:rdf="http://www.w3.org/1999/02/22-rdf-syntax-ns#" xmlns:dc="http://purl.org/dc/elements/1.1/" xmlns:dcterms="http://purl.org/dc/terms/" xmlns:vCard="http://www.w3.org/2001/vcard-rdf/3.0#" xmlns:bqbiol="http://biomodels.net/biology-qualifiers/" xmlns:bqmodel="http://biomodels.net/model-qualifiers/">
<rdf:Description rdf:about="#metaid_C02737_b">
<bqbiol:is>
<rdf:Bag>
<rdf:li rdf:resource="urn:miriam:obo.chebi:CHEBI%3A11750"/>
<rdf:li rdf:resource="urn:miriam:kegg.compound:C02737"/>
<rdf:li rdf:resource="urn:miriam:pubchem.compound:5698"/>
</rdf:Bag>
</bqbiol:is>
</rdf:Description>
</rdf:RDF>
</annotation>
</species>
<species metaid="metaid_C02737Cyto" id="C02737Cyto" name="C02737Cyto Phosphatidylserine" compartment="Cytosol" charge="-2">
<notes>
<html xmlns="http://www.w3.org/1999/xhtml">
<p>FORMULA: C8H12NO10PR2</p>
<p>KEGG ID: C02737</p>
<p>PubChem ID: 5698</p>
<p>ChEBI: 11750</p>
<p>Used by: Transporter51 Boundary20 </p>
</html>
</notes>
<annotation>
<rdf:RDF xmlns:rdf="http://www.w3.org/1999/02/22-rdf-syntax-ns#" xmlns:dc="http://purl.org/dc/elements/1.1/" xmlns:dcterms="http://purl.org/dc/terms/" xmlns:vCard="http://www.w3.org/2001/vcard-rdf/3.0#" xmlns:bqbiol="http://biomodels.net/biology-qualifiers/" xmlns:bqmodel="http://biomodels.net/model-qualifiers/">
<rdf:Description rdf:about="#metaid_C02737Cyto">
<bqbiol:is>
<rdf:Bag>
<rdf:li rdf:resource="urn:miriam:obo.chebi:CHEBI%3A11750"/>
<rdf:li rdf:resource="urn:miriam:kegg.compound:C02737"/>
<rdf:li rdf:resource="urn:miriam:pubchem.compound:5698"/>
</rdf:Bag>
</bqbiol:is>
</rdf:Description>
</rdf:RDF>
</annotation>
</species>
<species metaid="metaid_C02737MM" id="C02737MM" name="C02737MM Phosphatidylserine" compartment="Mitochondrion" charge="-1">
<notes>
<html xmlns="http://www.w3.org/1999/xhtml">
<p>FORMULA: C8H12NO10PR2</p>
<p>KEGG ID: C02737</p>
<p>PubChem ID: 5698</p>
<p>ChEBI: 11750</p>
<p>Used by: Transporter51 BioMass4 BioMass7 </p>
</html>
</notes>
<annotation>
<rdf:RDF xmlns:rdf="http://www.w3.org/1999/02/22-rdf-syntax-ns#" xmlns:dc="http://purl.org/dc/elements/1.1/" xmlns:dcterms="http://purl.org/dc/terms/" xmlns:vCard="http://www.w3.org/2001/vcard-rdf/3.0#" xmlns:bqbiol="http://biomodels.net/biology-qualifiers/" xmlns:bqmodel="http://biomodels.net/model-qualifiers/">
<rdf:Description rdf:about="#metaid_C02737MM">
<bqbiol:is>
<rdf:Bag>
<rdf:li rdf:resource="urn:miriam:obo.chebi:CHEBI%3A11750"/>
<rdf:li rdf:resource="urn:miriam:kegg.compound:C02737"/>
<rdf:li rdf:resource="urn:miriam:pubchem.compound:5698"/>
</rdf:Bag>
</bqbiol:is>
</rdf:Description>
</rdf:RDF>
</annotation>
</species>
<species metaid="metaid_C02939MM" id="C02939MM" name="C02939MM 3-Methylbutanoyl-CoA" compartment="Mitochondrion" charge="-4">
<notes>
<html xmlns="http://www.w3.org/1999/xhtml">
<p>FORMULA: C26H44N7O17P3S</p>
<p>KEGG ID: C02939</p>
<p>PubChem ID: 5858</p>
<p>ChEBI: 15487</p>
<p>Used by: R04095MM R04097MM </p>
</html>
</notes>
<annotation>
<rdf:RDF xmlns:rdf="http://www.w3.org/1999/02/22-rdf-syntax-ns#" xmlns:dc="http://purl.org/dc/elements/1.1/" xmlns:dcterms="http://purl.org/dc/terms/" xmlns:vCard="http://www.w3.org/2001/vcard-rdf/3.0#" xmlns:bqbiol="http://biomodels.net/biology-qualifiers/" xmlns:bqmodel="http://biomodels.net/model-qualifiers/">
<rdf:Description rdf:about="#metaid_C02939MM">
<bqbiol:is>
<rdf:Bag>
<rdf:li rdf:resource="urn:miriam:obo.chebi:CHEBI%3A15487"/>
<rdf:li rdf:resource="urn:miriam:kegg.compound:C02939"/>
<rdf:li rdf:resource="urn:miriam:pubchem.compound:5858"/>
</rdf:Bag>
</bqbiol:is>
</rdf:Description>
</rdf:RDF>
</annotation>
</species>
<species metaid="metaid_C02990Cyto" id="C02990Cyto" name="C02990Cyto L-Palmitoylcarnitine" compartment="Cytosol">
<notes>
<html xmlns="http://www.w3.org/1999/xhtml">
<p>FORMULA: C23H45NO4</p>
<p>KEGG ID: C02990</p>
<p>PubChem ID: 5899</p>
<p>ChEBI: 17490</p>
<p>Used by: R01923Cyto Transporter38 </p>
</html>
</notes>
<annotation>
<rdf:RDF xmlns:rdf="http://www.w3.org/1999/02/22-rdf-syntax-ns#" xmlns:dc="http://purl.org/dc/elements/1.1/" xmlns:dcterms="http://purl.org/dc/terms/" xmlns:vCard="http://www.w3.org/2001/vcard-rdf/3.0#" xmlns:bqbiol="http://biomodels.net/biology-qualifiers/" xmlns:bqmodel="http://biomodels.net/model-qualifiers/">
<rdf:Description rdf:about="#metaid_C02990Cyto">
<bqbiol:is>
<rdf:Bag>
<rdf:li rdf:resource="urn:miriam:obo.chebi:CHEBI%3A17490"/>
<rdf:li rdf:resource="urn:miriam:kegg.compound:C02990"/>
<rdf:li rdf:resource="urn:miriam:pubchem.compound:5899"/>
</rdf:Bag>
</bqbiol:is>
</rdf:Description>
</rdf:RDF>
</annotation>
</species>
<species metaid="metaid_C02990MM" id="C02990MM" name="C02990MM L-Palmitoylcarnitine" compartment="Mitochondrion">
<notes>
<html xmlns="http://www.w3.org/1999/xhtml">
<p>FORMULA: C23H45NO4</p>
<p>KEGG ID: C02990</p>
<p>PubChem ID: 5899</p>
<p>ChEBI: 17490</p>
<p>Used by: R01923MM Transporter38 </p>
</html>
</notes>
<annotation>
<rdf:RDF xmlns:rdf="http://www.w3.org/1999/02/22-rdf-syntax-ns#" xmlns:dc="http://purl.org/dc/elements/1.1/" xmlns:dcterms="http://purl.org/dc/terms/" xmlns:vCard="http://www.w3.org/2001/vcard-rdf/3.0#" xmlns:bqbiol="http://biomodels.net/biology-qualifiers/" xmlns:bqmodel="http://biomodels.net/model-qualifiers/">
<rdf:Description rdf:about="#metaid_C02990MM">
<bqbiol:is>
<rdf:Bag>
<rdf:li rdf:resource="urn:miriam:obo.chebi:CHEBI%3A17490"/>
<rdf:li rdf:resource="urn:miriam:kegg.compound:C02990"/>
<rdf:li rdf:resource="urn:miriam:pubchem.compound:5899"/>
</rdf:Bag>
</bqbiol:is>
</rdf:Description>
</rdf:RDF>
</annotation>
</species>
<species metaid="metaid_C03069MM" id="C03069MM" name="C03069MM 3-Methylcrotonyl-CoA" compartment="Mitochondrion" charge="-4">
<notes>
<html xmlns="http://www.w3.org/1999/xhtml">
<p>FORMULA: C26H42N7O17P3S</p>
<p>KEGG ID: C03069</p>
<p>PubChem ID: 5969</p>
<p>ChEBI: 15486</p>
<p>Used by: R04095MM R04138MM </p>
</html>
</notes>
<annotation>
<rdf:RDF xmlns:rdf="http://www.w3.org/1999/02/22-rdf-syntax-ns#" xmlns:dc="http://purl.org/dc/elements/1.1/" xmlns:dcterms="http://purl.org/dc/terms/" xmlns:vCard="http://www.w3.org/2001/vcard-rdf/3.0#" xmlns:bqbiol="http://biomodels.net/biology-qualifiers/" xmlns:bqmodel="http://biomodels.net/model-qualifiers/">
<rdf:Description rdf:about="#metaid_C03069MM">
<bqbiol:is>
<rdf:Bag>
<rdf:li rdf:resource="urn:miriam:obo.chebi:CHEBI%3A15486"/>
<rdf:li rdf:resource="urn:miriam:kegg.compound:C03069"/>
<rdf:li rdf:resource="urn:miriam:pubchem.compound:5969"/>
</rdf:Bag>
</bqbiol:is>
</rdf:Description>
</rdf:RDF>
</annotation>
</species>
<species metaid="metaid_C03221MM" id="C03221MM" name="C03221MM 2-trans-Dodecenoyl-CoA" compartment="Mitochondrion" charge="-4">
<notes>
<html xmlns="http://www.w3.org/1999/xhtml">
<p>FORMULA: C33H56N7O17P3S</p>
<p>KEGG ID: C03221</p>
<p>PubChem ID: 6094</p>
<p>ChEBI: 15471</p>
<p>Used by: R03856MM R03857MM R04170MM </p>
</html>
</notes>
<annotation>
<rdf:RDF xmlns:rdf="http://www.w3.org/1999/02/22-rdf-syntax-ns#" xmlns:dc="http://purl.org/dc/elements/1.1/" xmlns:dcterms="http://purl.org/dc/terms/" xmlns:vCard="http://www.w3.org/2001/vcard-rdf/3.0#" xmlns:bqbiol="http://biomodels.net/biology-qualifiers/" xmlns:bqmodel="http://biomodels.net/model-qualifiers/">
<rdf:Description rdf:about="#metaid_C03221MM">
<bqbiol:is>
<rdf:Bag>
<rdf:li rdf:resource="urn:miriam:obo.chebi:CHEBI%3A15471"/>
<rdf:li rdf:resource="urn:miriam:kegg.compound:C03221"/>
<rdf:li rdf:resource="urn:miriam:pubchem.compound:6094"/>
</rdf:Bag>
</bqbiol:is>
</rdf:Description>
</rdf:RDF>
</annotation>
</species>
<species metaid="metaid_C03227Cyto" id="C03227Cyto" name="C03227Cyto 3-Hydroxy-L-kynurenine" compartment="Cytosol">
<notes>
<html xmlns="http://www.w3.org/1999/xhtml">
<p>FORMULA: C10H12N2O4</p>
<p>KEGG ID: C03227</p>
<p>PubChem ID: 6099</p>
<p>ChEBI: 17380</p>
<p>Used by: R01960Cyto R02668Cyto </p>
</html>
</notes>
<annotation>
<rdf:RDF xmlns:rdf="http://www.w3.org/1999/02/22-rdf-syntax-ns#" xmlns:dc="http://purl.org/dc/elements/1.1/" xmlns:dcterms="http://purl.org/dc/terms/" xmlns:vCard="http://www.w3.org/2001/vcard-rdf/3.0#" xmlns:bqbiol="http://biomodels.net/biology-qualifiers/" xmlns:bqmodel="http://biomodels.net/model-qualifiers/">
<rdf:Description rdf:about="#metaid_C03227Cyto">
<bqbiol:is>
<rdf:Bag>
<rdf:li rdf:resource="urn:miriam:obo.chebi:CHEBI%3A17380"/>
<rdf:li rdf:resource="urn:miriam:kegg.compound:C03227"/>
<rdf:li rdf:resource="urn:miriam:pubchem.compound:6099"/>
</rdf:Bag>
</bqbiol:is>
</rdf:Description>
</rdf:RDF>
</annotation>
</species>
<species metaid="metaid_C03231MM" id="C03231MM" name="C03231MM 3-Methylglutaconyl-CoA" compartment="Mitochondrion" charge="-5">
<notes>
<html xmlns="http://www.w3.org/1999/xhtml">
<p>FORMULA: C27H42N7O19P3S</p>
<p>KEGG ID: C03231</p>
<p>PubChem ID: 6102</p>
<p>ChEBI: 15488</p>
<p>Used by: R02085MM R04138MM </p>
</html>
</notes>
<annotation>
<rdf:RDF xmlns:rdf="http://www.w3.org/1999/02/22-rdf-syntax-ns#" xmlns:dc="http://purl.org/dc/elements/1.1/" xmlns:dcterms="http://purl.org/dc/terms/" xmlns:vCard="http://www.w3.org/2001/vcard-rdf/3.0#" xmlns:bqbiol="http://biomodels.net/biology-qualifiers/" xmlns:bqmodel="http://biomodels.net/model-qualifiers/">
<rdf:Description rdf:about="#metaid_C03231MM">
<bqbiol:is>
<rdf:Bag>
<rdf:li rdf:resource="urn:miriam:obo.chebi:CHEBI%3A15488"/>
<rdf:li rdf:resource="urn:miriam:kegg.compound:C03231"/>
<rdf:li rdf:resource="urn:miriam:pubchem.compound:6102"/>
</rdf:Bag>
</bqbiol:is>
</rdf:Description>
</rdf:RDF>
</annotation>
</species>
<species metaid="metaid_C03263Cyto" id="C03263Cyto" name="C03263Cyto CoproporphyrinogenIII" compartment="Cytosol" charge="-4">
<notes>
<html xmlns="http://www.w3.org/1999/xhtml">
<p>FORMULA: C36H44N4O8</p>
<p>KEGG ID: C03263</p>
<p>PubChem ID: 6127</p>
<p>ChEBI: 15439</p>
<p>Used by: R03197Cyto R03220Cyto </p>
</html>
</notes>
<annotation>
<rdf:RDF xmlns:rdf="http://www.w3.org/1999/02/22-rdf-syntax-ns#" xmlns:dc="http://purl.org/dc/elements/1.1/" xmlns:dcterms="http://purl.org/dc/terms/" xmlns:vCard="http://www.w3.org/2001/vcard-rdf/3.0#" xmlns:bqbiol="http://biomodels.net/biology-qualifiers/" xmlns:bqmodel="http://biomodels.net/model-qualifiers/">
<rdf:Description rdf:about="#metaid_C03263Cyto">
<bqbiol:is>
<rdf:Bag>
<rdf:li rdf:resource="urn:miriam:obo.chebi:CHEBI%3A15439"/>
<rdf:li rdf:resource="urn:miriam:kegg.compound:C03263"/>
<rdf:li rdf:resource="urn:miriam:pubchem.compound:6127"/>
</rdf:Bag>
</bqbiol:is>
</rdf:Description>
</rdf:RDF>
</annotation>
</species>
<species metaid="metaid_C03287MM" id="C03287MM" name="C03287MM L-Glutamyl 5-phosphate" compartment="Mitochondrion" charge="-2">
<notes>
<html xmlns="http://www.w3.org/1999/xhtml">
<p>FORMULA: C5H10NO7P</p>
<p>KEGG ID: C03287</p>
<p>PubChem ID: 6144</p>
<p>ChEBI: 17798</p>
<p>Used by: R00239MM R03313MM </p>
</html>
</notes>
<annotation>
<rdf:RDF xmlns:rdf="http://www.w3.org/1999/02/22-rdf-syntax-ns#" xmlns:dc="http://purl.org/dc/elements/1.1/" xmlns:dcterms="http://purl.org/dc/terms/" xmlns:vCard="http://www.w3.org/2001/vcard-rdf/3.0#" xmlns:bqbiol="http://biomodels.net/biology-qualifiers/" xmlns:bqmodel="http://biomodels.net/model-qualifiers/">
<rdf:Description rdf:about="#metaid_C03287MM">
<bqbiol:is>
<rdf:Bag>
<rdf:li rdf:resource="urn:miriam:obo.chebi:CHEBI%3A17798"/>
<rdf:li rdf:resource="urn:miriam:kegg.compound:C03287"/>
<rdf:li rdf:resource="urn:miriam:pubchem.compound:6144"/>
</rdf:Bag>
</bqbiol:is>
</rdf:Description>
</rdf:RDF>
</annotation>
</species>
<species metaid="metaid_C03344MM" id="C03344MM" name="C03344MM 2-Methylacetoacetyl-CoA" compartment="Mitochondrion" charge="-4">
<notes>
<html xmlns="http://www.w3.org/1999/xhtml">
<p>FORMULA: C26H42N7O18P3S</p>
<p>KEGG ID: C03344</p>
<p>PubChem ID: 6187</p>
<p>ChEBI: 15476</p>
<p>Used by: R00927MM R04203MM </p>
</html>
</notes>
<annotation>
<rdf:RDF xmlns:rdf="http://www.w3.org/1999/02/22-rdf-syntax-ns#" xmlns:dc="http://purl.org/dc/elements/1.1/" xmlns:dcterms="http://purl.org/dc/terms/" xmlns:vCard="http://www.w3.org/2001/vcard-rdf/3.0#" xmlns:bqbiol="http://biomodels.net/biology-qualifiers/" xmlns:bqmodel="http://biomodels.net/model-qualifiers/">
<rdf:Description rdf:about="#metaid_C03344MM">
<bqbiol:is>
<rdf:Bag>
<rdf:li rdf:resource="urn:miriam:obo.chebi:CHEBI%3A15476"/>
<rdf:li rdf:resource="urn:miriam:kegg.compound:C03344"/>
<rdf:li rdf:resource="urn:miriam:pubchem.compound:6187"/>
</rdf:Bag>
</bqbiol:is>
</rdf:Description>
</rdf:RDF>
</annotation>
</species>
<species metaid="metaid_C03345MM" id="C03345MM" name="C03345MM 2-Methylbut-2-enoyl-CoA" compartment="Mitochondrion" charge="-4">
<notes>
<html xmlns="http://www.w3.org/1999/xhtml">
<p>FORMULA: C26H42N7O17P3S</p>
<p>KEGG ID: C03345</p>
<p>PubChem ID: 6188</p>
<p>ChEBI: 15478</p>
<p>Used by: R03172MM R04204MM </p>
</html>
</notes>
<annotation>
<rdf:RDF xmlns:rdf="http://www.w3.org/1999/02/22-rdf-syntax-ns#" xmlns:dc="http://purl.org/dc/elements/1.1/" xmlns:dcterms="http://purl.org/dc/terms/" xmlns:vCard="http://www.w3.org/2001/vcard-rdf/3.0#" xmlns:bqbiol="http://biomodels.net/biology-qualifiers/" xmlns:bqmodel="http://biomodels.net/model-qualifiers/">
<rdf:Description rdf:about="#metaid_C03345MM">
<bqbiol:is>
<rdf:Bag>
<rdf:li rdf:resource="urn:miriam:obo.chebi:CHEBI%3A15478"/>
<rdf:li rdf:resource="urn:miriam:kegg.compound:C03345"/>
<rdf:li rdf:resource="urn:miriam:pubchem.compound:6188"/>
</rdf:Bag>
</bqbiol:is>
</rdf:Description>
</rdf:RDF>
</annotation>
</species>
<species metaid="metaid_C03406Cyto" id="C03406Cyto" name="C03406Cyto N-(L-Arginino)succinate" compartment="Cytosol" charge="-1">
<notes>
<html xmlns="http://www.w3.org/1999/xhtml">
<p>FORMULA: C10H18N4O6</p>
<p>KEGG ID: C03406</p>
<p>PubChem ID: 6235</p>
<p>ChEBI: 15682</p>
<p>Used by: R01954Cyto R01086Cyto </p>
</html>
</notes>
<annotation>
<rdf:RDF xmlns:rdf="http://www.w3.org/1999/02/22-rdf-syntax-ns#" xmlns:dc="http://purl.org/dc/elements/1.1/" xmlns:dcterms="http://purl.org/dc/terms/" xmlns:vCard="http://www.w3.org/2001/vcard-rdf/3.0#" xmlns:bqbiol="http://biomodels.net/biology-qualifiers/" xmlns:bqmodel="http://biomodels.net/model-qualifiers/">
<rdf:Description rdf:about="#metaid_C03406Cyto">
<bqbiol:is>
<rdf:Bag>
<rdf:li rdf:resource="urn:miriam:obo.chebi:CHEBI%3A15682"/>
<rdf:li rdf:resource="urn:miriam:kegg.compound:C03406"/>
<rdf:li rdf:resource="urn:miriam:pubchem.compound:6235"/>
</rdf:Bag>
</bqbiol:is>
</rdf:Description>
</rdf:RDF>
</annotation>
</species>
<species metaid="metaid_C03460MM" id="C03460MM" name="C03460MM 2-Methylprop-2-enoyl-CoA" compartment="Mitochondrion" charge="-4">
<notes>
<html xmlns="http://www.w3.org/1999/xhtml">
<p>FORMULA: C25H40N7O17P3S</p>
<p>KEGG ID: C03460</p>
<p>PubChem ID: 6280</p>
<p>ChEBI: 27754</p>
<p>Used by: R02661MM R04224MM </p>
</html>
</notes>
<annotation>
<rdf:RDF xmlns:rdf="http://www.w3.org/1999/02/22-rdf-syntax-ns#" xmlns:dc="http://purl.org/dc/elements/1.1/" xmlns:dcterms="http://purl.org/dc/terms/" xmlns:vCard="http://www.w3.org/2001/vcard-rdf/3.0#" xmlns:bqbiol="http://biomodels.net/biology-qualifiers/" xmlns:bqmodel="http://biomodels.net/model-qualifiers/">
<rdf:Description rdf:about="#metaid_C03460MM">
<bqbiol:is>
<rdf:Bag>
<rdf:li rdf:resource="urn:miriam:obo.chebi:CHEBI%3A27754"/>
<rdf:li rdf:resource="urn:miriam:kegg.compound:C03460"/>
<rdf:li rdf:resource="urn:miriam:pubchem.compound:6280"/>
</rdf:Bag>
</bqbiol:is>
</rdf:Description>
</rdf:RDF>
</annotation>
</species>
<species metaid="metaid_C03508MM" id="C03508MM" name="C03508MM L-2-Amino-3-oxobutanoic acid" compartment="Mitochondrion" charge="-1">
<notes>
<html xmlns="http://www.w3.org/1999/xhtml">
<p>FORMULA: C4H7NO3</p>
<p>KEGG ID: C03508</p>
<p>PubChem ID: 6318</p>
<p>ChEBI: 16944 40673</p>
<p>Used by: R00371MM R03758MM </p>
</html>
</notes>
<annotation>
<rdf:RDF xmlns:rdf="http://www.w3.org/1999/02/22-rdf-syntax-ns#" xmlns:dc="http://purl.org/dc/elements/1.1/" xmlns:dcterms="http://purl.org/dc/terms/" xmlns:vCard="http://www.w3.org/2001/vcard-rdf/3.0#" xmlns:bqbiol="http://biomodels.net/biology-qualifiers/" xmlns:bqmodel="http://biomodels.net/model-qualifiers/">
<rdf:Description rdf:about="#metaid_C03508MM">
<bqbiol:is>
<rdf:Bag>
<rdf:li rdf:resource="urn:miriam:obo.chebi:CHEBI%3A16944 40673"/>
<rdf:li rdf:resource="urn:miriam:kegg.compound:C03508"/>
<rdf:li rdf:resource="urn:miriam:pubchem.compound:6318"/>
</rdf:Bag>
</bqbiol:is>
</rdf:Description>
</rdf:RDF>
</annotation>
</species>
<species metaid="metaid_C03794Cyto" id="C03794Cyto" name="C03794Cyto N6-(1,2-Dicarboxyethyl)-AMP" compartment="Cytosol" charge="-4">
<notes>
<html xmlns="http://www.w3.org/1999/xhtml">
<p>FORMULA: C14H18N5O11P</p>
<p>KEGG ID: C03794</p>
<p>PubChem ID: 6543</p>
<p>ChEBI: 15919</p>
<p>Used by: R01083Cyto R01135Cyto </p>
</html>
</notes>
<annotation>
<rdf:RDF xmlns:rdf="http://www.w3.org/1999/02/22-rdf-syntax-ns#" xmlns:dc="http://purl.org/dc/elements/1.1/" xmlns:dcterms="http://purl.org/dc/terms/" xmlns:vCard="http://www.w3.org/2001/vcard-rdf/3.0#" xmlns:bqbiol="http://biomodels.net/biology-qualifiers/" xmlns:bqmodel="http://biomodels.net/model-qualifiers/">
<rdf:Description rdf:about="#metaid_C03794Cyto">
<bqbiol:is>
<rdf:Bag>
<rdf:li rdf:resource="urn:miriam:obo.chebi:CHEBI%3A15919"/>
<rdf:li rdf:resource="urn:miriam:kegg.compound:C03794"/>
<rdf:li rdf:resource="urn:miriam:pubchem.compound:6543"/>
</rdf:Bag>
</bqbiol:is>
</rdf:Description>
</rdf:RDF>
</annotation>
</species>
<species metaid="metaid_C03824Cyto" id="C03824Cyto" name="C03824Cyto 2-Aminomuconate semialdehyde" compartment="Cytosol">
<notes>
<html xmlns="http://www.w3.org/1999/xhtml">
<p>FORMULA: C6H7NO3</p>
<p>KEGG ID: C03824</p>
<p>PubChem ID: 6567</p>
<p>ChEBI: 15745</p>
<p>Used by: R04323Cyto R03889Cyto </p>
</html>
</notes>
<annotation>
<rdf:RDF xmlns:rdf="http://www.w3.org/1999/02/22-rdf-syntax-ns#" xmlns:dc="http://purl.org/dc/elements/1.1/" xmlns:dcterms="http://purl.org/dc/terms/" xmlns:vCard="http://www.w3.org/2001/vcard-rdf/3.0#" xmlns:bqbiol="http://biomodels.net/biology-qualifiers/" xmlns:bqmodel="http://biomodels.net/model-qualifiers/">
<rdf:Description rdf:about="#metaid_C03824Cyto">
<bqbiol:is>
<rdf:Bag>
<rdf:li rdf:resource="urn:miriam:obo.chebi:CHEBI%3A15745"/>
<rdf:li rdf:resource="urn:miriam:kegg.compound:C03824"/>
<rdf:li rdf:resource="urn:miriam:pubchem.compound:6567"/>
</rdf:Bag>
</bqbiol:is>
</rdf:Description>
</rdf:RDF>
</annotation>
</species>
<species metaid="metaid_C03892MM" id="C03892MM" name="C03892MM Phosphatidylglycerophosphate" compartment="Mitochondrion" charge="-3">
<notes>
<html xmlns="http://www.w3.org/1999/xhtml">
<p>FORMULA: C8H14O13P2R2</p>
<p>KEGG ID: C03892</p>
<p>PubChem ID: 6624</p>
<p>ChEBI: 37393</p>
<p>Used by: R01801MM R02029MM </p>
</html>
</notes>
<annotation>
<rdf:RDF xmlns:rdf="http://www.w3.org/1999/02/22-rdf-syntax-ns#" xmlns:dc="http://purl.org/dc/elements/1.1/" xmlns:dcterms="http://purl.org/dc/terms/" xmlns:vCard="http://www.w3.org/2001/vcard-rdf/3.0#" xmlns:bqbiol="http://biomodels.net/biology-qualifiers/" xmlns:bqmodel="http://biomodels.net/model-qualifiers/">
<rdf:Description rdf:about="#metaid_C03892MM">
<bqbiol:is>
<rdf:Bag>
<rdf:li rdf:resource="urn:miriam:obo.chebi:CHEBI%3A37393"/>
<rdf:li rdf:resource="urn:miriam:kegg.compound:C03892"/>
<rdf:li rdf:resource="urn:miriam:pubchem.compound:6624"/>
</rdf:Bag>
</bqbiol:is>
</rdf:Description>
</rdf:RDF>
</annotation>
</species>
<species metaid="metaid_C03912Cyto" id="C03912Cyto" name="C03912Cyto (S)-1-Pyrroline-5-carboxylate" compartment="Cytosol" charge="-1">
<notes>
<html xmlns="http://www.w3.org/1999/xhtml">
<p>FORMULA: C5H7NO2</p>
<p>KEGG ID: C03912</p>
<p>PubChem ID: 6642</p>
<p>ChEBI: 371</p>
<p>Used by: R01248Cyto R01251Cyto Transporter85 Transporter85b </p>
</html>
</notes>
<annotation>
<rdf:RDF xmlns:rdf="http://www.w3.org/1999/02/22-rdf-syntax-ns#" xmlns:dc="http://purl.org/dc/elements/1.1/" xmlns:dcterms="http://purl.org/dc/terms/" xmlns:vCard="http://www.w3.org/2001/vcard-rdf/3.0#" xmlns:bqbiol="http://biomodels.net/biology-qualifiers/" xmlns:bqmodel="http://biomodels.net/model-qualifiers/">
<rdf:Description rdf:about="#metaid_C03912Cyto">
<bqbiol:is>
<rdf:Bag>
<rdf:li rdf:resource="urn:miriam:obo.chebi:CHEBI%3A371"/>
<rdf:li rdf:resource="urn:miriam:kegg.compound:C03912"/>
<rdf:li rdf:resource="urn:miriam:pubchem.compound:6642"/>
</rdf:Bag>
</bqbiol:is>
</rdf:Description>
</rdf:RDF>
</annotation>
</species>
<species metaid="metaid_C03912MM" id="C03912MM" name="C03912MM (S)-1-Pyrroline-5-carboxylate" compartment="Mitochondrion" charge="-1">
<notes>
<html xmlns="http://www.w3.org/1999/xhtml">
<p>FORMULA: C5H7NO2</p>
<p>KEGG ID: C03912</p>
<p>PubChem ID: 6642</p>
<p>ChEBI: 371</p>
<p>Used by: R00707MM R00708MM R01248MM R01251MM R03314MM R01253MM Transporter85 Transporter85b </p>
</html>
</notes>
<annotation>
<rdf:RDF xmlns:rdf="http://www.w3.org/1999/02/22-rdf-syntax-ns#" xmlns:dc="http://purl.org/dc/elements/1.1/" xmlns:dcterms="http://purl.org/dc/terms/" xmlns:vCard="http://www.w3.org/2001/vcard-rdf/3.0#" xmlns:bqbiol="http://biomodels.net/biology-qualifiers/" xmlns:bqmodel="http://biomodels.net/model-qualifiers/">
<rdf:Description rdf:about="#metaid_C03912MM">
<bqbiol:is>
<rdf:Bag>
<rdf:li rdf:resource="urn:miriam:obo.chebi:CHEBI%3A371"/>
<rdf:li rdf:resource="urn:miriam:kegg.compound:C03912"/>
<rdf:li rdf:resource="urn:miriam:pubchem.compound:6642"/>
</rdf:Bag>
</bqbiol:is>
</rdf:Description>
</rdf:RDF>
</annotation>
</species>
<species metaid="metaid_C03939MM" id="C03939MM" name="C03939MM Acetyl-[acyl-carrier protein]" compartment="Mitochondrion">
<notes>
<html xmlns="http://www.w3.org/1999/xhtml">
<p>FORMULA: C2H3OSR</p>
<p>KEGG ID: C03939</p>
<p>PubChem ID: 6663</p>
<p>ChEBI: 17093</p>
<p>Used by: R01624MM R04355MM </p>
</html>
</notes>
<annotation>
<rdf:RDF xmlns:rdf="http://www.w3.org/1999/02/22-rdf-syntax-ns#" xmlns:dc="http://purl.org/dc/elements/1.1/" xmlns:dcterms="http://purl.org/dc/terms/" xmlns:vCard="http://www.w3.org/2001/vcard-rdf/3.0#" xmlns:bqbiol="http://biomodels.net/biology-qualifiers/" xmlns:bqmodel="http://biomodels.net/model-qualifiers/">
<rdf:Description rdf:about="#metaid_C03939MM">
<bqbiol:is>
<rdf:Bag>
<rdf:li rdf:resource="urn:miriam:obo.chebi:CHEBI%3A17093"/>
<rdf:li rdf:resource="urn:miriam:kegg.compound:C03939"/>
<rdf:li rdf:resource="urn:miriam:pubchem.compound:6663"/>
</rdf:Bag>
</bqbiol:is>
</rdf:Description>
</rdf:RDF>
</annotation>
</species>
<species metaid="metaid_C04076MM" id="C04076MM" name="C04076MM L-2-Aminoadipate 6-semialdehyde" compartment="Mitochondrion">
<notes>
<html xmlns="http://www.w3.org/1999/xhtml">
<p>FORMULA: C6H11NO3</p>
<p>KEGG ID: C04076</p>
<p>PubChem ID: 6771</p>
<p>ChEBI: 17917</p>
<p>Used by: R02313MM R03102MM R03103MM </p>
</html>
</notes>
<annotation>
<rdf:RDF xmlns:rdf="http://www.w3.org/1999/02/22-rdf-syntax-ns#" xmlns:dc="http://purl.org/dc/elements/1.1/" xmlns:dcterms="http://purl.org/dc/terms/" xmlns:vCard="http://www.w3.org/2001/vcard-rdf/3.0#" xmlns:bqbiol="http://biomodels.net/biology-qualifiers/" xmlns:bqmodel="http://biomodels.net/model-qualifiers/">
<rdf:Description rdf:about="#metaid_C04076MM">
<bqbiol:is>
<rdf:Bag>
<rdf:li rdf:resource="urn:miriam:obo.chebi:CHEBI%3A17917"/>
<rdf:li rdf:resource="urn:miriam:kegg.compound:C04076"/>
<rdf:li rdf:resource="urn:miriam:pubchem.compound:6771"/>
</rdf:Bag>
</bqbiol:is>
</rdf:Description>
</rdf:RDF>
</annotation>
</species>
<species metaid="metaid_C04246MM" id="C04246MM" name="C04246MM But-2-enoyl-[acyl-carrier protein]" compartment="Mitochondrion">
<notes>
<html xmlns="http://www.w3.org/1999/xhtml">
<p>FORMULA: C4H5OSR</p>
<p>KEGG ID: C04246</p>
<p>PubChem ID: 6911</p>
<p>Used by: R04428MM R04430MM </p>
</html>
</notes>
<annotation>
<rdf:RDF xmlns:rdf="http://www.w3.org/1999/02/22-rdf-syntax-ns#" xmlns:dc="http://purl.org/dc/elements/1.1/" xmlns:dcterms="http://purl.org/dc/terms/" xmlns:vCard="http://www.w3.org/2001/vcard-rdf/3.0#" xmlns:bqbiol="http://biomodels.net/biology-qualifiers/" xmlns:bqmodel="http://biomodels.net/model-qualifiers/">
<rdf:Description rdf:about="#metaid_C04246MM">
<bqbiol:is>
<rdf:Bag>
<rdf:li rdf:resource="urn:miriam:kegg.compound:C04246"/>
<rdf:li rdf:resource="urn:miriam:pubchem.compound:6911"/>
</rdf:Bag>
</bqbiol:is>
</rdf:Description>
</rdf:RDF>
</annotation>
</species>
<species metaid="metaid_C04405MM" id="C04405MM" name="C04405MM (2S,3S)-3-Hydroxy-2-methylbutanoyl-CoA" compartment="Mitochondrion" charge="-4">
<notes>
<html xmlns="http://www.w3.org/1999/xhtml">
<p>FORMULA: C26H44N7O18P3S</p>
<p>KEGG ID: C04405</p>
<p>PubChem ID: 7041</p>
<p>ChEBI: 15449</p>
<p>Used by: R04203MM R04204MM </p>
</html>
</notes>
<annotation>
<rdf:RDF xmlns:rdf="http://www.w3.org/1999/02/22-rdf-syntax-ns#" xmlns:dc="http://purl.org/dc/elements/1.1/" xmlns:dcterms="http://purl.org/dc/terms/" xmlns:vCard="http://www.w3.org/2001/vcard-rdf/3.0#" xmlns:bqbiol="http://biomodels.net/biology-qualifiers/" xmlns:bqmodel="http://biomodels.net/model-qualifiers/">
<rdf:Description rdf:about="#metaid_C04405MM">
<bqbiol:is>
<rdf:Bag>
<rdf:li rdf:resource="urn:miriam:obo.chebi:CHEBI%3A15449"/>
<rdf:li rdf:resource="urn:miriam:kegg.compound:C04405"/>
<rdf:li rdf:resource="urn:miriam:pubchem.compound:7041"/>
</rdf:Bag>
</bqbiol:is>
</rdf:Description>
</rdf:RDF>
</annotation>
</species>
<species metaid="metaid_C04409Cyto" id="C04409Cyto" name="C04409Cyto 2-Amino-3-carboxymuconate semialdehyde" compartment="Cytosol">
<notes>
<html xmlns="http://www.w3.org/1999/xhtml">
<p>FORMULA: C7H7NO5</p>
<p>KEGG ID: C04409</p>
<p>PubChem ID: 7044</p>
<p>ChEBI: 995</p>
<p>Used by: R02665Cyto R04323Cyto </p>
</html>
</notes>
<annotation>
<rdf:RDF xmlns:rdf="http://www.w3.org/1999/02/22-rdf-syntax-ns#" xmlns:dc="http://purl.org/dc/elements/1.1/" xmlns:dcterms="http://purl.org/dc/terms/" xmlns:vCard="http://www.w3.org/2001/vcard-rdf/3.0#" xmlns:bqbiol="http://biomodels.net/biology-qualifiers/" xmlns:bqmodel="http://biomodels.net/model-qualifiers/">
<rdf:Description rdf:about="#metaid_C04409Cyto">
<bqbiol:is>
<rdf:Bag>
<rdf:li rdf:resource="urn:miriam:obo.chebi:CHEBI%3A995"/>
<rdf:li rdf:resource="urn:miriam:kegg.compound:C04409"/>
<rdf:li rdf:resource="urn:miriam:pubchem.compound:7044"/>
</rdf:Bag>
</bqbiol:is>
</rdf:Description>
</rdf:RDF>
</annotation>
</species>
<species metaid="metaid_C04618MM" id="C04618MM" name="C04618MM (3R)-3-Hydroxybutanoyl-[acyl-carrier protein]" compartment="Mitochondrion">
<notes>
<html xmlns="http://www.w3.org/1999/xhtml">
<p>FORMULA: C4H7O2SR</p>
<p>KEGG ID: C04618</p>
<p>PubChem ID: 7208</p>
<p>Used by: R04428MM R04533MM </p>
</html>
</notes>
<annotation>
<rdf:RDF xmlns:rdf="http://www.w3.org/1999/02/22-rdf-syntax-ns#" xmlns:dc="http://purl.org/dc/elements/1.1/" xmlns:dcterms="http://purl.org/dc/terms/" xmlns:vCard="http://www.w3.org/2001/vcard-rdf/3.0#" xmlns:bqbiol="http://biomodels.net/biology-qualifiers/" xmlns:bqmodel="http://biomodels.net/model-qualifiers/">
<rdf:Description rdf:about="#metaid_C04618MM">
<bqbiol:is>
<rdf:Bag>
<rdf:li rdf:resource="urn:miriam:kegg.compound:C04618"/>
<rdf:li rdf:resource="urn:miriam:pubchem.compound:7208"/>
</rdf:Bag>
</bqbiol:is>
</rdf:Description>
</rdf:RDF>
</annotation>
</species>
<species metaid="metaid_C04619MM" id="C04619MM" name="C04619MM (3R)-3-Hydroxydecanoyl-[acyl-carrier protein]" compartment="Mitochondrion">
<notes>
<html xmlns="http://www.w3.org/1999/xhtml">
<p>FORMULA: C10H19O2SR</p>
<p>KEGG ID: C04619</p>
<p>PubChem ID: 7209</p>
<p>Used by: R04534MM R04535MM </p>
</html>
</notes>
<annotation>
<rdf:RDF xmlns:rdf="http://www.w3.org/1999/02/22-rdf-syntax-ns#" xmlns:dc="http://purl.org/dc/elements/1.1/" xmlns:dcterms="http://purl.org/dc/terms/" xmlns:vCard="http://www.w3.org/2001/vcard-rdf/3.0#" xmlns:bqbiol="http://biomodels.net/biology-qualifiers/" xmlns:bqmodel="http://biomodels.net/model-qualifiers/">
<rdf:Description rdf:about="#metaid_C04619MM">
<bqbiol:is>
<rdf:Bag>
<rdf:li rdf:resource="urn:miriam:kegg.compound:C04619"/>
<rdf:li rdf:resource="urn:miriam:pubchem.compound:7209"/>
</rdf:Bag>
</bqbiol:is>
</rdf:Description>
</rdf:RDF>
</annotation>
</species>
<species metaid="metaid_C04620MM" id="C04620MM" name="C04620MM (3R)-3-Hydroxyoctanoyl-[acyl-carrier protein]" compartment="Mitochondrion">
<notes>
<html xmlns="http://www.w3.org/1999/xhtml">
<p>FORMULA: C8H15O2SR</p>
<p>KEGG ID: C04620</p>
<p>PubChem ID: 7210</p>
<p>Used by: R04536MM R04537MM </p>
</html>
</notes>
<annotation>
<rdf:RDF xmlns:rdf="http://www.w3.org/1999/02/22-rdf-syntax-ns#" xmlns:dc="http://purl.org/dc/elements/1.1/" xmlns:dcterms="http://purl.org/dc/terms/" xmlns:vCard="http://www.w3.org/2001/vcard-rdf/3.0#" xmlns:bqbiol="http://biomodels.net/biology-qualifiers/" xmlns:bqmodel="http://biomodels.net/model-qualifiers/">
<rdf:Description rdf:about="#metaid_C04620MM">
<bqbiol:is>
<rdf:Bag>
<rdf:li rdf:resource="urn:miriam:kegg.compound:C04620"/>
<rdf:li rdf:resource="urn:miriam:pubchem.compound:7210"/>
</rdf:Bag>
</bqbiol:is>
</rdf:Description>
</rdf:RDF>
</annotation>
</species>
<species metaid="metaid_C04633MM" id="C04633MM" name="C04633MM (3R)-3-Hydroxypalmitoyl-[acyl-carrier protein]" compartment="Mitochondrion">
<notes>
<html xmlns="http://www.w3.org/1999/xhtml">
<p>FORMULA: C16H31O2SR</p>
<p>KEGG ID: C04633</p>
<p>PubChem ID: 7222</p>
<p>Used by: R04543MM R04544MM </p>
</html>
</notes>
<annotation>
<rdf:RDF xmlns:rdf="http://www.w3.org/1999/02/22-rdf-syntax-ns#" xmlns:dc="http://purl.org/dc/elements/1.1/" xmlns:dcterms="http://purl.org/dc/terms/" xmlns:vCard="http://www.w3.org/2001/vcard-rdf/3.0#" xmlns:bqbiol="http://biomodels.net/biology-qualifiers/" xmlns:bqmodel="http://biomodels.net/model-qualifiers/">
<rdf:Description rdf:about="#metaid_C04633MM">
<bqbiol:is>
<rdf:Bag>
<rdf:li rdf:resource="urn:miriam:kegg.compound:C04633"/>
<rdf:li rdf:resource="urn:miriam:pubchem.compound:7222"/>
</rdf:Bag>
</bqbiol:is>
</rdf:Description>
</rdf:RDF>
</annotation>
</species>
<species metaid="metaid_C04688MM" id="C04688MM" name="C04688MM (3R)-3-Hydroxytetradecanoyl-[acyl-carrier protein]" compartment="Mitochondrion">
<notes>
<html xmlns="http://www.w3.org/1999/xhtml">
<p>FORMULA: C14H27O2SR</p>
<p>KEGG ID: C04688</p>
<p>PubChem ID: 7269</p>
<p>Used by: R04566MM R04568MM </p>
</html>
</notes>
<annotation>
<rdf:RDF xmlns:rdf="http://www.w3.org/1999/02/22-rdf-syntax-ns#" xmlns:dc="http://purl.org/dc/elements/1.1/" xmlns:dcterms="http://purl.org/dc/terms/" xmlns:vCard="http://www.w3.org/2001/vcard-rdf/3.0#" xmlns:bqbiol="http://biomodels.net/biology-qualifiers/" xmlns:bqmodel="http://biomodels.net/model-qualifiers/">
<rdf:Description rdf:about="#metaid_C04688MM">
<bqbiol:is>
<rdf:Bag>
<rdf:li rdf:resource="urn:miriam:kegg.compound:C04688"/>
<rdf:li rdf:resource="urn:miriam:pubchem.compound:7269"/>
</rdf:Bag>
</bqbiol:is>
</rdf:Description>
</rdf:RDF>
</annotation>
</species>
<species metaid="metaid_C05125MM" id="C05125MM" name="C05125MM 2-(alpha-Hydroxyethyl)thiamine diphosphate" compartment="Mitochondrion" charge="-2">
<notes>
<html xmlns="http://www.w3.org/1999/xhtml">
<p>FORMULA: C14H23N4O8P2S</p>
<p>KEGG ID: C05125</p>
<p>PubChem ID: 7546</p>
<p>ChEBI: 978</p>
<p>Used by: R00014MM R03270MM </p>
</html>
</notes>
<annotation>
<rdf:RDF xmlns:rdf="http://www.w3.org/1999/02/22-rdf-syntax-ns#" xmlns:dc="http://purl.org/dc/elements/1.1/" xmlns:dcterms="http://purl.org/dc/terms/" xmlns:vCard="http://www.w3.org/2001/vcard-rdf/3.0#" xmlns:bqbiol="http://biomodels.net/biology-qualifiers/" xmlns:bqmodel="http://biomodels.net/model-qualifiers/">
<rdf:Description rdf:about="#metaid_C05125MM">
<bqbiol:is>
<rdf:Bag>
<rdf:li rdf:resource="urn:miriam:obo.chebi:CHEBI%3A978"/>
<rdf:li rdf:resource="urn:miriam:kegg.compound:C05125"/>
<rdf:li rdf:resource="urn:miriam:pubchem.compound:7546"/>
</rdf:Bag>
</bqbiol:is>
</rdf:Description>
</rdf:RDF>
</annotation>
</species>
<species metaid="metaid_C05223MM" id="C05223MM" name="C05223MM Dodecanoyl-[acyl-carrier protein]" compartment="Mitochondrion">
<notes>
<html xmlns="http://www.w3.org/1999/xhtml">
<p>FORMULA: C12H23OSR</p>
<p>KEGG ID: C05223</p>
<p>PubChem ID: 7620</p>
<p>ChEBI: 16759</p>
<p>Used by: R04725MM R04726MM </p>
</html>
</notes>
<annotation>
<rdf:RDF xmlns:rdf="http://www.w3.org/1999/02/22-rdf-syntax-ns#" xmlns:dc="http://purl.org/dc/elements/1.1/" xmlns:dcterms="http://purl.org/dc/terms/" xmlns:vCard="http://www.w3.org/2001/vcard-rdf/3.0#" xmlns:bqbiol="http://biomodels.net/biology-qualifiers/" xmlns:bqmodel="http://biomodels.net/model-qualifiers/">
<rdf:Description rdf:about="#metaid_C05223MM">
<bqbiol:is>
<rdf:Bag>
<rdf:li rdf:resource="urn:miriam:obo.chebi:CHEBI%3A16759"/>
<rdf:li rdf:resource="urn:miriam:kegg.compound:C05223"/>
<rdf:li rdf:resource="urn:miriam:pubchem.compound:7620"/>
</rdf:Bag>
</bqbiol:is>
</rdf:Description>
</rdf:RDF>
</annotation>
</species>
<species metaid="metaid_C05258MM" id="C05258MM" name="C05258MM (S)-3-Hydroxyhexadecanoyl-CoA" compartment="Mitochondrion" charge="-4">
<notes>
<html xmlns="http://www.w3.org/1999/xhtml">
<p>FORMULA: C37H66N7O18P3S</p>
<p>KEGG ID: C05258</p>
<p>PubChem ID: 7645</p>
<p>ChEBI: 27402</p>
<p>Used by: R04737MM R04738MM </p>
</html>
</notes>
<annotation>
<rdf:RDF xmlns:rdf="http://www.w3.org/1999/02/22-rdf-syntax-ns#" xmlns:dc="http://purl.org/dc/elements/1.1/" xmlns:dcterms="http://purl.org/dc/terms/" xmlns:vCard="http://www.w3.org/2001/vcard-rdf/3.0#" xmlns:bqbiol="http://biomodels.net/biology-qualifiers/" xmlns:bqmodel="http://biomodels.net/model-qualifiers/">
<rdf:Description rdf:about="#metaid_C05258MM">
<bqbiol:is>
<rdf:Bag>
<rdf:li rdf:resource="urn:miriam:obo.chebi:CHEBI%3A27402"/>
<rdf:li rdf:resource="urn:miriam:kegg.compound:C05258"/>
<rdf:li rdf:resource="urn:miriam:pubchem.compound:7645"/>
</rdf:Bag>
</bqbiol:is>
</rdf:Description>
</rdf:RDF>
</annotation>
</species>
<species metaid="metaid_C05259MM" id="C05259MM" name="C05259MM 3-Oxopalmitoyl-CoA" compartment="Mitochondrion" charge="-4">
<notes>
<html xmlns="http://www.w3.org/1999/xhtml">
<p>FORMULA: C37H64N7O18P3S</p>
<p>KEGG ID: C05259</p>
<p>PubChem ID: 7646</p>
<p>ChEBI: 15491</p>
<p>Used by: R03991MM R04737MM </p>
</html>
</notes>
<annotation>
<rdf:RDF xmlns:rdf="http://www.w3.org/1999/02/22-rdf-syntax-ns#" xmlns:dc="http://purl.org/dc/elements/1.1/" xmlns:dcterms="http://purl.org/dc/terms/" xmlns:vCard="http://www.w3.org/2001/vcard-rdf/3.0#" xmlns:bqbiol="http://biomodels.net/biology-qualifiers/" xmlns:bqmodel="http://biomodels.net/model-qualifiers/">
<rdf:Description rdf:about="#metaid_C05259MM">
<bqbiol:is>
<rdf:Bag>
<rdf:li rdf:resource="urn:miriam:obo.chebi:CHEBI%3A15491"/>
<rdf:li rdf:resource="urn:miriam:kegg.compound:C05259"/>
<rdf:li rdf:resource="urn:miriam:pubchem.compound:7646"/>
</rdf:Bag>
</bqbiol:is>
</rdf:Description>
</rdf:RDF>
</annotation>
</species>
<species metaid="metaid_C05260MM" id="C05260MM" name="C05260MM (S)-3-Hydroxytetradecanoyl-CoA" compartment="Mitochondrion" charge="-4">
<notes>
<html xmlns="http://www.w3.org/1999/xhtml">
<p>FORMULA: C35H62N7O18P3S</p>
<p>KEGG ID: C05260</p>
<p>PubChem ID: 7647</p>
<p>ChEBI: 27466</p>
<p>Used by: R04739MM R04740MM </p>
</html>
</notes>
<annotation>
<rdf:RDF xmlns:rdf="http://www.w3.org/1999/02/22-rdf-syntax-ns#" xmlns:dc="http://purl.org/dc/elements/1.1/" xmlns:dcterms="http://purl.org/dc/terms/" xmlns:vCard="http://www.w3.org/2001/vcard-rdf/3.0#" xmlns:bqbiol="http://biomodels.net/biology-qualifiers/" xmlns:bqmodel="http://biomodels.net/model-qualifiers/">
<rdf:Description rdf:about="#metaid_C05260MM">
<bqbiol:is>
<rdf:Bag>
<rdf:li rdf:resource="urn:miriam:obo.chebi:CHEBI%3A27466"/>
<rdf:li rdf:resource="urn:miriam:kegg.compound:C05260"/>
<rdf:li rdf:resource="urn:miriam:pubchem.compound:7647"/>
</rdf:Bag>
</bqbiol:is>
</rdf:Description>
</rdf:RDF>
</annotation>
</species>
<species metaid="metaid_C05261MM" id="C05261MM" name="C05261MM 3-Oxotetradecanoyl-CoA" compartment="Mitochondrion" charge="-4">
<notes>
<html xmlns="http://www.w3.org/1999/xhtml">
<p>FORMULA: C35H60N7O18P3S</p>
<p>KEGG ID: C05261</p>
<p>PubChem ID: 7648</p>
<p>ChEBI: 28726</p>
<p>Used by: R03858MM R04739MM </p>
</html>
</notes>
<annotation>
<rdf:RDF xmlns:rdf="http://www.w3.org/1999/02/22-rdf-syntax-ns#" xmlns:dc="http://purl.org/dc/elements/1.1/" xmlns:dcterms="http://purl.org/dc/terms/" xmlns:vCard="http://www.w3.org/2001/vcard-rdf/3.0#" xmlns:bqbiol="http://biomodels.net/biology-qualifiers/" xmlns:bqmodel="http://biomodels.net/model-qualifiers/">
<rdf:Description rdf:about="#metaid_C05261MM">
<bqbiol:is>
<rdf:Bag>
<rdf:li rdf:resource="urn:miriam:obo.chebi:CHEBI%3A28726"/>
<rdf:li rdf:resource="urn:miriam:kegg.compound:C05261"/>
<rdf:li rdf:resource="urn:miriam:pubchem.compound:7648"/>
</rdf:Bag>
</bqbiol:is>
</rdf:Description>
</rdf:RDF>
</annotation>
</species>
<species metaid="metaid_C05262MM" id="C05262MM" name="C05262MM (S)-3-Hydroxydodecanoyl-CoA" compartment="Mitochondrion" charge="-4">
<notes>
<html xmlns="http://www.w3.org/1999/xhtml">
<p>FORMULA: C33H58N7O18P3S</p>
<p>KEGG ID: C05262</p>
<p>PubChem ID: 7649</p>
<p>ChEBI: 27668</p>
<p>Used by: R04170MM R04741MM </p>
</html>
</notes>
<annotation>
<rdf:RDF xmlns:rdf="http://www.w3.org/1999/02/22-rdf-syntax-ns#" xmlns:dc="http://purl.org/dc/elements/1.1/" xmlns:dcterms="http://purl.org/dc/terms/" xmlns:vCard="http://www.w3.org/2001/vcard-rdf/3.0#" xmlns:bqbiol="http://biomodels.net/biology-qualifiers/" xmlns:bqmodel="http://biomodels.net/model-qualifiers/">
<rdf:Description rdf:about="#metaid_C05262MM">
<bqbiol:is>
<rdf:Bag>
<rdf:li rdf:resource="urn:miriam:obo.chebi:CHEBI%3A27668"/>
<rdf:li rdf:resource="urn:miriam:kegg.compound:C05262"/>
<rdf:li rdf:resource="urn:miriam:pubchem.compound:7649"/>
</rdf:Bag>
</bqbiol:is>
</rdf:Description>
</rdf:RDF>
</annotation>
</species>
<species metaid="metaid_C05263MM" id="C05263MM" name="C05263MM 3-Oxododecanoyl-CoA" compartment="Mitochondrion" charge="-4">
<notes>
<html xmlns="http://www.w3.org/1999/xhtml">
<p>FORMULA: C33H56N7O18P3S</p>
<p>KEGG ID: C05263</p>
<p>PubChem ID: 7650</p>
<p>ChEBI: 27868</p>
<p>Used by: R04741MM R04742MM </p>
</html>
</notes>
<annotation>
<rdf:RDF xmlns:rdf="http://www.w3.org/1999/02/22-rdf-syntax-ns#" xmlns:dc="http://purl.org/dc/elements/1.1/" xmlns:dcterms="http://purl.org/dc/terms/" xmlns:vCard="http://www.w3.org/2001/vcard-rdf/3.0#" xmlns:bqbiol="http://biomodels.net/biology-qualifiers/" xmlns:bqmodel="http://biomodels.net/model-qualifiers/">
<rdf:Description rdf:about="#metaid_C05263MM">
<bqbiol:is>
<rdf:Bag>
<rdf:li rdf:resource="urn:miriam:obo.chebi:CHEBI%3A27868"/>
<rdf:li rdf:resource="urn:miriam:kegg.compound:C05263"/>
<rdf:li rdf:resource="urn:miriam:pubchem.compound:7650"/>
</rdf:Bag>
</bqbiol:is>
</rdf:Description>
</rdf:RDF>
</annotation>
</species>
<species metaid="metaid_C05264MM" id="C05264MM" name="C05264MM (S)-Hydroxydecanoyl-CoA" compartment="Mitochondrion" charge="-4">
<notes>
<html xmlns="http://www.w3.org/1999/xhtml">
<p>FORMULA: C31H54N7O18P3S</p>
<p>KEGG ID: C05264</p>
<p>PubChem ID: 7651</p>
<p>ChEBI: 28325</p>
<p>Used by: R04743MM R04744MM </p>
</html>
</notes>
<annotation>
<rdf:RDF xmlns:rdf="http://www.w3.org/1999/02/22-rdf-syntax-ns#" xmlns:dc="http://purl.org/dc/elements/1.1/" xmlns:dcterms="http://purl.org/dc/terms/" xmlns:vCard="http://www.w3.org/2001/vcard-rdf/3.0#" xmlns:bqbiol="http://biomodels.net/biology-qualifiers/" xmlns:bqmodel="http://biomodels.net/model-qualifiers/">
<rdf:Description rdf:about="#metaid_C05264MM">
<bqbiol:is>
<rdf:Bag>
<rdf:li rdf:resource="urn:miriam:obo.chebi:CHEBI%3A28325"/>
<rdf:li rdf:resource="urn:miriam:kegg.compound:C05264"/>
<rdf:li rdf:resource="urn:miriam:pubchem.compound:7651"/>
</rdf:Bag>
</bqbiol:is>
</rdf:Description>
</rdf:RDF>
</annotation>
</species>
<species metaid="metaid_C05265MM" id="C05265MM" name="C05265MM 3-Oxodecanoyl-CoA" compartment="Mitochondrion" charge="-4">
<notes>
<html xmlns="http://www.w3.org/1999/xhtml">
<p>FORMULA: C31H52N7O18P3S</p>
<p>KEGG ID: C05265</p>
<p>PubChem ID: 7652</p>
<p>ChEBI: 28528</p>
<p>Used by: R03778MM R04743MM </p>
</html>
</notes>
<annotation>
<rdf:RDF xmlns:rdf="http://www.w3.org/1999/02/22-rdf-syntax-ns#" xmlns:dc="http://purl.org/dc/elements/1.1/" xmlns:dcterms="http://purl.org/dc/terms/" xmlns:vCard="http://www.w3.org/2001/vcard-rdf/3.0#" xmlns:bqbiol="http://biomodels.net/biology-qualifiers/" xmlns:bqmodel="http://biomodels.net/model-qualifiers/">
<rdf:Description rdf:about="#metaid_C05265MM">
<bqbiol:is>
<rdf:Bag>
<rdf:li rdf:resource="urn:miriam:obo.chebi:CHEBI%3A28528"/>
<rdf:li rdf:resource="urn:miriam:kegg.compound:C05265"/>
<rdf:li rdf:resource="urn:miriam:pubchem.compound:7652"/>
</rdf:Bag>
</bqbiol:is>
</rdf:Description>
</rdf:RDF>
</annotation>
</species>
<species metaid="metaid_C05266MM" id="C05266MM" name="C05266MM (S)-Hydroxyoctanoyl-CoA" compartment="Mitochondrion" charge="-4">
<notes>
<html xmlns="http://www.w3.org/1999/xhtml">
<p>FORMULA: C29H50N7O18P3S</p>
<p>KEGG ID: C05266</p>
<p>PubChem ID: 7653</p>
<p>ChEBI: 28632</p>
<p>Used by: R04745MM R04746MM </p>
</html>
</notes>
<annotation>
<rdf:RDF xmlns:rdf="http://www.w3.org/1999/02/22-rdf-syntax-ns#" xmlns:dc="http://purl.org/dc/elements/1.1/" xmlns:dcterms="http://purl.org/dc/terms/" xmlns:vCard="http://www.w3.org/2001/vcard-rdf/3.0#" xmlns:bqbiol="http://biomodels.net/biology-qualifiers/" xmlns:bqmodel="http://biomodels.net/model-qualifiers/">
<rdf:Description rdf:about="#metaid_C05266MM">
<bqbiol:is>
<rdf:Bag>
<rdf:li rdf:resource="urn:miriam:obo.chebi:CHEBI%3A28632"/>
<rdf:li rdf:resource="urn:miriam:kegg.compound:C05266"/>
<rdf:li rdf:resource="urn:miriam:pubchem.compound:7653"/>
</rdf:Bag>
</bqbiol:is>
</rdf:Description>
</rdf:RDF>
</annotation>
</species>
<species metaid="metaid_C05267MM" id="C05267MM" name="C05267MM 3-Oxooctanoyl-CoA" compartment="Mitochondrion" charge="-4">
<notes>
<html xmlns="http://www.w3.org/1999/xhtml">
<p>FORMULA: C29H48N7O18P3S</p>
<p>KEGG ID: C05267</p>
<p>PubChem ID: 7654</p>
<p>ChEBI: 28264</p>
<p>Used by: R04745MM R04747MM </p>
</html>
</notes>
<annotation>
<rdf:RDF xmlns:rdf="http://www.w3.org/1999/02/22-rdf-syntax-ns#" xmlns:dc="http://purl.org/dc/elements/1.1/" xmlns:dcterms="http://purl.org/dc/terms/" xmlns:vCard="http://www.w3.org/2001/vcard-rdf/3.0#" xmlns:bqbiol="http://biomodels.net/biology-qualifiers/" xmlns:bqmodel="http://biomodels.net/model-qualifiers/">
<rdf:Description rdf:about="#metaid_C05267MM">
<bqbiol:is>
<rdf:Bag>
<rdf:li rdf:resource="urn:miriam:obo.chebi:CHEBI%3A28264"/>
<rdf:li rdf:resource="urn:miriam:kegg.compound:C05267"/>
<rdf:li rdf:resource="urn:miriam:pubchem.compound:7654"/>
</rdf:Bag>
</bqbiol:is>
</rdf:Description>
</rdf:RDF>
</annotation>
</species>
<species metaid="metaid_C05268MM" id="C05268MM" name="C05268MM (S)-Hydroxyhexanoyl-CoA" compartment="Mitochondrion" charge="-4">
<notes>
<html xmlns="http://www.w3.org/1999/xhtml">
<p>FORMULA: C27H46N7O18P3S</p>
<p>KEGG ID: C05268</p>
<p>PubChem ID: 7655</p>
<p>ChEBI: 28276</p>
<p>Used by: R04748MM R04749MM </p>
</html>
</notes>
<annotation>
<rdf:RDF xmlns:rdf="http://www.w3.org/1999/02/22-rdf-syntax-ns#" xmlns:dc="http://purl.org/dc/elements/1.1/" xmlns:dcterms="http://purl.org/dc/terms/" xmlns:vCard="http://www.w3.org/2001/vcard-rdf/3.0#" xmlns:bqbiol="http://biomodels.net/biology-qualifiers/" xmlns:bqmodel="http://biomodels.net/model-qualifiers/">
<rdf:Description rdf:about="#metaid_C05268MM">
<bqbiol:is>
<rdf:Bag>
<rdf:li rdf:resource="urn:miriam:obo.chebi:CHEBI%3A28276"/>
<rdf:li rdf:resource="urn:miriam:kegg.compound:C05268"/>
<rdf:li rdf:resource="urn:miriam:pubchem.compound:7655"/>
</rdf:Bag>
</bqbiol:is>
</rdf:Description>
</rdf:RDF>
</annotation>
</species>
<species metaid="metaid_C05269MM" id="C05269MM" name="C05269MM 3-Oxohexanoyl-CoA" compartment="Mitochondrion" charge="-4">
<notes>
<html xmlns="http://www.w3.org/1999/xhtml">
<p>FORMULA: C27H44N7O18P3S</p>
<p>KEGG ID: C05269</p>
<p>PubChem ID: 7656</p>
<p>ChEBI: 27648</p>
<p>Used by: R01177MM R04748MM </p>
</html>
</notes>
<annotation>
<rdf:RDF xmlns:rdf="http://www.w3.org/1999/02/22-rdf-syntax-ns#" xmlns:dc="http://purl.org/dc/elements/1.1/" xmlns:dcterms="http://purl.org/dc/terms/" xmlns:vCard="http://www.w3.org/2001/vcard-rdf/3.0#" xmlns:bqbiol="http://biomodels.net/biology-qualifiers/" xmlns:bqmodel="http://biomodels.net/model-qualifiers/">
<rdf:Description rdf:about="#metaid_C05269MM">
<bqbiol:is>
<rdf:Bag>
<rdf:li rdf:resource="urn:miriam:obo.chebi:CHEBI%3A27648"/>
<rdf:li rdf:resource="urn:miriam:kegg.compound:C05269"/>
<rdf:li rdf:resource="urn:miriam:pubchem.compound:7656"/>
</rdf:Bag>
</bqbiol:is>
</rdf:Description>
</rdf:RDF>
</annotation>
</species>
<species metaid="metaid_C05270MM" id="C05270MM" name="C05270MM Hexanoyl-CoA" compartment="Mitochondrion" charge="-4">
<notes>
<html xmlns="http://www.w3.org/1999/xhtml">
<p>FORMULA: C27H46N7O17P3S</p>
<p>KEGG ID: C05270</p>
<p>PubChem ID: 7657</p>
<p>ChEBI: 27540</p>
<p>Used by: R04747MM R04751MM R06985MM </p>
</html>
</notes>
<annotation>
<rdf:RDF xmlns:rdf="http://www.w3.org/1999/02/22-rdf-syntax-ns#" xmlns:dc="http://purl.org/dc/elements/1.1/" xmlns:dcterms="http://purl.org/dc/terms/" xmlns:vCard="http://www.w3.org/2001/vcard-rdf/3.0#" xmlns:bqbiol="http://biomodels.net/biology-qualifiers/" xmlns:bqmodel="http://biomodels.net/model-qualifiers/">
<rdf:Description rdf:about="#metaid_C05270MM">
<bqbiol:is>
<rdf:Bag>
<rdf:li rdf:resource="urn:miriam:obo.chebi:CHEBI%3A27540"/>
<rdf:li rdf:resource="urn:miriam:kegg.compound:C05270"/>
<rdf:li rdf:resource="urn:miriam:pubchem.compound:7657"/>
</rdf:Bag>
</bqbiol:is>
</rdf:Description>
</rdf:RDF>
</annotation>
</species>
<species metaid="metaid_C05271MM" id="C05271MM" name="C05271MM trans-Hex-2-enoyl-CoA" compartment="Mitochondrion" charge="-4">
<notes>
<html xmlns="http://www.w3.org/1999/xhtml">
<p>FORMULA: C27H44N7O17P3S</p>
<p>KEGG ID: C05271</p>
<p>PubChem ID: 7658</p>
<p>ChEBI: 28706</p>
<p>Used by: R04749MM R04751MM R06985MM </p>
</html>
</notes>
<annotation>
<rdf:RDF xmlns:rdf="http://www.w3.org/1999/02/22-rdf-syntax-ns#" xmlns:dc="http://purl.org/dc/elements/1.1/" xmlns:dcterms="http://purl.org/dc/terms/" xmlns:vCard="http://www.w3.org/2001/vcard-rdf/3.0#" xmlns:bqbiol="http://biomodels.net/biology-qualifiers/" xmlns:bqmodel="http://biomodels.net/model-qualifiers/">
<rdf:Description rdf:about="#metaid_C05271MM">
<bqbiol:is>
<rdf:Bag>
<rdf:li rdf:resource="urn:miriam:obo.chebi:CHEBI%3A28706"/>
<rdf:li rdf:resource="urn:miriam:kegg.compound:C05271"/>
<rdf:li rdf:resource="urn:miriam:pubchem.compound:7658"/>
</rdf:Bag>
</bqbiol:is>
</rdf:Description>
</rdf:RDF>
</annotation>
</species>
<species metaid="metaid_C05272MM" id="C05272MM" name="C05272MM trans-Hexadec-2-enoyl-CoA" compartment="Mitochondrion" charge="-4">
<notes>
<html xmlns="http://www.w3.org/1999/xhtml">
<p>FORMULA: C37H64N7O17P3S</p>
<p>KEGG ID: C05272</p>
<p>PubChem ID: 7659</p>
<p>ChEBI: 28935</p>
<p>Used by: R01278MM R01279MM R04738MM </p>
</html>
</notes>
<annotation>
<rdf:RDF xmlns:rdf="http://www.w3.org/1999/02/22-rdf-syntax-ns#" xmlns:dc="http://purl.org/dc/elements/1.1/" xmlns:dcterms="http://purl.org/dc/terms/" xmlns:vCard="http://www.w3.org/2001/vcard-rdf/3.0#" xmlns:bqbiol="http://biomodels.net/biology-qualifiers/" xmlns:bqmodel="http://biomodels.net/model-qualifiers/">
<rdf:Description rdf:about="#metaid_C05272MM">
<bqbiol:is>
<rdf:Bag>
<rdf:li rdf:resource="urn:miriam:obo.chebi:CHEBI%3A28935"/>
<rdf:li rdf:resource="urn:miriam:kegg.compound:C05272"/>
<rdf:li rdf:resource="urn:miriam:pubchem.compound:7659"/>
</rdf:Bag>
</bqbiol:is>
</rdf:Description>
</rdf:RDF>
</annotation>
</species>
<species metaid="metaid_C05273MM" id="C05273MM" name="C05273MM trans-Tetradec-2-enoyl-CoA" compartment="Mitochondrion" charge="-4">
<notes>
<html xmlns="http://www.w3.org/1999/xhtml">
<p>FORMULA: C35H60N7O17P3S</p>
<p>KEGG ID: C05273</p>
<p>PubChem ID: 7660</p>
<p>ChEBI: 27721</p>
<p>Used by: R03989MM R03990MM R04740MM </p>
</html>
</notes>
<annotation>
<rdf:RDF xmlns:rdf="http://www.w3.org/1999/02/22-rdf-syntax-ns#" xmlns:dc="http://purl.org/dc/elements/1.1/" xmlns:dcterms="http://purl.org/dc/terms/" xmlns:vCard="http://www.w3.org/2001/vcard-rdf/3.0#" xmlns:bqbiol="http://biomodels.net/biology-qualifiers/" xmlns:bqmodel="http://biomodels.net/model-qualifiers/">
<rdf:Description rdf:about="#metaid_C05273MM">
<bqbiol:is>
<rdf:Bag>
<rdf:li rdf:resource="urn:miriam:obo.chebi:CHEBI%3A27721"/>
<rdf:li rdf:resource="urn:miriam:kegg.compound:C05273"/>
<rdf:li rdf:resource="urn:miriam:pubchem.compound:7660"/>
</rdf:Bag>
</bqbiol:is>
</rdf:Description>
</rdf:RDF>
</annotation>
</species>
<species metaid="metaid_C05274MM" id="C05274MM" name="C05274MM Decanoyl-CoA" compartment="Mitochondrion" charge="-4">
<notes>
<html xmlns="http://www.w3.org/1999/xhtml">
<p>FORMULA: C31H54N7O17P3S</p>
<p>KEGG ID: C05274</p>
<p>PubChem ID: 7661</p>
<p>ChEBI: 28493</p>
<p>Used by: R04742MM R04753MM R04754MM </p>
</html>
</notes>
<annotation>
<rdf:RDF xmlns:rdf="http://www.w3.org/1999/02/22-rdf-syntax-ns#" xmlns:dc="http://purl.org/dc/elements/1.1/" xmlns:dcterms="http://purl.org/dc/terms/" xmlns:vCard="http://www.w3.org/2001/vcard-rdf/3.0#" xmlns:bqbiol="http://biomodels.net/biology-qualifiers/" xmlns:bqmodel="http://biomodels.net/model-qualifiers/">
<rdf:Description rdf:about="#metaid_C05274MM">
<bqbiol:is>
<rdf:Bag>
<rdf:li rdf:resource="urn:miriam:obo.chebi:CHEBI%3A28493"/>
<rdf:li rdf:resource="urn:miriam:kegg.compound:C05274"/>
<rdf:li rdf:resource="urn:miriam:pubchem.compound:7661"/>
</rdf:Bag>
</bqbiol:is>
</rdf:Description>
</rdf:RDF>
</annotation>
</species>
<species metaid="metaid_C05275MM" id="C05275MM" name="C05275MM trans-Dec-2-enoyl-CoA" compartment="Mitochondrion" charge="-4">
<notes>
<html xmlns="http://www.w3.org/1999/xhtml">
<p>FORMULA: C31H52N7O17P3S</p>
<p>KEGG ID: C05275</p>
<p>PubChem ID: 7662</p>
<p>ChEBI: 10723</p>
<p>Used by: R04744MM R04753MM R04754MM </p>
</html>
</notes>
<annotation>
<rdf:RDF xmlns:rdf="http://www.w3.org/1999/02/22-rdf-syntax-ns#" xmlns:dc="http://purl.org/dc/elements/1.1/" xmlns:dcterms="http://purl.org/dc/terms/" xmlns:vCard="http://www.w3.org/2001/vcard-rdf/3.0#" xmlns:bqbiol="http://biomodels.net/biology-qualifiers/" xmlns:bqmodel="http://biomodels.net/model-qualifiers/">
<rdf:Description rdf:about="#metaid_C05275MM">
<bqbiol:is>
<rdf:Bag>
<rdf:li rdf:resource="urn:miriam:obo.chebi:CHEBI%3A10723"/>
<rdf:li rdf:resource="urn:miriam:kegg.compound:C05275"/>
<rdf:li rdf:resource="urn:miriam:pubchem.compound:7662"/>
</rdf:Bag>
</bqbiol:is>
</rdf:Description>
</rdf:RDF>
</annotation>
</species>
<species metaid="metaid_C05276MM" id="C05276MM" name="C05276MM trans-Oct-2-enoyl-CoA" compartment="Mitochondrion" charge="-4">
<notes>
<html xmlns="http://www.w3.org/1999/xhtml">
<p>FORMULA: C29H48N7O17P3S</p>
<p>KEGG ID: C05276</p>
<p>PubChem ID: 7663</p>
<p>ChEBI: 27537</p>
<p>Used by: R03776MM R03777MM R04746MM </p>
</html>
</notes>
<annotation>
<rdf:RDF xmlns:rdf="http://www.w3.org/1999/02/22-rdf-syntax-ns#" xmlns:dc="http://purl.org/dc/elements/1.1/" xmlns:dcterms="http://purl.org/dc/terms/" xmlns:vCard="http://www.w3.org/2001/vcard-rdf/3.0#" xmlns:bqbiol="http://biomodels.net/biology-qualifiers/" xmlns:bqmodel="http://biomodels.net/model-qualifiers/">
<rdf:Description rdf:about="#metaid_C05276MM">
<bqbiol:is>
<rdf:Bag>
<rdf:li rdf:resource="urn:miriam:obo.chebi:CHEBI%3A27537"/>
<rdf:li rdf:resource="urn:miriam:kegg.compound:C05276"/>
<rdf:li rdf:resource="urn:miriam:pubchem.compound:7663"/>
</rdf:Bag>
</bqbiol:is>
</rdf:Description>
</rdf:RDF>
</annotation>
</species>
<species metaid="metaid_C05345Cyto" id="C05345Cyto" name="C05345Cyto beta-D-Fructose 6-phosphate" compartment="Cytosol" charge="-2">
<notes>
<html xmlns="http://www.w3.org/1999/xhtml">
<p>FORMULA: C6H13O9P</p>
<p>KEGG ID: C05345</p>
<p>PubChem ID: 7723</p>
<p>ChEBI: 16084</p>
<p>Used by: R02740Cyto R04779Cyto R01827Cyto R01830Cyto </p>
</html>
</notes>
<annotation>
<rdf:RDF xmlns:rdf="http://www.w3.org/1999/02/22-rdf-syntax-ns#" xmlns:dc="http://purl.org/dc/elements/1.1/" xmlns:dcterms="http://purl.org/dc/terms/" xmlns:vCard="http://www.w3.org/2001/vcard-rdf/3.0#" xmlns:bqbiol="http://biomodels.net/biology-qualifiers/" xmlns:bqmodel="http://biomodels.net/model-qualifiers/">
<rdf:Description rdf:about="#metaid_C05345Cyto">
<bqbiol:is>
<rdf:Bag>
<rdf:li rdf:resource="urn:miriam:obo.chebi:CHEBI%3A16084"/>
<rdf:li rdf:resource="urn:miriam:kegg.compound:C05345"/>
<rdf:li rdf:resource="urn:miriam:pubchem.compound:7723"/>
</rdf:Bag>
</bqbiol:is>
</rdf:Description>
</rdf:RDF>
</annotation>
</species>
<species metaid="metaid_C05378Cyto" id="C05378Cyto" name="C05378Cyto beta-D-Fructose 1,6-bisphosphate" compartment="Cytosol" charge="-4">
<notes>
<html xmlns="http://www.w3.org/1999/xhtml">
<p>FORMULA: C6H14O12P2</p>
<p>KEGG ID: C05378</p>
<p>PubChem ID: 7752</p>
<p>ChEBI: 28013</p>
<p>Used by: R01070Cyto R04779Cyto </p>
</html>
</notes>
<annotation>
<rdf:RDF xmlns:rdf="http://www.w3.org/1999/02/22-rdf-syntax-ns#" xmlns:dc="http://purl.org/dc/elements/1.1/" xmlns:dcterms="http://purl.org/dc/terms/" xmlns:vCard="http://www.w3.org/2001/vcard-rdf/3.0#" xmlns:bqbiol="http://biomodels.net/biology-qualifiers/" xmlns:bqmodel="http://biomodels.net/model-qualifiers/">
<rdf:Description rdf:about="#metaid_C05378Cyto">
<bqbiol:is>
<rdf:Bag>
<rdf:li rdf:resource="urn:miriam:obo.chebi:CHEBI%3A28013"/>
<rdf:li rdf:resource="urn:miriam:kegg.compound:C05378"/>
<rdf:li rdf:resource="urn:miriam:pubchem.compound:7752"/>
</rdf:Bag>
</bqbiol:is>
</rdf:Description>
</rdf:RDF>
</annotation>
</species>
<species metaid="metaid_C05379Cyto" id="C05379Cyto" name="C05379Cyto Oxalosuccinate" compartment="Cytosol">
<notes>
<html xmlns="http://www.w3.org/1999/xhtml">
<p>FORMULA: C6H6O7</p>
<p>KEGG ID: C05379</p>
<p>PubChem ID: 7753</p>
<p>ChEBI: 7815</p>
<p>Used by: R00268Cyto R01899Cyto </p>
</html>
</notes>
<annotation>
<rdf:RDF xmlns:rdf="http://www.w3.org/1999/02/22-rdf-syntax-ns#" xmlns:dc="http://purl.org/dc/elements/1.1/" xmlns:dcterms="http://purl.org/dc/terms/" xmlns:vCard="http://www.w3.org/2001/vcard-rdf/3.0#" xmlns:bqbiol="http://biomodels.net/biology-qualifiers/" xmlns:bqmodel="http://biomodels.net/model-qualifiers/">
<rdf:Description rdf:about="#metaid_C05379Cyto">
<bqbiol:is>
<rdf:Bag>
<rdf:li rdf:resource="urn:miriam:obo.chebi:CHEBI%3A7815"/>
<rdf:li rdf:resource="urn:miriam:kegg.compound:C05379"/>
<rdf:li rdf:resource="urn:miriam:pubchem.compound:7753"/>
</rdf:Bag>
</bqbiol:is>
</rdf:Description>
</rdf:RDF>
</annotation>
</species>
<species metaid="metaid_C05379MM" id="C05379MM" name="C05379MM Oxalosuccinate" compartment="Mitochondrion" charge="-3">
<notes>
<html xmlns="http://www.w3.org/1999/xhtml">
<p>FORMULA: C6H6O7</p>
<p>KEGG ID: C05379</p>
<p>PubChem ID: 7753</p>
<p>ChEBI: 7815</p>
<p>Used by: R00268MM R01899MM </p>
</html>
</notes>
<annotation>
<rdf:RDF xmlns:rdf="http://www.w3.org/1999/02/22-rdf-syntax-ns#" xmlns:dc="http://purl.org/dc/elements/1.1/" xmlns:dcterms="http://purl.org/dc/terms/" xmlns:vCard="http://www.w3.org/2001/vcard-rdf/3.0#" xmlns:bqbiol="http://biomodels.net/biology-qualifiers/" xmlns:bqmodel="http://biomodels.net/model-qualifiers/">
<rdf:Description rdf:about="#metaid_C05379MM">
<bqbiol:is>
<rdf:Bag>
<rdf:li rdf:resource="urn:miriam:obo.chebi:CHEBI%3A7815"/>
<rdf:li rdf:resource="urn:miriam:kegg.compound:C05379"/>
<rdf:li rdf:resource="urn:miriam:pubchem.compound:7753"/>
</rdf:Bag>
</bqbiol:is>
</rdf:Description>
</rdf:RDF>
</annotation>
</species>
<species metaid="metaid_C05381MM" id="C05381MM" name="C05381MM 3-Carboxy-1-hydroxypropyl-ThPP" compartment="Mitochondrion" charge="-3">
<notes>
<html xmlns="http://www.w3.org/1999/xhtml">
<p>FORMULA: C16H25N4O10P2S</p>
<p>KEGG ID: C05381</p>
<p>PubChem ID: 7755</p>
<p>ChEBI: 1463</p>
<p>Used by: R00621MM R03316MM </p>
</html>
</notes>
<annotation>
<rdf:RDF xmlns:rdf="http://www.w3.org/1999/02/22-rdf-syntax-ns#" xmlns:dc="http://purl.org/dc/elements/1.1/" xmlns:dcterms="http://purl.org/dc/terms/" xmlns:vCard="http://www.w3.org/2001/vcard-rdf/3.0#" xmlns:bqbiol="http://biomodels.net/biology-qualifiers/" xmlns:bqmodel="http://biomodels.net/model-qualifiers/">
<rdf:Description rdf:about="#metaid_C05381MM">
<bqbiol:is>
<rdf:Bag>
<rdf:li rdf:resource="urn:miriam:obo.chebi:CHEBI%3A1463"/>
<rdf:li rdf:resource="urn:miriam:kegg.compound:C05381"/>
<rdf:li rdf:resource="urn:miriam:pubchem.compound:7755"/>
</rdf:Bag>
</bqbiol:is>
</rdf:Description>
</rdf:RDF>
</annotation>
</species>
<species metaid="metaid_C05382Cyto" id="C05382Cyto" name="C05382Cyto Sedoheptulose 7-phosphate" compartment="Cytosol" charge="-2">
<notes>
<html xmlns="http://www.w3.org/1999/xhtml">
<p>FORMULA: C7H15O10P</p>
<p>KEGG ID: C05382</p>
<p>PubChem ID: 7756</p>
<p>ChEBI: 15721</p>
<p>Used by: R01641Cyto R01827Cyto </p>
</html>
</notes>
<annotation>
<rdf:RDF xmlns:rdf="http://www.w3.org/1999/02/22-rdf-syntax-ns#" xmlns:dc="http://purl.org/dc/elements/1.1/" xmlns:dcterms="http://purl.org/dc/terms/" xmlns:vCard="http://www.w3.org/2001/vcard-rdf/3.0#" xmlns:bqbiol="http://biomodels.net/biology-qualifiers/" xmlns:bqmodel="http://biomodels.net/model-qualifiers/">
<rdf:Description rdf:about="#metaid_C05382Cyto">
<bqbiol:is>
<rdf:Bag>
<rdf:li rdf:resource="urn:miriam:obo.chebi:CHEBI%3A15721"/>
<rdf:li rdf:resource="urn:miriam:kegg.compound:C05382"/>
<rdf:li rdf:resource="urn:miriam:pubchem.compound:7756"/>
</rdf:Bag>
</bqbiol:is>
</rdf:Description>
</rdf:RDF>
</annotation>
</species>
<species metaid="metaid_C05668MM" id="C05668MM" name="C05668MM 3-Hydroxypropionyl-CoA" compartment="Mitochondrion" charge="-4">
<notes>
<html xmlns="http://www.w3.org/1999/xhtml">
<p>FORMULA: C24H40N7O18P3S</p>
<p>KEGG ID: C05668</p>
<p>PubChem ID: 7976</p>
<p>ChEBI: 27762</p>
<p>Used by: R03158MM R03045MM </p>
</html>
</notes>
<annotation>
<rdf:RDF xmlns:rdf="http://www.w3.org/1999/02/22-rdf-syntax-ns#" xmlns:dc="http://purl.org/dc/elements/1.1/" xmlns:dcterms="http://purl.org/dc/terms/" xmlns:vCard="http://www.w3.org/2001/vcard-rdf/3.0#" xmlns:bqbiol="http://biomodels.net/biology-qualifiers/" xmlns:bqmodel="http://biomodels.net/model-qualifiers/">
<rdf:Description rdf:about="#metaid_C05668MM">
<bqbiol:is>
<rdf:Bag>
<rdf:li rdf:resource="urn:miriam:obo.chebi:CHEBI%3A27762"/>
<rdf:li rdf:resource="urn:miriam:kegg.compound:C05668"/>
<rdf:li rdf:resource="urn:miriam:pubchem.compound:7976"/>
</rdf:Bag>
</bqbiol:is>
</rdf:Description>
</rdf:RDF>
</annotation>
</species>
<species metaid="metaid_C05744MM" id="C05744MM" name="C05744MM Acetoacetyl-[acp]" compartment="Mitochondrion">
<notes>
<html xmlns="http://www.w3.org/1999/xhtml">
<p>FORMULA: C4H5O2SR</p>
<p>KEGG ID: C05744</p>
<p>PubChem ID: 8039</p>
<p>ChEBI: 2393</p>
<p>Used by: R04355MM R04533MM </p>
</html>
</notes>
<annotation>
<rdf:RDF xmlns:rdf="http://www.w3.org/1999/02/22-rdf-syntax-ns#" xmlns:dc="http://purl.org/dc/elements/1.1/" xmlns:dcterms="http://purl.org/dc/terms/" xmlns:vCard="http://www.w3.org/2001/vcard-rdf/3.0#" xmlns:bqbiol="http://biomodels.net/biology-qualifiers/" xmlns:bqmodel="http://biomodels.net/model-qualifiers/">
<rdf:Description rdf:about="#metaid_C05744MM">
<bqbiol:is>
<rdf:Bag>
<rdf:li rdf:resource="urn:miriam:obo.chebi:CHEBI%3A2393"/>
<rdf:li rdf:resource="urn:miriam:kegg.compound:C05744"/>
<rdf:li rdf:resource="urn:miriam:pubchem.compound:8039"/>
</rdf:Bag>
</bqbiol:is>
</rdf:Description>
</rdf:RDF>
</annotation>
</species>
<species metaid="metaid_C05745MM" id="C05745MM" name="C05745MM Butyryl-[acp]" compartment="Mitochondrion">
<notes>
<html xmlns="http://www.w3.org/1999/xhtml">
<p>FORMULA: C4H7OSR</p>
<p>KEGG ID: C05745</p>
<p>PubChem ID: 8040</p>
<p>Used by: R04430MM R04952MM </p>
</html>
</notes>
<annotation>
<rdf:RDF xmlns:rdf="http://www.w3.org/1999/02/22-rdf-syntax-ns#" xmlns:dc="http://purl.org/dc/elements/1.1/" xmlns:dcterms="http://purl.org/dc/terms/" xmlns:vCard="http://www.w3.org/2001/vcard-rdf/3.0#" xmlns:bqbiol="http://biomodels.net/biology-qualifiers/" xmlns:bqmodel="http://biomodels.net/model-qualifiers/">
<rdf:Description rdf:about="#metaid_C05745MM">
<bqbiol:is>
<rdf:Bag>
<rdf:li rdf:resource="urn:miriam:kegg.compound:C05745"/>
<rdf:li rdf:resource="urn:miriam:pubchem.compound:8040"/>
</rdf:Bag>
</bqbiol:is>
</rdf:Description>
</rdf:RDF>
</annotation>
</species>
<species metaid="metaid_C05746MM" id="C05746MM" name="C05746MM 3-Oxohexanoyl-[acp]" compartment="Mitochondrion">
<notes>
<html xmlns="http://www.w3.org/1999/xhtml">
<p>FORMULA: C6H9O2SR</p>
<p>KEGG ID: C05746</p>
<p>PubChem ID: 8041</p>
<p>Used by: R04952MM R04953MM </p>
</html>
</notes>
<annotation>
[truncated: 1,823,998 more chars]
