# Supplementary material for: Modelling pyruvate dehydrogenase under hypoxia and its role in cancer metabolism
Source: R Soc Open Sci. 2017 Oct 25;4(10):170360. doi: 10.1098/rsos.170360 (PMC5666243; doi:10.1098/rsos.170360)
Supplement: Flux distribution results [file rsos170360supp2.xlsx]

## Sheet: Reaction fluxes
Reaction fluxes from simulations of pyruvate dehydrogenase. The control simulations model normal metabolism, under hypoxia and with additional metabolites. To model addtional metabolite, simulations allowed the import of selected metabolites at up to 1 μmol/min/gram dry weight (gDW).
Reaction Id	Description	Normoxia	Hypoxia at 10%	Additional amino acids	Additional glutamine	Without Glu or Glm
BioMass1	A.A.	0	0	0	0	0
BioMass2	DNA	0	0	0	0	0
BioMass3	RNA	0	0	0	0	0
BioMass4	Lipid	0	0	0	0	0
BioMass5	ATP	138.193	17.2472	26.7865	16.1719	14.5329
BioMass6	Haem	0	0	0	0	0
BioMass7	Combined	0	0	0	0	0
R00004Cyto	Pyrophosphate+H2O-->2Orthophosphate	0.474827	0	0	0	0
R00036Cyto	25-Aminolevulinate-->Porphobilinogen+2H2O	0	0	0	0	0
R00084Cyto	4Porphobilinogen+H2O-->Hydroxymethylbilane+4NH3	0	0	0	0	0
R00111Cyto	NADPH + 2 N-(omega)-Hydroxyarginine + 2 Oxygen + H+ --> NADP+ + 2 Nitric oxide + 2 L-Citrulline + 2 H2O	0	0	0	0	0
R00127Cyto	ATP+AMP-->2ADP	0.474827	0	0	0	0
R00181Cyto	AMP + H2O --> IMP + NH3	0	0	0	0	0
R00200Cyto	ATP+Pyruvate-->ADP+Phosphoenolpyruvate	-1.8	-1.8	-1.8	0	0
R00216Cyto	(S)-Malate+NADP+-->Pyruvate+CO2+NADPH+H+	0	0	0	0	0
R00258Cyto	L-Alanine + 2-Oxoglutarate --> Pyruvate + L-Glutamate	-0.154	-0.154	-2	-0.154	-0.154
R00268Cyto	Oxalosuccinate-->2-Oxoglutarate+CO2	0	0	0	0	0
R00330Cyto	ATP+GDP-->ADP+GTP	0	0	0	0	0
R00342Cyto	(S)-Malate+NAD+-->Oxaloacetate+NADH+H+	-2.375	-2.375	-2.375	-0.575	-0.575
R00352Cyto	ATP+Citrate+CoA-->ADP+Orthophosphate+Acetyl-CoA+Oxaloacetate	0	0	0	0	0
R00355Cyto	L-Aspartate+2-Oxoglutarate-->Oxaloacetate+L-Glutamate	2.175	2.175	2.175	0.375	0.375
R00494Cyto	Glutathione+H2O-->Cys-Gly+L-Glutamate	0	0	0	0	0
R00497Cyto	ATP + gamma-L-Glutamyl-L-cysteine + Glycine --> ADP + Orthophosphate + Glutathione	0	0	0	0	0
R00551Cyto	L-Arginine+H2O-->L-Ornithine+Urea	0.0034	0.0034	0.5	0.0034	0.0034
R00558Cyto	L-Arginine + Oxygen + NADPH + H+ --> N-(omega)-Hydroxyarginine + NADP+ + H2O	0	0	0	0	0
R00575Cyto	2ATP+L-Glutamine+HCO3-+H2O-->2ADP+Orthophosphate+L-Glutamate+Carbamoylphosphate	0	0	0	0	0
R00658Cyto	2-Phospho-D-glycerate-->Phosphoenolpyruvate+H2O	1.8	1.8	1.8	0	0
R00678Cyto	L-Tryptophan + Oxygen --> L-Formylkynurenine	0	0	0	0	0
R00703Cyto	(S)-Lactate+NAD+-->Pyruvate+NADH+H+	0.575	0.575	0.575	0.575	0.575
R00842Cyto	sn-Glycerol3-phosphate+NAD+-->Glyceronephosphate+NADH+H+	0	0	0	0	0
R00894Cyto	ATP + L-Glutamate + L-Cysteine --> ADP + Orthophosphate + gamma-L-Glutamyl-L-cysteine	0	0	0	0	0
R00899Cyto	Cys-Gly+H2O-->L-Cysteine+Glycine	0	0	0	0	0
R01220Cyto	5,10-Methylenetetrahydrofolate+NADP+-->5,10-Methenyltetrahydrofolate+NADPH	0	0	0	0	0
R01655Cyto	5,10-Methenyltetrahydrofolate+H2O-->10-Formyltetrahydrofolate+H+	0	0	0	0	0
R00943Cyto	Tetrahydrofolate + Formate + ATP <=> ADP + Orthophosphate + 10-Formyltetrahydrofolate	0	0	0	0	0
R00945Cyto	5,10-Methylenetetrahydrofolate+Glycine+H2O-->Tetrahydrofolate+L-Serine	0	0	0	0	0
R01015Cyto	D-Glyceraldehyde3-phosphate-->Glyceronephosphate	-0.9	-0.9	-0.9	0	0
R01056Cyto	D-Ribose 5-phosphate --> D-Ribulose 5-phosphate	0	0	0	0	0
R01061Cyto	D-Glyceraldehyde3-phosphate+Orthophosphate+NAD+-->3-Phospho-D-glyceroylphosphate+NADH+H+	1.8	1.8	1.8	0	0
R01070Cyto	beta-D-Fructose1,6-bisphosphate-->Glyceronephosphate+D-Glyceraldehyde3-phosphate	0.9	0.9	0.9	0	0
R01082Cyto	(S)-Malate-->Fumarate+H2O	0	0	0	0	0
R01083Cyto	N6-(1,2-Dicarboxyethyl)-AMP --> Fumarate + AMP	0	0	0	0	0
R01086Cyto	N-(L-Arginino)succinate-->Fumarate+L-Arginine	0	0	0	0	0
R01135Cyto	GTP + IMP + L-Aspartate --> GDP + Orthophosphate + N6-(1,2-Dicarboxyethyl)-AMP	0	0	0	0	0
R01248Cyto	L-Proline + NAD+ --> (S)-1-Pyrroline-5-carboxylate + NADH + H+	0	0	0	0	0
R01251Cyto	L-Proline + NADP+ --> (S)-1-Pyrroline-5-carboxylate + NADPH + H+	0	0	0	0	0
R01280Cyto	ATP+Hexadecanoicacid+CoA-->AMP+Palmitoyl-CoA+Pyrophosphate	0.474827	0	0	0	0
R01325Cyto	Citrate--> cis-Aconitate + H2O	0	0	0	0	0
R01397Cyto	Carbamoylphosphate+L-Aspartate-->Orthophosphate+N-Carbamoyl-L-aspartate	0	0	0	0	0
R01512Cyto	ATP+3-Phospho-D-glycerate-->ADP+3-Phospho-D-glyceroylphosphate	-1.8	-1.8	-1.8	0	0
R01518Cyto	2-Phospho-D-glycerate-->3-Phospho-D-glycerate	-1.8	-1.8	-1.8	0	0
R01528Cyto	6-Phospho-D-gluconate + NADP+ --> D-Ribulose 5-phosphate + CO2 + NADPH + H+	0	0	0	0	0
R01529Cyto	D-Ribulose 5-phosphate --> D-Xylulose 5-phosphate	0	0	0	0	0
R01641Cyto	Sedoheptulose 7-phosphate + D-Glyceraldehyde 3-phosphate --> D-Ribose 5-phosphate + D-Xylulose 5-phosphate	0	0	0	0	0
R01786Cyto	ATP+alpha-D-Glucose-->ADP+alpha-D-Glucose6-phosphate	0.9	0.9	0.9	0	0
R01827Cyto	Sedoheptulose 7-phosphate + D-Glyceraldehyde 3-phosphate --> D-Erythrose 4-phosphate + beta-D-Fructose 6-phosphate	0	0	0	0	0
R01830Cyto	beta-D-Fructose 6-phosphate + D-Glyceraldehyde 3-phosphate --> D-Erythrose 4-phosphate + D-Xylulose 5-phosphate	0	0	0	0	0
R01868Cyto	(S)-Dihydroorotate + Quinone <=> Orotate + Hydroquinone	0	0	0	0	0
R01881Cyto	ATP+Creatine-->ADP+Phosphocreatine	0	0	0	0	0
R01899Cyto	Isocitrate+NADP+-->Oxalosuccinate+NADPH+H+	0	0	0	0	0
R01900Cyto	Isocitrate-->cis-Aconitate+H2O	0	0	0	0	0
R01923Cyto	Palmitoyl-CoA+L-Carnitine-->CoA+L-Palmitoylcarnitine	0.474827	0	0	0	0
R01937Cyto	2-Oxoadipate + NH3 + NAD+ --> 2-Aminomuconate + NADH + H+ + H2O	0	0	0	0	0
R01954Cyto	ATP+L-Citrulline+L-Aspartate-->AMP+Diphosphate+N-(L-Arginino)succinate	0	0	0	0	0
R01959Cyto	L-Formylkynurenine + H2O --> Formate + L-Kynurenine	0	0	0	0	0
R01960Cyto	L-Kynurenine + Oxygen + NADPH + H+ --> 3-Hydroxy-L-kynurenine + NADP+ + H2O	0	0	0	0	0
R01993Cyto	(S)-Dihydroorotate+H2O-->N-Carbamoyl-L-aspartate	0	0	0	0	0
R02035Cyto	D-Glucono-1,5-lactone 6-phosphate + H2O --> 6-Phospho-D-gluconate	0	0	0	0	0
R02391Cyto	Bilirubin + NAD+ --> Biliverdin + NADH + H+	0	0	0	0	0
R02393Cyto	Bilirubin + NADP+ --> Biliverdin + NADPH + H+	0	0	0	0	0
R02665Cyto	3-Hydroxyanthranilate + Oxygen --> 2-Amino-3-carboxymuconate semialdehyde	0	0	0	0	0
R02668Cyto	3-Hydroxy-L-kynurenine + H2O --> 3-Hydroxyanthranilate + L-Alanine	0	0	0	0	0
R02736Cyto	beta-D-Glucose 6-phosphate + NADP+ --> D-Glucono-1,5-lactone 6-phosphate + NADPH + H+	0	0	0	0	0
R02739Cyto	alpha-D-Glucose 6-phosphate --> beta-D-Glucose 6-phosphate	0	0	0	0	0
R02740Cyto	alpha-D-Glucose6-phosphate-->beta-D-Fructose6-phosphate	0.9	0.9	0.9	0	0
R03165Cyto	Hydroxymethylbilane-->UroporphyrinogenIII+H2O	0	0	0	0	0
R03197Cyto	UroporphyrinogenIII-->CoproporphyrinogenIII+4CO2	0	0	0	0	0
R03220Cyto	CoproporphyrinogenIII+Oxygen-->ProtoporphyrinogenIX+2CO2+2H2O	0	0	0	0	0
R03683Cyto	Hemoglobin + FADH2 + 3 Oxygen --> Globin + Biliverdin + CO + Fe3+ + FAD + 3 H2O	0	0	0	0	0
R03684Cyto	Hemoglobin --> Globin + Heme	0	0	0	0	0
R03889Cyto	2-Aminomuconate semialdehyde + NAD+ + H2O --> 2-Aminomuconate + H+ + NADH	0	0	0	0	0
R04323Cyto	2-Amino-3-carboxymuconate semialdehyde --> 2-Aminomuconate semialdehyde + CO2	0	0	0	0	0
R04779Cyto	ATP+beta-D-Fructose6-phosphate-->ADP+beta-D-Fructose1,6-bisphosphate	0.9	0.9	0.9	0	0
R00104Cyto	ATP + NAD+ --> ADP + NADP+	0	0	0	0	0
R00189Cyto	ATP + Deamino-NAD+ + ACytoonia --> AMP + Diphosphate + NAD+	0	0	0	0	0
R00257Cyto	ATP + Deamino-NAD+ + L-Glutamine + H2O --> AMP + Diphosphate + NAD+ + L-Glutamate	0	0	0	0	0
R03004Cyto	Deamino-NAD+ + H2O --> AMP + Nicotinate D-ribonucleotide	0	0	0	0	0
R03005Cyto	ATP + Nicotinate D-ribonucleotide --> Diphosphate + Deamino-NAD+	0	0	0	0	0
R04293Cyto	Quinolinate + H2O --> 2-Amino-3-carboxymuconate semialdehyde	0	0	0	0	0
R03348Cyto	Nicotinate D-ribonucleotide + Diphosphate + CO2 --> Quinolinate + 5-Phospho-alpha-D-ribose 1-diphosphate	0	0	0	0	0
R00118Cyto	NADP+ + H2O --> Orthophosphate + NAD+	0	0	0	0	0
R01049Cyto	ATP + D-Ribose 5-phosphate --> AMP + 5-Phospho-alpha-D-ribose 1-diphosphate	0	0	0	0	0
R02201Cyto	L-Pipecolate + NAD+ --> delta1-Piperideine-2-carboxylate + NADH + H+	0	0	0	0	0
R02203Cyto	L-Pipecolate + NADP+ --> delta1-Piperideine-2-carboxylate + NADPH + H+	0	0	0	0	0
R02204Cyto	L-Pipecolate + Oxygen --> (S)-2,3,4,5-Tetrahydropyridine-2-carboxylate + Hydrogen peroxide	0	0	0	0	0
R02206Cyto	L-Pipecolate + Acceptor --> (S)-2,3,4,5-Tetrahydropyridine-2-carboxylate + Reduced acceptor	0	0	0	0	0
R02317Cyto	(S)-2,3,4,5-Tetrahydropyridine-2-carboxylate + H2O --> L-2-Aminoadipate 6-semialdehyde	0	0	0	0	0
R04175Cyto	6-Amino-2-oxohexanoate --> delta1-Piperideine-2-carboxylate + H2O	0	0	0	0	0
R00000Cyto	L-Lysine + 2-oxoglutrate --> 2-keto-6-aminocaproate + L-glutamate	0	0	0	0	0
R00445Cyto	L-lysine + NAD+ --> delta1-Piperideine-2-carboxylate + ACytoonia + NADH + H+	0	0	0	0	0
R03102Cyto	L-2-Aminoadipate 6-semialdehyde + NAD+ + H2O --> L-2-Aminoadipate + NADH + H+	0	0	0	0	0
R03103Cyto	L-2-Aminoadipate 6-semialdehyde + NADP+ + H2O --> L-2-Aminoadipate + NADPH + H+	0	0	0	0	0
R01933Cyto	2-Oxoadipate + CoA + NAD+ --> Glutaryl-CoA + CO2 + NADH + H+	0	0	0	0	0
R01939Cyto	L-2-Aminoadipate + 2-Oxoglutarate --> 2-Oxoadipate + L-Glutamate	0	0	0	0	0
R01956Cyto		0	0	0	0	0
R03445Cyto		0	0	0	0	0
R03954Cyto		0	0	0	0	0
R04171Cyto		0	0	0	0	0
R00004MM	Pyrophosphate+H2O-->2Orthophosphate	0	0	0	0	0
R00009MM	2H2O2-->Oxygen+2H2O	0	0	0	0	0
R00014MM	Pyruvate+Thiamindiphosphate-->2-(alpha-Hydroxyethyl)thiaminediphosphate+CO2	0	0	0	0	0
R00081MM	COMPLEX_IV_Oxygen+4Ferrocytochromec-->4Ferricytochromec+2H2O	19.7707	1.97524	1.97067	1.97602	1.97653
R00086MM	ATP_SYNTHASE_ADP+Orthophosphate+4H+-->ATP+H2O	130.703	14.5443	21.9865	14.8833	13.8871
R00094MM	2Glutathione+NAD+-->Glutathionedisulfide+NADH+H+	-0.000878708	0	0	0	0
R00112MM	NADPH+NAD+-->NADP++NADH	0	0	0	0	0
R00115MM	2Glutathione+NADP+-->Glutathionedisulfide+NADPH+H+	-0.0284652	-0.00475532	-0.00932567	-0.00398466	-0.00347089
R00127MM	ATP+AMP-->2ADP	0	0	0	0	0
R00156MM	ATP+UDP-->ADP+UTP	0	0	0	0	0
R00157MM	UTP+AMP-->UDP+ADP	0	0	0	0	0
R00205MM	Methylglyoxal+NADP++H2O-->Pyruvate+NADPH+H+	0	0	0	0	0
R00214MM	(S)-Malate+NAD+-->Pyruvate+CO2+NADH+H+	0.178821	0	0	0	0
R00216MM	(S)-Malate+NADP+-->Pyruvate+CO2+NADPH+H+	0.000878708	0	0	0	0
R00227MM	Acetyl-CoA+H2O-->CoA+Acetate	0	0	0	0	0
R00233MM	Malonyl-CoA-->Acetyl-CoA+CO2	0	0	0	0	0
R00236MM	Acetyladenylate+CoA-->AMP+Acetyl-CoA	0	0	0	0	0
R00238MM	2Acetyl-CoA-->CoA+Acetoacetyl-CoA	-0.683167	-0.07816	0	-0.07816	-0.07816
R00239MM	ATP+L-Glutamate-->ADP+L-Glutamyl5-phosphate	0	0	0	0	0
R00243MM	L-Glutamate+NAD++H2O-->2-Oxoglutarate+NH3+NADH+H+	0.271121	0.2517	6	1.1517	0.2517
R00245MM	L-Glutamate5-semialdehyde+NAD++H2O-->L-Glutamate+NADH+H+	0.0068	0.0068	1	0.0068	0.0068
R00248MM	L-Glutamate+NADP++H2O-->2-Oxoglutarate+NH3+NADPH+H+	0.000878708	0	0	0	0
R00253MM	ATP+L-Glutamate+NH3-->ADP+Orthophosphate+L-Glutamine	0	0	0	0	0
R00256MM	L-Glutamine+H2O-->L-Glutamate+NH3	0	0	1	0.9	0
R00258MM	L-Alanine+2-Oxoglutarate-->Pyruvate+L-Glutamate	0	0	0	0	0
R00261MM	L-Glutamate-->4-Aminobutanoate+CO2	0	0	0	0	0
R00268MM	Oxalosuccinate-->2-Oxoglutarate+CO2	0	0	0	0	0
R00274MM	H2O2+2Glutathione-->Glutathionedisulfide+2H2O	0.0293439	0.00475532	0.00932567	0.00398466	0.00347089
R00275MM	2O2.-+2H+-->H2O2+Oxygen	0.0293439	0.00475532	0.00932567	0.00398466	0.00347089
R00310MM	Protoporphyrin+Fe2+-->Heme+2H+	0	0	0	0	0
R00316MM	ATP+Acetate-->Pyrophosphate+Acetyladenylate	0	0	0	0	0
R00330MM	ATP+GDP-->ADP+GTP	0	0.358719	0.6875	0	0
R00342MM	(S)-Malate+NAD+-->Oxaloacetate+NADH+H+	9.03369	1.53062	-3	0.502051	1.01634
R00344MM	ATP+Pyruvate+HCO3--->ADP+Orthophosphate+Oxaloacetate	0	0	0	0	0
R00351MM	Citrate+CoA-->Acetyl-CoA+H2O+Oxaloacetate	-6.81269	-0.933871	0	-0.419586	-0.676729
R00352MM	ATP+Citrate+CoA-->ADP+Orthophosphate+Acetyl-CoA+Oxaloacetate	0	0	0	0	0
R00355MM	L-Aspartate+2-Oxoglutarate-->Oxaloacetate+L-Glutamate	-2.021	-2.021	-1.175	-0.221	-0.221
R00371MM	Acetyl-CoA+Glycine-->CoA+L-2-Amino-3-oxobutanoicacid	-0.0119	-0.0119	0	-0.0119	-0.0119
R00405MM	ATP+Succinate+CoA-->ADP+Orthophosphate+Succinyl-CoA	-6.65985	0	0	-0.953991	-0.568277
R00410MM	Succinyl-CoA+Acetoacetate-->Succinate+Acetoacetyl-CoA	0.17854	0.04836	0	0.04836	0.04836
R00430MM	GTP+Pyruvate-->GDP+Phosphoenolpyruvate	0	1.26553	3.6875	0.338534	0.0813914
R00431MM	GTP+Oxaloacetate-->GDP+Phosphoenolpyruvate+CO2	0	0	0	0	0
R00432MM	GTP+Succinate+CoA-->GDP+Orthophosphate+Succinyl-CoA	0	-0.906811	-3	-0.338534	-0.0813914
R00512MM	ATP+CMP-->ADP+CDP	0	0	0	0	0
R00551MM	L-Arginine+H2O-->L-Ornithine+Urea	0.0034	0.0034	0.5	0.0034	0.0034
R00566MM	L-Arginine-->Agmatine+CO2	0	0	0	0	0
R00570MM	ATP+CDP-->ADP+CTP	0	0.358719	0.6875	0	0
R00572MM	CTP+Pyruvate-->CDP+Phosphoenolpyruvate	0	0.358719	0.6875	0	0
R00621MM	2-Oxoglutarate+Thiamindiphosphate-->3-Carboxy-1-hydroxypropyl-ThPP+CO2	6.82389	0.940671	3	1.32639	0.683529
R00659MM	UTP+Pyruvate-->UDP+Phosphoenolpyruvate	0	0	0	0	0
R00667MM	L-Ornithine+2-Oxoglutarate-->L-Glutamate5-semialdehyde+L-Glutamate	0.0068	0.0068	1	0.0068	0.0068
R00705MM	3-Oxopropanoate+CoA+NAD+-->Acetyl-CoA+CO2+NADH+H+	0	0	0	0	0
R00706MM	3-Oxopropanoate+CoA+NADP+-->Acetyl-CoA+CO2+NADPH+H+	0	0	0	0	0
R00707MM	(S)-1-Pyrroline-5-carboxylate+NAD++2H2O-->L-Glutamate+NADH+H+	0.00364915	0	0	0	0
R00708MM	(S)-1-Pyrroline-5-carboxylate+NADP++2H2O-->L-Glutamate+NADPH+H+	0.000750854	0	0	0	0
R00709MM	Isocitrate+NAD+-->2-Oxoglutarate+CO2+NADH+H+	6.81269	0.933871	0	0.419586	0.676729
R00710MM	Acetaldehyde+NAD++H2O-->Acetate+NADH+H+	0	0	0	0	0
R00713MM	Succinatesemialdehyde+NAD++H2O-->Succinate+NADH+H+	0	0	0	0	0
R00716MM	N6-(L-1,3-Dicarboxypropyl)-L-lysine+NADP++H2O-->L-Lysine+2-Oxoglutarate+NADPH+H+	-0.0298	-0.0298	0	-0.0298	-0.0298
R00722MM	ATP+IDP-->ADP+ITP	0	0	0	0	0
R00724MM	ITP+Pyruvate-->IDP+Phosphoenolpyruvate	0	0	0	0	0
R00726MM	ITP + Oxaloacetate <=> IDP + Phosphoenolpyruvate + CO2	0	-1.62425	-4.375	-0.338534	-0.0813914
R00727MM	ITP+Succinate+CoA-->IDP+Orthophosphate+Succinyl-CoA	0	0	0	0	0
R00740MM	3-Oxopropanoate+CoA+NADP+-->Malonyl-CoA+NADPH+H+	0	0	0	0	0
R00742MM	ATP+Acetyl-CoA+HCO3--->ADP+Orthophosphate+Malonyl-CoA	0	0	0	0	0
R00782MM	L-Cysteine+H2O-->Hydrogensulfide+Pyruvate+NH3	0.001	0.001	1	0.001	0.001
R00830MM	Succinyl-CoA+Glycine-->5-Aminolevulinate+CoA+CO2	0	0	0	0	0
R00833MM	(R)-2-Methyl-3-oxopropanoyl-CoA-->Succinyl-CoA	0.0145	0.0145	0	0.0145	0.0145
R00851MM	sn-Glycerol3-phosphate+Palmitoyl-CoA-->1-Acyl-sn-glycerol3-phosphate+CoA	0	0	0	0	0
R00895MM	L-Cysteine+2-Oxoglutarate-->Mercaptopyruvate+L-Glutamate	0	0	0	0	0
R00924MM	Propanoyl-CoA+FAD-->FADH2+Propenoyl-CoA	0	0	0	0	0
R00926MM	Propinoladenylate+CoA-->AMP+Propanoyl-CoA	0	0	0	0	0
R00927MM	Propanoyl-CoA+Acetyl-CoA-->CoA+2-Methylacetoacetyl-CoA	-0.0039	-0.0039	0	-0.0039	-0.0039
R00935MM	(S)-Methylmalonatesemialdehyde+CoA+NAD+-->Propanoyl-CoA+CO2+NADH+H+	0	0	0	0	0
R00941MM	10-Formyltetrahydrofolate+NADP++H2O-->Tetrahydrofolate+CO2+NADPH+H+	0.054	0.054	0.934	0.054	0.054
R00945MM	5,10-Methylenetetrahydrofolate+Glycine+H2O-->Tetrahydrofolate+L-Serine	-0.0166	-0.0166	-0.467	-0.0166	-0.0166
R01082MM	(S)-Malate-->Fumarate+H2O	-6.83839	0.844377	5.375	0.0729486	-0.441337
R01090MM	L-Leucine+2-Oxoglutarate-->4-Methyl-2-oxopentanoate+L-Glutamate	0.0159	0	0	0	0
R01137MM	ATP+dADP-->ADP+dATP	0	0	0	0	0
R01138MM	dATP+Pyruvate-->dADP+Phosphoenolpyruvate	0	0	0	0	0
R01157MM	Agmatine+H2O-->Putrescine+Urea	0	0	0	0	0
R01175MM	Butanoyl-CoA+FAD-->FADH2+Crotonoyl-CoA	0.474827	0	0	0	0
R01176MM	ATP+Butanoicacid+CoA-->AMP+Pyrophosphate+Butanoyl-CoA	0	0	0	0	0
R01177MM	Acetyl-CoA+Butanoyl-CoA-->CoA+3-Oxohexanoyl-CoA	-0.474827	0	0	0	0
R01214MM	L-Valine+2-Oxoglutarate-->3-Methyl-2-oxobutanoicacid+L-Glutamate	0.0106	0.0106	0	0.0106	0.0106
R01218MM	5,10-Methylenetetrahydrofolate+NAD+-->5,10-Methenyltetrahydrofolate+NADH+H+	0.0531213	0.054	0.934	0.054	0.054
R01220MM	5,10-Methylenetetrahydrofolate+NADP+-->5,10-Methenyltetrahydrofolate+NADPH+H+	0.000878708	0	0	0	0
R01248MM	L-Proline+NAD+-->(S)-1-Pyrroline-5-carboxylate+NADH+H+	0	0	0	0	0
R01251MM	L-Proline+NADP+-->(S)-1-Pyrroline-5-carboxylate+NADPH+H+	0	0	0	0	0
R01253MM	Proline + FAD --> (S)-1-Pyrroline-5-carboxylate + FADH2	0.0044	0	0	0	0
R01274MM	Palmitoyl-CoA + H2O <=> CoA + Hexadecanoic acid + H+	0	0	0	0	0
R01278MM	Palmitoyl-CoA+NADP+-->trans-Hexadec-2-enoyl-CoA+NADPH+H+	0	0	0	0	0
R01279MM	Palmitoyl-CoA+FAD-->trans-Hexadec-2-enoyl-CoA+FADH2	0.474827	0	0	0	0
R01280MM	ATP+Hexadecanoicacid+CoA-->AMP+Palmitoyl-CoA+Pyrophosphate	0	0	0	0	0
R01325MM	Citrate-->cis-Aconitate+H2O	0	0	0	0	0
R01354MM	ATP+Propanoate-->Pyrophosphate+Propinoladenylate	0	0	0	0	0
R01360MM	(S)-3-Hydroxy-3-methylglutaryl-CoA-->Acetyl-CoA+Acetoacetate	0.0159	0	0	0	0
R01361MM	(R)-3-Hydroxybutanoate+NAD+-->Acetoacetate+NADH+H+	0.04836	0.04836	0	0.04836	0.04836
R01624MM	Acetyl-CoA+Acyl-carrierprotein-->CoA+Acetyl-[acyl-carrierprotein]	0	0	0	0	0
R01626MM	Malonyl-CoA+Acyl-carrierprotein-->CoA+Malonyl-[acyl-carrierprotein]	0	0	0	0	0
R01648MM	4-Aminobutanoate+2-Oxoglutarate-->Succinatesemialdehyde+L-Glutamate	0	0	0	0	0
R01655MM	5,10-Methenyltetrahydrofolate+H2O-->10-Formyltetrahydrofolate+H+	0.054	0.054	0.934	0.054	0.054
R01699MM	Pyruvate+EnzymeN6-(lipoyl)lysine-->[Dihydrolipoyllysine-residueacetyltransferase]S-acetyldihydrolipoyllysine+CO2	2.5657	0.761751	0	0.247466	0.504609
R01701MM	3-Methyl-2-oxobutanoicacid+EnzymeN6-(lipoyl)lysine-->[Dihydrolipoyllysine-residue(2-methylpropanoyl)transferase]S-(2-methylpropanoyl)dihydrolipoyllysine+CO2	0.0106	0.0106	0	0.0106	0.0106
R01702MM	4-Methyl-2-oxopentanoate+EnzymeN6-(lipoyl)lysine-->[Dihydrolipoyllysine-residue(2-methylpropanoyl)transferase]S-(3-methylbutanoyl)dihydrolipoyllysine+CO2	0.0159	0	0	0	0
R01706MM	Hexadecanoyl-[acp]+H2O-->Acyl-carrierprotein+Hexadecanoicacid	0	0	0	0	0
R01799MM	CTP+Phosphatidate-->Pyrophosphate+CDP-diacylglycerol	0	0	0	0	0
R01801MM	CDP-diacylglycerol+sn-Glycerol3-phosphate-->CMP+Phosphatidylglycerophosphate	0	0	0	0	0
R01857MM	ATP+dGDP-->ADP+dGTP	0	0	0	0	0
R01858MM	dGTP+Pyruvate-->dGDP+Phosphoenolpyruvate	0	0	0	0	0
R01859MM	ATP+Propanoyl-CoA+HCO3--->ADP+Orthophosphate+(S)-2-Methyl-3-oxopropanoyl-CoA	0.0039	0.0039	0	0.0039	0.0039
R01899MM	Isocitrate+NADP+-->Oxalosuccinate+NADPH+H+	0	0	0	0	0
R01900MM	Isocitrate-->cis-Aconitate+H2O	0	0	0	0	0
R01923MM	Palmitoyl-CoA+L-Carnitine-->CoA+L-Palmitoylcarnitine	-0.474827	0	0	0	0
R01933MM	2-Oxoadipate+CoA+NAD+-->Glutaryl-CoA+CO2+NADH+H+	0.0298	0.0298	0	0.0298	0.0298
R01939MM	L-2-Aminoadipate+2-Oxoglutarate-->2-Oxoadipate+L-Glutamate	0.0298	0.0298	0	0.0298	0.0298
R01940MM	2-Oxoadipate+Lipoamide-->S-Glutaryldihydrolipoamide+CO2	0	0	0	0	0
R01975MM	(S)-3-Hydroxybutanoyl-CoA+NAD+-->Acetoacetyl-CoA+NADH+H+	0.504627	0.0298	0	0.0298	0.0298
R01978MM	(S)-3-Hydroxy-3-methylglutaryl-CoA+CoA-->Acetyl-CoA+H2O+Acetoacetyl-CoA	0	0	0	0	0
R02029MM	Phosphatidylglycerophosphate+H2O-->Phosphatidylglycerol+Orthophosphate	0	0	0	0	0
R02030MM	Phosphatidylglycerol+CDP-diacylglycerol-->Cardiolipin+CMP	0	0	0	0	0
R02085MM	(S)-3-Hydroxy-3-methylglutaryl-CoA-->3-Methylglutaconyl-CoA+H2O	-0.0159	0	0	0	0
R02093MM	ATP+dTDP-->ADP+dTTP	0	0	0	0	0
R02161MM	COMPLEX_III_Ubiquinol+2Ferricytochromec-->Ubiquinone+2Ferrocytochromec	39.5369	3.95049	3.94135	3.95203	3.95306
R02163MM	COMPLEX_I_Ubiquinone+NADH-->Ubiquinol+NAD+4H+0.002O2.-	29.3439	4.75532	9.32567	3.98466	3.47089
R02164MM	COMPLEX_II_Ubiquinone+FADH2-->Ubiquinol+FAD+	6.83839	-0.844377	-5.375	-0.0729486	0.441337
R02199MM	L-Isoleucine+2-Oxoglutarate-->(S)-3-Methyl-2-oxopentanoicacid+L-Glutamate	0.0039	0.0039	0	0.0039	0.0039
R02241MM	Phosphatidate+CoA-->1-Acyl-sn-glycerol3-phosphate+Palmitoyl-CoA	0	0	0	0	0
R02313MM	N6-(L-1,3-Dicarboxypropyl)-L-lysine+NAD++H2O-->L-Glutamate+L-2-Aminoadipate6-semialdehyde+NADH+H+	0.0298	0.0298	0	0.0298	0.0298
R02326MM	ATP+dCDP-->ADP+dCTP	0	0	0	0	0
R02487MM	Glutaryl-CoA+FAD-->FADH2+Crotonoyl-CoA+CO2	0.0298	0.0298	0	0.0298	0.0298
R02529MM	Aminoacetone+H2O+Oxygen-->Methylglyoxal+NH3+H2O2	0	0	0	0	0
R02569MM	Acetyl-CoA+EnzymeN6-(dihydrolipoyl)lysine-->CoA+[Dihydrolipoyllysine-residueacetyltransferase]S-acetyldihydrolipoyllysine	-2.5657	-0.761751	0	-0.247466	-0.504609
R02570MM	Succinyl-CoA+EnzymeN6-(dihydrolipoyl)lysine-->CoA+[Dihydrolipoyllysine-residuesuccinyltransferase]S-succinyldihydrolipoyllysine	-6.82389	-0.940671	-3	-1.32639	-0.683529
R02571MM	Glutaryl-CoA+Dihydrolipoamide-->CoA+S-Glutaryldihydrolipoamide	0	0	0	0	0
R02661MM	2-Methylpropanoyl-CoA+FAD-->2-Methylprop-2-enoyl-CoA+FADH2	0.0106	0.0106	0	0.0106	0.0106
R02662MM	2-Methylpropanoyl-CoA+EnzymeN6-(dihydrolipoyl)lysine-->CoA+[Dihydrolipoyllysine-residue(2-methylpropanoyl)transferase]S-(2-methylpropanoyl)dihydrolipoyllysine	-0.0106	-0.0106	0	-0.0106	-0.0106
R02765MM	(R)-Methylmalonyl-CoA --> (S)-Methylmalonyl-CoA	-0.0039	-0.0039	0	-0.0039	-0.0039
R03026MM	(S)-3-Hydroxybutanoyl-CoA-->Crotonoyl-CoA+H2O	-0.504627	-0.0298	0	-0.0298	-0.0298
R03045MM	3-Hydroxypropionyl-CoA-->Propenoyl-CoA+H2O	0	0	0	0	0
R03102MM	L-2-Aminoadipate6-semialdehyde+NAD++H2O-->L-2-Aminoadipate+NADH+H+	0.0289213	0.0298	0	0.0298	0.0298
R03103MM	L-2-Aminoadipate6-semialdehyde+NADP++H2O-->L-2-Aminoadipate+NADPH+H+	0.000878708	0	0	0	0
R03105MM	Mercaptopyruvate+Sulfite-->Thiosulfate+Pyruvate	0	0	0	0	0
R03158MM	3-Hydroxypropanoate+CoA-->3-Hydroxypropionyl-CoA+H2O	0	0	0	0	0
R03172MM	(S)-2-Methylbutanoyl-CoA+FAD-->2-Methylbut-2-enoyl-CoA+FADH2	0.0039	0.0039	0	0.0039	0.0039
R03174MM	(S)-2-Methylbutanoyl-CoA+EnzymeN6-(dihydrolipoyl)lysine-->CoA+[Dihydrolipoyllysine-residue(2-methylpropanoyl)transferase]S-(2-methylbutanoyl)dihydrolipoyllysine	-0.0039	-0.0039	0	-0.0039	-0.0039
R03222MM	2ProtoporphyrinogenIX+3Oxygen-->2Protoporphyrin+6H2O	0	0	0	0	0
R03270MM	2-(alpha-Hydroxyethyl)thiaminediphosphate+EnzymeN6-(lipoyl)lysine-->[Dihydrolipoyllysine-residueacetyltransferase]S-acetyldihydrolipoyllysine+Thiamindiphosphate	0	0	0	0	0
R03313MM	L-Glutamate5-semialdehyde+Orthophosphate+NADP+-->L-Glutamyl5-phosphate+NADPH+H+	0	0	0	0	0
R03314MM	L-Glutamate5-semialdehyde-->(S)-1-Pyrroline-5-carboxylate+H2O	0	0	0	0	0
R03316MM	3-Carboxy-1-hydroxypropyl-ThPP+EnzymeN6-(lipoyl)lysine-->[Dihydrolipoyllysine-residuesuccinyltransferase]S-succinyldihydrolipoyllysine+Thiamindiphosphate	6.82389	0.940671	3	1.32639	0.683529
R03381MM	(S)-Methylmalonatesemialdehyde+CoA+NAD+-->(R)-2-Methyl-3-oxopropanoyl-CoA+NADH+H+	0.0106	0.0106	0	0.0106	0.0106
R03758MM	Aminoacetone+CO2-->L-2-Amino-3-oxobutanoicacid	0	0	0	0	0
R03776MM	Octanoyl-CoA+NADP+-->trans-Oct-2-enoyl-CoA+NADPH+H+	0	0	0	0	0
R03777MM	Octanoyl-CoA+FAD-->trans-Oct-2-enoyl-CoA+FADH2	0.474827	0	0	0	0
R03778MM	Octanoyl-CoA+Acetyl-CoA-->CoA+3-Oxodecanoyl-CoA	-0.474827	0	0	0	0
R03856MM	Lauroyl-CoA+NADP+-->2-trans-Dodecenoyl-CoA+NADPH+H+	0	0	0	0	0
R03857MM	Lauroyl-CoA+FAD-->2-trans-Dodecenoyl-CoA+FADH2	0.474827	0	0	0	0
R03858MM	Lauroyl-CoA+Acetyl-CoA-->CoA+3-Oxotetradecanoyl-CoA	-0.474827	0	0	0	0
R03989MM	Tetradecanoyl-CoA+NADP+-->trans-Tetradec-2-enoyl-CoA+NADPH+H+	0	0	0	0	0
R03990MM	Tetradecanoyl-CoA+FAD-->trans-Tetradec-2-enoyl-CoA+FADH2	0.474827	0	0	0	0
R03991MM	Tetradecanoyl-CoA+Acetyl-CoA-->CoA+3-Oxopalmitoyl-CoA	-0.474827	0	0	0	0
R04095MM	3-Methylbutanoyl-CoA+FAD-->3-Methylcrotonyl-CoA+FADH2	0.0159	0	0	0	0
R04097MM	3-Methylbutanoyl-CoA+EnzymeN6-(dihydrolipoyl)lysine-->CoA+[Dihydrolipoyllysine-residue(2-methylpropanoyl)transferase]S-(3-methylbutanoyl)dihydrolipoyllysine	-0.0159	0	0	0	0
R04138MM	ATP+3-Methylcrotonyl-CoA+HCO3--->ADP+Orthophosphate+3-Methylglutaconyl-CoA	0.0159	0	0	0	0
R04170MM	(S)-3-Hydroxydodecanoyl-CoA-->2-trans-Dodecenoyl-CoA+H2O	-0.474827	0	0	0	0
R04203MM	(2S,3S)-3-Hydroxy-2-methylbutanoyl-CoA+NAD+-->2-Methylacetoacetyl-CoA+NADH+H+	0.0039	0.0039	0	0.0039	0.0039
R04204MM	(2S,3S)-3-Hydroxy-2-methylbutanoyl-CoA-->2-Methylbut-2-enoyl-CoA+H2O	-0.0039	-0.0039	0	-0.0039	-0.0039
R04224MM	2-Methylprop-2-enoyl-CoA+H2O-->(S)-3-Hydroxyisobutyryl-CoA	0.0106	0.0106	0	0.0106	0.0106
R04225MM	(S)-3-Methyl-2-oxopentanoicacid+EnzymeN6-(lipoyl)lysine-->[Dihydrolipoyllysine-residue(2-methylpropanoyl)transferase]S-(2-methylbutanoyl)dihydrolipoyllysine+CO2	0.0039	0.0039	0	0.0039	0.0039
R04355MM	Acetyl-[acyl-carrierprotein]+Malonyl-[acyl-carrierprotein]-->Acetoacetyl-[acp]+CO2+Acyl-carrierprotein	0	0	0	0	0
R04428MM	(3R)-3-Hydroxybutanoyl-[acyl-carrierprotein]-->But-2-enoyl-[acyl-carrierprotein]+H2O	0	0	0	0	0
R04430MM	Butyryl-[acp]+NADP+-->But-2-enoyl-[acyl-carrierprotein]+NADPH+H+	0	0	0	0	0
R04533MM	(3R)-3-Hydroxybutanoyl-[acyl-carrierprotein]+NADP+-->Acetoacetyl-[acp]+NADPH+H+	0	0	0	0	0
R04534MM	(3R)-3-Hydroxydecanoyl-[acyl-carrierprotein]+NADP+-->3-Oxodecanoyl-[acp]+NADPH	0	0	0	0	0
R04535MM	(3R)-3-Hydroxydecanoyl-[acyl-carrierprotein]-->trans-Dec-2-enoyl-[acp]+H2O	0	0	0	0	0
R04536MM	(3R)-3-Hydroxyoctanoyl-[acyl-carrierprotein]+NADP+-->3-Oxooctanoyl-[acp]+NADPH+H+	0	0	0	0	0
R04537MM	(3R)-3-Hydroxyoctanoyl-[acyl-carrierprotein]-->trans-Oct-2-enoyl-[acp]+H2O	0	0	0	0	0
R04543MM	(3R)-3-Hydroxypalmitoyl-[acyl-carrierprotein]+NADP+-->3-Oxohexadecanoyl-[acp]+NADPH+H+	0	0	0	0	0
R04544MM	(3R)-3-Hydroxypalmitoyl-[acyl-carrierprotein]-->trans-Hexadec-2-enoyl-[acp]+H2O	0	0	0	0	0
R04566MM	(3R)-3-Hydroxytetradecanoyl-[acyl-carrierprotein]+NADP+-->3-Oxotetradecanoyl-[acp]+NADPH+H+	0	0	0	0	0
R04568MM	(3R)-3-Hydroxytetradecanoyl-[acyl-carrierprotein]-->trans-Tetradec-2-enoyl-[acp]+H2O	0	0	0	0	0
R04725MM	Dodecanoyl-[acyl-carrierprotein]+NADP+-->trans-Dodec-2-enoyl-[acp]+NADPH+H+	0	0	0	0	0
R04726MM	Dodecanoyl-[acyl-carrierprotein]+Malonyl-[acyl-carrierprotein]-->3-Oxotetradecanoyl-[acp]+CO2+Acyl-carrierprotein	0	0	0	0	0
R04737MM	(S)-3-Hydroxyhexadecanoyl-CoA+NAD+-->3-Oxopalmitoyl-CoA+NADH+H+	0.474827	0	0	0	0
R04738MM	(S)-3-Hydroxyhexadecanoyl-CoA-->trans-Hexadec-2-enoyl-CoA+H2O	-0.474827	0	0	0	0
R04739MM	(S)-3-Hydroxytetradecanoyl-CoA+NAD+-->3-Oxotetradecanoyl-CoA+NADH	0.474827	0	0	0	0
R04740MM	(S)-3-Hydroxytetradecanoyl-CoA-->trans-Tetradec-2-enoyl-CoA+H2O	-0.474827	0	0	0	0
R04741MM	(S)-3-Hydroxydodecanoyl-CoA+NAD+-->3-Oxododecanoyl-CoA+NADH+H+	0.474827	0	0	0	0
R04742MM	Decanoyl-CoA+Acetyl-CoA-->CoA+3-Oxododecanoyl-CoA	-0.474827	0	0	0	0
R04743MM	(S)-Hydroxydecanoyl-CoA+NAD+-->3-Oxodecanoyl-CoA+NADH+H+	0.474827	0	0	0	0
R04744MM	(S)-Hydroxydecanoyl-CoA-->trans-Dec-2-enoyl-CoA+H2O	-0.474827	0	0	0	0
R04745MM	(S)-Hydroxyoctanoyl-CoA+NAD+-->3-Oxooctanoyl-CoA+NADH+H+	0.474827	0	0	0	0
R04746MM	(S)-Hydroxyoctanoyl-CoA-->trans-Oct-2-enoyl-CoA+H2O	-0.474827	0	0	0	0
R04747MM	Hexanoyl-CoA+Acetyl-CoA-->CoA+3-Oxooctanoyl-CoA	-0.474827	0	0	0	0
R04748MM	(S)-Hydroxyhexanoyl-CoA+NAD+-->3-Oxohexanoyl-CoA+NADH+H+	0.474827	0	0	0	0
R04749MM	(S)-Hydroxyhexanoyl-CoA-->trans-Hex-2-enoyl-CoA+H2O	-0.474827	0	0	0	0
R04751MM	Hexanoyl-CoA+FAD-->trans-Hex-2-enoyl-CoA+FADH2	0.474827	0	0	0	0
R04753MM	Decanoyl-CoA+NADP+-->trans-Dec-2-enoyl-CoA+NADPH+H+	0	0	0	0	0
R04754MM	Decanoyl-CoA+FAD-->trans-Dec-2-enoyl-CoA+FADH2	0.474827	0	0	0	0
R04952MM	Butyryl-[acp]+Malonyl-[acyl-carrierprotein]-->3-Oxohexanoyl-[acp]+CO2+Acyl-carrierprotein	0	0	0	0	0
R04953MM	(R)-3-Hydroxyhexanoyl-[acp]+NADP+-->3-Oxohexanoyl-[acp]+NADPH+H+	0	0	0	0	0
R04954MM	(R)-3-Hydroxyhexanoyl-[acp]-->trans-Hex-2-enoyl-[acp]+H2O	0	0	0	0	0
R04956MM	Hexanoyl-[acp]+NADP+-->trans-Hex-2-enoyl-[acp]+NADPH+H+	0	0	0	0	0
R04957MM	Hexanoyl-[acp]+Malonyl-[acyl-carrierprotein]-->3-Oxooctanoyl-[acp]+CO2+Acyl-carrierprotein	0	0	0	0	0
R04959MM	Octanoyl-[acp]+NADP+-->trans-Oct-2-enoyl-[acp]+NADPH+H+	0	0	0	0	0
R04960MM	Octanoyl-[acp]+Malonyl-[acyl-carrierprotein]-->3-Oxodecanoyl-[acp]+CO2+Acyl-carrierprotein	0	0	0	0	0
R04962MM	Decanoyl-[acp]+NADP+-->trans-Dec-2-enoyl-[acp]+NADPH+H+	0	0	0	0	0
R04963MM	Decanoyl-[acp]+Malonyl-[acyl-carrierprotein]-->3-Oxododecanoyl-[acp]+CO2+Acyl-carrierprotein	0	0	0	0	0
R04964MM	(R)-3-Hydroxydodecanoyl-[acp]+NADP+-->3-Oxododecanoyl-[acp]+NADPH+H+	0	0	0	0	0
R04965MM	(R)-3-Hydroxydodecanoyl-[acp]-->trans-Dodec-2-enoyl-[acp]+H2O	0	0	0	0	0
R04967MM	Tetradecanoyl-[acp]+NADP+-->trans-Tetradec-2-enoyl-[acp]+NADPH+H+	0	0	0	0	0
R04968MM	Tetradecanoyl-[acp]+Malonyl-[acyl-carrierprotein]-->3-Oxohexadecanoyl-[acp]+CO2+Acyl-carrierprotein	0	0	0	0	0
R04970MM	Hexadecanoyl-[acp]+NADP+-->trans-Hexadec-2-enoyl-[acp]+NADPH+H+	0	0	0	0	0
R05064MM	(S)-3-Hydroxyisobutyryl-CoA+H2O-->CoA+(S)-3-Hydroxyisobutyrate	0.0106	0.0106	0	0.0106	0.0106
R05066MM	(S)-3-Hydroxyisobutyrate+NAD+-->(S)-Methylmalonatesemialdehyde+NADH+H+	0.0106	0.0106	0	0.0106	0.0106
R06985MM	trans-Hex-2-enoyl-CoA+NADPH+H+-->Hexanoyl-CoA+NADP+	0	0	0	0	0
R07390MM	2Phosphatidylglycerol-->Cardiolipin+Glycerol	0	0	0	0	0
R07599MM	3-Methyl-2-oxobutanoicacid+Thiamindiphosphate-->2-Methyl-1-hydroxypropyl-ThPP+CO2	0	0	0	0	0
R07600MM	2-Methyl-1-hydroxypropyl-ThPP+EnzymeN6-(lipoyl)lysine-->[Dihydrolipoyllysine-residue(2-methylpropanoyl)transferase]S-(2-methylpropanoyl)dihydrolipoyllysine+Thiamindiphosphate	0	0	0	0	0
R07601MM	4-Methyl-2-oxopentanoate+Thiamindiphosphate-->3-Methyl-1-hydroxybutyl-ThPP+CO2	0	0	0	0	0
R07602MM	3-Methyl-1-hydroxybutyl-ThPP+EnzymeN6-(lipoyl)lysine-->[Dihydrolipoyllysine-residue(2-methylpropanoyl)transferase]S-(3-methylbutanoyl)dihydrolipoyllysine+Thiamindiphosphate	0	0	0	0	0
R07603MM	(S)-3-Methyl-2-oxopentanoicacid+Thiamindiphosphate-->2-Methyl-1-hydroxybutyl-ThPP+CO2	0	0	0	0	0
R07604MM	2-Methyl-1-hydroxybutyl-ThPP+EnzymeN6-(lipoyl)lysine-->[Dihydrolipoyllysine-residue(2-methylpropanoyl)transferase]S-(2-methylbutanoyl)dihydrolipoyllysine+Thiamindiphosphate	0	0	0	0	0
R07618MM	EnzymeN6-(dihydrolipoyl)lysine+NAD+-->EnzymeN6-(lipoyl)lysine+NADH+H+	9.41999	1.71692	3	1.58835	1.20264
R08157MM	Octanoyl-[acp]+H2O-->Acyl-carrierprotein+Octanoicacid	0	0	0	0	0
R08657MM	sn-Glycerol 3-phosphate+Ubiquinone-->Glyceronephosphate+Ubiquinol	0	0	0	0	0
Transporter1	Citrate carrier - Malate for citrate	0	0	0	0	0
Transporter2	Citrate carrier - Malate for isocitrate	0	0	0	0	0
Transporter3	Citrate carrier - PEP for citrate	0	0	0	0	0
Transporter4	Citrate carrier - PEP for isocitrate	0	0	0	0	0
Transporter5	Citrate carrier - Citrate for Isocitrate	0	0	0	0	0
Transporter6	Phosphate carrier - Phosphate and H+ together	-137.497	-13.8016	-18.6115	-14.9121	-14.4302
Transporter7	ADP/ATP carrier - ADP for ATP	-137.343	-15.4472	-24.9865	-16.1719	-14.5329
Transporter8	UCP carrier - H+	0	0	0	0	0
Transporter9	Dicarboxylate carrier - Malate for phosphate	-0.154	0	0	0	0
Transporter10	Dicarboxylate carrier - Succinate for phosphate	0	1.64555	6.375	1.25983	0.102691
Transporter11	Dicarboxylate carrier - Malate for sulphite	0	0	0	0	0
Transporter12	Dicarboxylate carrier - Malate for sulfate	0	0	0	0	0
Transporter13	Dicarboxylate carrier - Malate for thiosulfate	0	0	0	0	0
Transporter14	Dicarboxylate carrier - Succinate for sulphite	0	0	0	0	0
Transporter15	Dicarboxylate carrier - Succinate for sulfate	0	0	0	0	0
Transporter16	Dicarboxylate carrier - Succinate for thiosulfate	0	0	0	0	0
Transporter17	Dicaroxylate carrier - Succinate for malate	0	0.154	2	0.154	0.154
Transporter18	Graves disease carrier - CoA	0	0	0	0	0
Transporter19	Glutamate carrier - Glutamate and H+	0	0	0	0	0
Transporter20	deoxynucleotide carrier - dADP for ATP	0	0	0	0	0
Transporter21	deoxynucleotide carrier - dGDP for ATP	0	0	0	0	0
Transporter22	deoxynucleotide carrier - dCDP for ATP	0	0	0	0	0
Transporter23	deoxynucleotide carrier - dTDP for ATP	0	0	0	0	0
Transporter24	deoxynucleotide carrier - GDP for ATP	0	0	0	0	0
Transporter25	deoxynucleotide carrier - UDP for ATP	0	0	0	0	0
Transporter26	deoxynucleotide carrier - CDP for ATP	0	0	0	0	0
Transporter27	Oxoglutarate carrier - Oxoglutarate for malate	-2.221	-2.221	-0.375	-0.421	-0.421
Transporter28	Oxoglutarate carrier - Oxoglutarate for succinate	0	0	0	0	0
Transporter29	Oxoglutarate carrier - Oxoglutarate for oxaloacetate	0.1	0.1	0.1	0.1	0.1
Transporter30	Aspartate/glutamate carrier - Glutamate and H+ for aspartate	2.021	2.021	1.175	0.221	0.221
Transporter31	Ornithine carrier - Ornithine for citrulline	0	0	0	0	0
Transporter32	Ornithine carrier - L-Lysine for citrulline	0	0	0	0	0
Transporter33	Ornithine carrier - Arginine for citrulline	0	0	0	0	0
Transporter34	Ornithine carrier - L-Lysine	-0.0298	-0.0298	0	-0.0298	-0.0298
Transporter35	Ornithine carrier - L-Ornithine	-0.0034	-0.0034	-0.5	-0.0034	-0.0034
Transporter36	Ornithine carrier - L-Arginine	-0.0034	-0.0034	-0.5	-0.0034	-0.0034
Transporter37	Slc25a19 carrier - ThPP	0	0	0	0	0
Transporter38	carnitine carrier - Carnitine out, palmitoyl/acyl carnitine in	0.474827	0	0	0	0
Transporter39	carnitine carrier - Carnitine out	0	0	0	0	0
Transporter40	oxodicarboxylate carrier - Oxoadipate for oxoglutarate	0	0	0	0	0
Transporter42	oxodicarboxylate carrier - citrate for oxoglutarate	0	0	0	0	0
Transporter43	oxodicarboxylate carrier - oxaloacetate for oxoglutarate	0.1	0.1	0.1	0.1	0.1
Transporter44	Unknown pyruvate carrier - Pyruvate	-2.221	-2.221	-0.375	-0.421	-0.421
Transporter45	Unknown carrier - NAD+	0	0	0	0	0
Transporter46	Diffusion - CO2	16.5634	1.17755	0.026	1.8204	1.94897
Transporter47	Diffusion - H2O	152.844	17.9758	20.4205	16.2577	16.2901
Transporter48	Diffusion - Oxygen	-19.8	-1.98	-1.98	-1.98	-1.98
Transporter49	Diffusion - Glycerol	0	0	0	0	0
Transporter50	Diffusion - Ethanal (Acetaldehyde)	0	0	0	0	0
Transporter51	Phosphatidylserine carrier - Phosphatidylserine	0	0	0	0	0
Transporter52	Phosphatidylcholine carrier - Phosphatidylcholine	0	0	0	0	0
Transporter53	Phosphatidylethanolamine carrier - Phosphatidylethanolamine	0	0	0	0	0
Transporter54	Diffusion? - Propanoate	0	0	0	0	0
Transporter55	Diffusion? - Butanoic acid	0	0	0	0	0
Transporter56	MitoFerrin carrier - Fe2+	0	0	0	0	0
Transporter57	Unknown amino acid carrier - L-Asparagine	0	0	0	0	0
Transporter58	Unknown amino acid carrier - L-Cysteine	-0.001	-0.001	-1	-0.001	-0.001
Transporter59	Unknown amino acid carrier - L-Glutamine	0	0	-1	-0.9	0
Transporter60	Unknown amino acid carrier - L-Proline	-0.0044	0	0	0	0
Transporter61	Unknown amino acid carrier - L-Tyrosine	0	0	0	0	0
Transporter62	Unknown amino acid carrier - L-Histidine	0	0	0	0	0
Transporter63	Unknown amino acid carrier - L-Methionine	0	0	0	0	0
Transporter64	Unknown amino acid carrier - L-Phenylalanine	0	0	0	0	0
Transporter65	Unknown amino acid carrier - L-Tryptophan	0	0	0	0	0
Transporter66	Unknown amino acid carrier - Glycine	-0.0089	-0.0089	0	-0.0089	-0.0089
Transporter67	Unknown amino acid carrier - L-Isoleucine	-0.0039	-0.0039	0	-0.0039	-0.0039
Transporter68	Unknown amino acid carrier - L-Leucine	-0.0159	0	0	0	0
Transporter69	Unknown amino acid carrier - L-Valine	-0.0106	-0.0106	0	-0.0106	-0.0106
Transporter70	Unknown amino acid carrier - L-Alanine	-0.164	-0.164	-3	-0.164	-0.164
Transporter71	Unknown amino acid carrier - L-Serine	-0.0166	-0.0166	-0.467	-0.0166	-0.0166
Transporter72	Unknown amino acid carrier - L-Threonine	-0.0119	-0.0119	0	-0.0119	-0.0119
Transporter74	Unknown carrier - Glutathione	0	0	0	0	0
Transporter75	Unknown carrier - 5-Aminolevulinate	0	0	0	0	0
Transporter76	Unknown carrier - (R)-3-Hydroxybutanoate	0	0	0	0	0
Transporter77	Unknown carrier - Urea	0.0034	0.0034	0.5	0.0034	0.0034
Transporter78	Unknown carrier - Fumarate	0	0	0	0	0
Transporter79	Unknown carrier - Acetoacetate	-0.11428	0	0	0	0
Transporter80	Unknown carrier - HCO3-	-0.0198	-0.0039	0	-0.0039	-0.0039
Transporter81	Diffusion? - NH3	0.3104	0.2901	8.467	2.0901	0.2901
Transporter82	Putrescine	0	0	0	0	0
Transporter83	Heme	0	0	0	0	0
Transporter84	Hydrogen sulfide	0.001	0.001	1	0.001	0.001
Transporter85	P5C carrier - (S)-1-Pyrroline-5-carboxylate	0	0	0	0	0
Transporter86	Biomass	0	0	0	0	0
Boundary1	CO2	-16.5634	-1.17755	-0.026	-1.8204	-1.94897
Boundary2	Oxygen	19.8	1.98	1.98	1.98	1.98
Boundary3	L-Arginine	0.0068	0.0068	1	0.0068	0.0068
Boundary4	L-Lysine	0.0298	0.0298	0	0.0298	0.0298
Boundary5	L-Glutamate	0	0	1	0	0
Boundary6	L-Proline	0.0044	0	0	0	0
Boundary7	Fe2+	0	0	0	0	0
Boundary8	L-Aspartate	0.154	0.154	1	0.154	0.154
Boundary9	Glycine	0.0089	0.0089	0	0.0089	0.0089
Boundary10	L-Tyrosine	0	0	0	0	0
Boundary11	L-Asparagine	0	0	0	0	0
Boundary12	L-Methionine	0	0	0	0	0
Boundary13	L-Phenylalanine	0	0	0	0	0
Boundary14	L-Tryptophan	0	0	0	0	0
Boundary15	L-Histidine	0	0	0	0	0
Boundary16	L-Glutamine	0	0	1	0.9	0
Boundary17	5-Aminolevulinate	0	0	0	0	0
Boundary18	L-Cysteine	0.001	0.001	1	0.001	0.001
Boundary19	Phosphatidylcholine	0	0	0	0	0
Boundary20	Phosphatidylserine	0	0	0	0	0
Boundary21	Phosphatidylethanolamine	0	0	0	0	0
Boundary22	alpha-D-Glucose	0.9	0.9	0.9	0	0
Boundary23	Glycerol	0	0	0	0	0
Boundary24	Propanoate	0	0	0	0	0
Boundary25	Sulfate	0	0	0	0	0
Boundary26	Sulfite	0	0	0	0	0
Boundary27	Thiosulfate	0	0	0	0	0
Boundary28	Succinate	0	-1.79955	-8.375	-1.41383	-0.256691
Boundary29	(S)-Malate	0	0	0	0	0
Boundary30	Isocitrate	0	0	0	0	0
Boundary31	Citrate	0	0	0	0	0
Boundary32	Butanoic acid	0	0	0	0	0
Boundary33	Oxaloacetate	0	0	0	0	0
Boundary34	CoA	0	0	0	0	0
Boundary35	H2O	-15.9725	-2.52519	5.066	-0.0823371	-1.75377
Boundary36	(R)-3-Hydroxybutanoate	0.04836	0.04836	0	0.04836	0.04836
Boundary37	Urea	-0.0068	-0.0068	-1	-0.0068	-0.0068
Boundary38	Orthophosphate	0	0	0	0	0
Boundary39	Thiamin diphosphate	0	0	0	0	0
Boundary40	NAD+	0	0	0	0	0
Boundary41	ADP	0	0	0	0	0
Boundary42	UDP	0	0	0	0	0
Boundary43	2-Oxoglutarate	0	0	0	0	0
Boundary44	CDP	0	0	0	0	0
Boundary45	dADP	0	0	0	0	0
Boundary46	dGDP	0	0	0	0	0
Boundary47	dTDP	0	0	0	0	0
Boundary48	dCDP	0	0	0	0	0
Boundary49	ATP	0	0	0	0	0
Boundary50	H+	0.54418	-3.2142	-8.75	-0.642769	-0.128483
Boundary51	L-Isoleucine	0.0039	0.0039	0	0.0039	0.0039
Boundary52	L-Leucine	0.0159	0	0	0	0
Boundary53	L-Valine	0.0106	0.0106	0	0.0106	0.0106
Boundary54	Acetaldehyde	0	0	0	0	0
Boundary55	Hexadecanoic acid	0.474827	0	0	0	0
Boundary56	(S)-Lactate	0.575	0.575	0.575	0.575	0.575
Boundary57	Fumarate	0	0	0	0	0
Boundary58	Octanoic acid	0	0	0	0	0
Boundary59	HCO3-	0.0198	0.0039	0	0.0039	0.0039
Boundary61	L-Alanine	0.01	0.01	1	0.01	0.01
Boundary62	L-Serine	0.0166	0.0166	0.467	0.0166	0.0166
Boundary63	L-Threonine	0.0119	0.0119	0	0.0119	0.0119
Boundary64	Creatine	0	0	0	0	0
Boundary65	Phosphocreatine	0	0	0	0	0
Boundary66	Orotate	0	0	0	0	0
Boundary67	Bilirubin	0	0	0	0	0
Boundary68	Fe3+	0	0	0	0	0
Boundary69	Carbon monoxide	0	0	0	0	0
Boundary70	Acetoacetate	0.11428	0	0	0	0
Boundary71	Citrulline	0	0	0	0	0
Boundary72	Hydrogen sulfide	-0.001	-0.001	-1	-0.001	-0.001
Boundary73	NADP+	0	0	0	0	0
Boundary74	NADPH	0	0	0	0	0
Boundary75	Nitric oxide	0	0	0	0	0
Boundary76	GDP	0	0	0	0	0
Boundary77	H+ (accumulation)	0	0	0	0	0
Boundary78	NADH Pool	0	0	0	0	0
Boundary79	NADPH Pool	0	0	0	0	0
Boundary81	Acetyl-CoA (For lipid synthesis)	0	0	0	0	0
Boundary82	Pyruvate	0	0	0	0	0
Boundary83	Biomass	-138.193	-17.2472	-26.7865	-16.1719	-14.5329
Boundary87	NH4	-0.3104	-0.2901	-8.467	-2.0901	-0.2901
Boundary88	Formate	0	0	0	0	0
Boundary89	H2O2	0	0	0	0	0
Boundary90	Quinolinic acid	0	0	0	0	0
Boundary91	Oxoadipate	0	0	0	0	0
Boundary92	Kynurenic acid	0	0	0	0	0
Boundary93	Xanthurenic acid	0	0	0	0	0
Boundary94	L-pipecolate	0	0	0	0	0
R00829MM	Succinyl-CoA + Acetyl-CoA --> CoA + 3-Oxoadipyl-CoA	0	0	0	0	0
R01956MM	L-Kynurenine + 2-Oxoglutarate --> 4-(2-Aminophenyl)-2,4-dioxobutanoate + L-Glutamate	0	0	0	0	0
R01957MM	L-Kynurenine + Glyoxylate --> 4-(2-Aminophenyl)-2,4-dioxobutanoate + Glycine	0	0	0	0	0
R02297MM	Xanthosine + Orthophosphate --> Xanthine + alpha-D-Ribose 1-phosphate	0	0	0	0	0
R02356MM	Estrone + H+ + Oxygen + NADPH --> 16alpha-Hydroxyestrone + NADP+ + H2O	0	0	0	0	0
R02549MM	4-Aminobutyraldehyde + NAD+ + H2O --> 4-Aminobutanoate + NADH + H+	0	0	0	0	0
R02670MM	2 3-Hydroxyanthranilate + 4 Oxygen --> Cinnavalininate + 2 O2.- + 2 Hydrogen peroxide + 2 H+	0	0	0	0	0
R03408MM	Dehydroepiandrosterone + H+ + Oxygen + NADPH --> 16alpha-Hydroxydehydroepiandrosterone + NADP+ + H2O	0	0	0	0	0
R04951MM	R-S-Cysteinylglycine + H2O --> S-Substituted L-cysteine + Glycine	0	0	0	0	0
R05506MM	Benzoyl acetyl-CoA + CoA --> S-Benzoate coenzyme A + Acetyl-CoA	0	0	0	0	0
R08162MM	Hexadecenoyl-[acyl-carrier protein] + H2O --> Acyl-carrier protein + (9Z)-Hexadecenoic acid	0	0	0	0	0
R08390MM	Retinoate + NADPH + H+ + Oxygen --> all-trans-18-Hydroxyretinoic acid + NADP+ + H2O	0	0	0	0	0
R08391MM	Retinoate + NADPH + H+ + Oxygen --> all-trans-5,6-Epoxyretinoic acid + NADP+ + H2O	0	0	0	0	0
R08392MM	Retinoate + NADPH + H+ + Oxygen --> all-trans-4-Hydroxyretinoic acid + NADP+ + H2O	0	0	0	0	0
R08615MM	UDP-glucuronate + H2O --> UDP + D-Glucuronate	0	0	0	0	0
R09421MM	4-(N-Nitrosomethylamino)-1-(3-pyridyl)-1-butanone + Oxygen + NADPH + H+ --> 4-[(Hydroxymethyl)nitrosoamino]-1-(3-pyridinyl)-1-butanone + H2O + NADP+	0	0	0	0	0
R09423MM	4-(N-Nitrosomethylamino)-1-(3-pyridyl)-1-butanone + Oxygen + NADPH + H+ --> 4-Hydroxy-4-(methylnitrosoamino)-1-(3-pyridinyl)-1-butanone + H2O + NADP+	0	0	0	0	0
R09424MM	4-(Methylnitrosamino)-1-(3-pyridyl)-1-butanol + Oxygen + NADPH + H+ --> 1-(Methylnitrosoamino)-4-(3-pyridinyl)-1,4-butanediol + H2O + NADP+	0	0	0	0	0
R09425MM	4-(Methylnitrosamino)-1-(3-pyridyl)-1-butanol + Oxygen + NADPH + H+ --> alpha-[3-[(Hydroxymethyl)nitrosoamino]propyl]-3-pyridinemethanol + H2O + NADP+	0	0	0	0	0
R00161MM	ATP + FMN --> Diphosphate + FAD	0	0	0	0	0
R00191MM	3',5'-Cyclic AMP + H2O --> AMP	0	0	0	0	0
R00197MM	(R)-Lactate + 2 Ferricytochrome c --> Pyruvate + 2 Ferrocytochrome c + 2 H+	0	0	0	0	0
R00235MM	ATP + Acetate + CoA --> AMP + Diphosphate + Acetyl-CoA	0	0	0	0	0
R00259MM	Acetyl-CoA + L-Glutamate --> CoA + N-Acetyl-L-glutamate	0	0	0	0	0
R00299MM	ATP + D-Glucose --> ADP + D-Glucose 6-phosphate	0	-0.270708	-0.729167	-0.0564225	-0.0135653
R00348MM	2-Oxosuccinamate + H2O --> Oxaloacetate + Ammonia	0	0	0	0	0
R00357MM	L-Aspartate + H2O + Oxygen --> Oxaloacetate + Ammonia + Hydrogen peroxide	0	0	0	0	0
R00366MM	Glycine + H2O + Oxygen --> Glyoxylate + Ammonia + Hydrogen peroxide	0	0	0	0	0
R00369MM	L-Alanine + Glyoxylate --> Pyruvate + Glycine	0.164	0.164	3	0.164	0.164
R00372MM	Glycine + 2-Oxoglutarate --> Glyoxylate + L-Glutamate	0.164	0.164	3	0.164	0.164
R00465MM	Glycolate + NADP+ --> Glyoxylate + NADPH + H+	0	0	0	0	0
R00470MM	4-Hydroxy-2-oxoglutarate --> Pyruvate + Glyoxylate	0	0	0	0	0
R00471MM	(4R)-4-Hydroxy-2-oxoglutarate --> Pyruvate + Glyoxylate	0	0	0	0	0
R00475MM	Glycolate + Oxygen --> Glyoxylate + Hydrogen peroxide	0	0	0	0	0
R00489MM	L-Aspartate --> beta-Alanine + CO2	0	0	0	0	0
R00538MM	Aldehyde + NAD+ + H2O --> Carboxylate + NADH + H+	0	0	0	0	0
R00539MM	Acyl phosphate + H2O --> Carboxylate + Orthophosphate	0	0	0	0	0
R00548MM	FMN + H2O --> Riboflavin + Orthophosphate	0	0	0	0	0
R00549MM	ATP + Riboflavin --> ADP + FMN	0	0	0	0	0
R00573MM	ATP + UTP + L-Glutamine + H2O --> ADP + Orthophosphate + CTP + L-Glutamate	0	0	0	0	0
R00585MM	L-Serine + Pyruvate --> Hydroxypyruvate + L-Alanine	0	0	0	0	0
R00602MM	Methanol + Hydrogen peroxide --> Formaldehyde + 2 H2O	0	0	0	0	0
R00610MM	Sarcosine + H2O + Oxygen --> Glycine + Formaldehyde + Hydrogen peroxide	0	0	0	0	0
R00631MM	Aldehyde + NAD+ + H2O --> Fatty acid + NADH + H+	0	0	0	0	0
R00634MM	Aldehyde + NADP+ + H2O --> Carboxylate + NADPH + H+	0	0	0	0	0
R00648MM	L-Methionine + H2O + Oxygen --> 4-Methylthio-2-oxobutanoic acid + Ammonia + Hydrogen peroxide	0	0	0	0	0
R00668MM	L-Ornithine + 2-Oxoglutarate --> delta-1-Pyrroline-5-carboxylate + L-Glutamate + H2O	0	0	0	0	0
R00689MM	L-Phenylalanine + H2O + Oxygen --> Phenylpyruvate + Ammonia + Hydrogen peroxide	0	0	0	0	0
R00694MM	L-Phenylalanine + 2-Oxoglutarate --> Phenylpyruvate + L-Glutamate	0	0	0	0	0
R00711MM	Acetaldehyde + NADP+ + H2O --> Acetate + NADPH + H+	0	0	0	0	0
R00725MM	ITP + D-Glucose --> IDP + D-Glucose 6-phosphate	0	0.270708	0.729167	0.0564225	0.0135653
R00729MM	L-Tyrosine + H2O + Oxygen --> 3-(4-Hydroxyphenyl)pyruvate + Ammonia + Hydrogen peroxide	0	0	0	0	0
R00746MM	Ethanol + NADP+ --> Acetaldehyde + NADPH + H+	0	0	0	0	0
R00756MM	ATP + D-Fructose 6-phosphate --> ADP + D-Fructose 1,6-bisphosphate	0	0	0	0	0
R00760MM	ATP + D-Fructose --> ADP + D-Fructose 6-phosphate	0	-0.270708	-0.729167	-0.0564225	-0.0135653
R00762MM	D-Fructose 1,6-bisphosphate + H2O --> D-Fructose 6-phosphate + Orthophosphate	0	0	0	0	0
R00767MM	CTP + D-Fructose 6-phosphate --> CDP + D-Fructose 1,6-bisphosphate	0	0	0	0	0
R00769MM	UTP + D-Fructose 6-phosphate --> UDP + D-Fructose 1,6-bisphosphate	0	0	0	0	0
R00770MM	ITP + D-Fructose 6-phosphate --> IDP + D-Fructose 1,6-bisphosphate	0	0	0	0	0
R00771MM	D-Glucose 6-phosphate --> D-Fructose 6-phosphate	0	0	0	0	0
R00827MM	S-Adenosyl-L-methionine + Catechol --> S-Adenosyl-L-homocysteine + o-Methoxyphenol	0	0	0	0	0
R00848MM	sn-Glycerol 3-phosphate + FAD --> Glycerone phosphate + FADH2	0	0	0	0	0
R00875MM	D-Sorbitol + NAD+ --> D-Fructose + NADH + H+	0	0	0	0	0
R00876MM	ITP + D-Fructose --> IDP + D-Fructose 6-phosphate	0	0.270708	0.729167	0.0564225	0.0135653
R00891MM	L-Serine + Hydrogen sulfide --> L-Cysteine + H2O	0	0	0	0	0
R00896MM	L-Cysteine + 2-Oxoglutarate --> Mercaptopyruvate + DL-Glutamate	0	0	0	0	0
R00908MM	beta-Alanine + 2-Oxoglutarate --> 3-Oxopropanoate + L-Glutamate	0	0	0	0	0
R00922MM	2-Methyl-3-oxopropanoate + CoA + NAD+ --> Propanoyl-CoA + CO2 + NADH + H+	0	0	0	0	0
R00923MM	(S)-Methylmalonyl-CoA --> Propanoyl-CoA + CO2	0	0	0	0	0
R00936MM	Tetrahydrofolate + NAD+ --> Dihydrofolate + NADH + H+	0	0	0	0	0
R00939MM	Tetrahydrofolate + NADP+ --> Dihydrofolate + NADPH + H+	0	0	0	0	0
R00978MM	5,6-Dihydrouracil + NADP+ --> Uracil + NADPH + H+	0	0	0	0	0
R00987MM	L-Kynurenine + H2O --> Anthranilate + L-Alanine	0	0	0	0	0
R01010MM	Glycerone phosphate + H2O --> Glycerone + Orthophosphate	0	0	0	0	0
R01011MM	ATP + Glycerone --> ADP + Glycerone phosphate	0	0	0	0	0
R01013MM	Acyl-CoA + Glycerone phosphate --> CoA + Acylglycerone phosphate	0	0	0	0	0
R01030MM	sn-Glycero-3-phosphocholine + H2O --> Choline + sn-Glycerol 3-phosphate	0	0	0	0	0
R01036MM	Glycerol + NAD+ --> D-Glyceraldehyde + NADH + H+	0	0	0	0	0
R01041MM	Glycerol + NADP+ --> D-Glyceraldehyde + NADPH + H+	0	0	0	0	0
R01126MM	IMP + H2O --> Inosine + Orthophosphate	0	0	0	0	0
R01127MM	IMP + H2O --> 1-(5'-Phosphoribosyl)-5-formamido-4-imidazolecarboxamide	0	0	0	0	0
R01139MM	dATP + D-Glucose --> dADP + D-Glucose 6-phosphate	0	0	0	0	0
R01140MM	dATP + D-Fructose --> dADP + D-Fructose 6-phosphate	0	0	0	0	0
R01221MM	Glycine + Tetrahydrofolate + NAD+ --> 5,10-Methylenetetrahydrofolate + Ammonia + CO2 + NADH + H+	0.0374	0.0374	0.467	0.0374	0.0374
R01234MM	3',5'-Cyclic GMP + H2O --> GMP	0	0	0	0	0
R01259MM	L-Amino acid + H2O + Oxygen --> 2-Oxo acid + Ammonia + Hydrogen peroxide	0	0	0	0	0
R01269MM	S-Adenosyl-L-methionine + Nicotinamide + H+ --> S-Adenosyl-L-homocysteine + 1-Methylnicotinamide	0	0	0	0	0
R01281MM	Palmitoyl-CoA + L-Serine --> 3-Dehydrosphinganine + CoA + CO2	0	0	0	0	0
R01320MM	S-Adenosyl-L-methionine + Phosphatidyl-N-dimethylethanolamine --> S-Adenosyl-L-homocysteine + Phosphatidylcholine	0	0	0	0	0
R01324MM	Citrate --> Isocitrate	6.81269	0.933871	0	0.419586	0.676729
R01326MM	ATP + D-Mannose --> ADP + D-Mannose 6-phosphate	0	-0.270708	-0.729167	-0.0564225	-0.0135653
R01327MM	ITP + D-Mannose --> IDP + D-Mannose 6-phosphate	0	0.270708	0.729167	0.0564225	0.0135653
R01330MM	dATP + D-Mannose --> dADP + D-Mannose 6-phosphate	0	0	0	0	0
R01375MM	L-Glutamine + Phenylpyruvate --> 2-Oxoglutaramate + L-Phenylalanine	0	0	0	0	0
R01378MM	Phenylpyruvate --> 2-Hydroxy-3-phenylpropenoate	0	0	0	0	0
R01388MM	D-Glycerate + NAD+ --> Hydroxypyruvate + NADH + H+	0	0	0	0	0
R01392MM	D-Glycerate + NADP+ --> Hydroxypyruvate + NADPH + H+	0	0	0	0	0
R01454MM	Cholesterol + Oxygen + 2 H+ + 2 Reduced adrenal ferredoxin --> 20alpha-Hydroxycholesterol + H2O + 2 Oxidized adrenal ferredoxin	0	0	0	0	0
R01465MM	L-Threonine + NAD+ --> L-2-Amino-3-oxobutanoic acid + NADH + H+	0.0119	0.0119	0	0.0119	0.0119
R01514MM	ATP + D-Glycerate --> ADP + 3-Phospho-D-glycerate	0	0	0	0	0
R01515MM	3-Phospho-D-glyceroyl phosphate + H2O --> 3-Phospho-D-glycerate + Orthophosphate	0	0	0	0	0
R01516MM	2,3-Bisphospho-D-glycerate + H2O --> 3-Phospho-D-glycerate + Orthophosphate	0	0	0	0	0
R01547MM	ATP + dAMP --> ADP + dADP	0	0	0	0	0
R01561MM	Adenosine + Orthophosphate --> Adenine + alpha-D-Ribose 1-phosphate	0	0	0	0	0
R01567MM	ATP + Thymidine --> ADP + dTMP	0	0	0	0	0
R01569MM	dTMP + H2O --> Thymidine + Orthophosphate	0	0	0	0	0
R01570MM	Thymidine + Orthophosphate --> Thymine + 2-Deoxy-D-ribose 1-phosphate	0	0	0	0	0
R01662MM	3-Phospho-D-glyceroyl phosphate --> 2,3-Bisphospho-D-glycerate	0	0	0	0	0
R01676MM	Guanine + H2O --> Xanthine + Ammonia	0	0	0	0	0
R01682MM	L-Cysteate --> Taurine + CO2	0	0	0	0	0
R01686MM	Taurine + L-Arginine --> Taurocyamine + L-Ornithine	0	0	0	0	0
R01736MM	(R)-S-Lactoylglutathione + H2O --> Glutathione + (R)-Lactate	0	0	0	0	0
R01752MM	D-Glyceraldehyde + NAD+ + H2O --> D-Glycerate + NADH + H+	0	0	0	0	0
R01802MM	CDP-diacylglycerol + myo-Inositol --> CMP + 1-Phosphatidyl-D-myo-inositol	0	0	0	0	0
R01821MM	Amylose + Orthophosphate --> Amylose + D-Glucose 1-phosphate	0	0	0	0	0
R01835MM	5beta-Androstane-3,17-dione + NADP+ --> H+ + NADPH + Androstenedione	0	0	0	0	0
R01836MM	Testosterone + NAD+ --> Androstenedione + NADH + H+	0	0	0	0	0
R01837MM	Dehydroepiandrosterone + NAD+ --> Androstenedione + NADH + H+	0	0	0	0	0
R01838MM	Testosterone + NADP+ --> Androstenedione + NADPH + H+	0	0	0	0	0
R01841MM	17alpha-Hydroxyprogesterone --> Androstenedione + Acetaldehyde	0	0	0	0	0
R01863MM	Inosine + Orthophosphate --> Hypoxanthine + alpha-D-Ribose 1-phosphate	0	0	0	0	0
R01961MM	ATP + D-Glucosamine --> ADP + D-Glucosamine 6-phosphate	0	-0.270708	-0.729167	-0.0564225	-0.0135653
R01964MM	ITP + D-Glucosamine --> IDP + D-Glucosamine 6-phosphate	0	0.270708	0.729167	0.0564225	0.0135653
R01965MM	dATP + D-Glucosamine --> dADP + D-Glucosamine 6-phosphate	0	0	0	0	0
R01967MM	ATP + Deoxyguanosine --> ADP + dGMP	0	0	0	0	0
R01968MM	dGMP + H2O --> Deoxyguanosine + Orthophosphate	0	0	0	0	0
R01969MM	Deoxyguanosine + Orthophosphate --> Guanine + 2-Deoxy-D-ribose 1-phosphate	0	0	0	0	0
R01989MM	L-Arginine + 4-Aminobutanoate --> L-Ornithine + 4-Guanidinobutanoate	0	0	0	0	0
R02047MM	3-Hydroxy-2-methylpropanoate + NAD+ --> 2-Methyl-3-oxopropanoate + NADH + H+	0	0	0	0	0
R02050MM	(R)-3-Amino-2-methylpropanoate + Pyruvate --> 2-Methyl-3-oxopropanoate + L-Alanine	0	0	0	0	0
R02056MM	S-Adenosyl-L-methionine + Phosphatidylethanolamine --> S-Adenosyl-L-homocysteine + Phosphatidyl-N-methylethanolamine	0	0	0	0	0
R02084MM	Succinyl-CoA + 3-Hydroxy-3-methylglutarate --> Succinate + (S)-3-Hydroxy-3-methylglutaryl-CoA	0	0	0	0	0
R02088MM	dAMP + H2O --> Deoxyadenosine + Orthophosphate	0	0	0	0	0
R02090MM	ATP + dGMP --> ADP + dGDP	0	0	0	0	0
R02094MM	ATP + dTMP --> ADP + dTDP	0	0	0	0	0
R02098MM	ATP + dUMP --> ADP + dUDP	0	0	0	0	0
R02099MM	ATP + Deoxyuridine --> ADP + dUMP	0	0	0	0	0
R02100MM	dUTP + H2O --> dUMP + Diphosphate	0	0	0	0	0
R02102MM	dUMP + H2O --> Deoxyuridine + Orthophosphate	0	0	0	0	0
R02106MM	Urate + Oxygen + H2O --> 5-Hydroxyisourate + Hydrogen peroxide	0	0	0	0	0
R02111MM	Starch + Orthophosphate --> Amylose + D-Glucose 1-phosphate	0	0	0	0	0
R02123MM	Retinal + NAD+ + H2O --> Retinoate + NADH + H+	0	0	0	0	0
R02124MM	Retinol + NAD+ --> Retinal + NADH + H+	0	0	0	0	0
R02131MM	Steroid + Reduced acceptor + Oxygen --> 17alpha-Hydroxysteroid + Acceptor + H2O	0	0	0	0	0
R02147MM	Guanosine + Orthophosphate --> Guanine + alpha-D-Ribose 1-phosphate	0	0	0	0	0
R02175MM	2-Hexaprenyl-3-methyl-5-hydroxy-6-methoxy-1,4-benzoquinone + S-Adenosyl-L-methionine --> Ubiquinone-6 + S-Adenosyl-L-homocysteine	0	0	0	0	0
R02197MM	L-Isoleucine + H2O + Oxygen --> (S)-3-Methyl-2-oxopentanoic acid + Ammonia + Hydrogen peroxide	0	0	0	0	0
R02211MM	Progesterone + Reduced acceptor + Oxygen --> 17alpha-Hydroxyprogesterone + Acceptor + H2O	0	0	0	0	0
R02216MM	Pregnenolone + NAD+ --> Progesterone + NADH + H+	0	0	0	0	0
R02237MM	ATP + Dihydropteroate + L-Glutamate --> ADP + Orthophosphate + Dihydrofolate	0	0	0	0	0
R02294MM	Nicotinamide-beta-riboside + Orthophosphate --> Nicotinamide + alpha-D-Ribose 1-phosphate	0	0	0	0	0
R02295MM	Nicotinate D-ribonucleoside + Orthophosphate --> Nicotinate + alpha-D-Ribose 1-phosphate + H+	0	0	0	0	0
R02319MM	Nucleoside triphosphate + H2O --> NDP + Orthophosphate	0	0	0	0	0
R02331MM	ATP + dUDP --> ADP + dUTP	0	0	0	0	0
R02352MM	Estradiol-17beta + NAD+ --> Estrone + NADH + H+	0	0	0	0	0
R02354MM	Estrone + H+ + Oxygen + NADH --> 2-Hydroxyestrone + NAD+ + H2O	0	0	0	0	0
R02355MM	Estrone + H+ + Oxygen + NADPH --> 2-Hydroxyestrone + NADP+ + H2O	0	0	0	0	0
R02358MM	Estrone + UDP-glucuronate --> Estrone glucuronide + UDP	0	0	0	0	0
R02389MM	2 UDP-glucuronate + Bilirubin --> 2 UDP + Bilirubin beta-diglucuronide	0	0	0	0	0
R02396MM	Acetyl-CoA + Carnitine --> CoA + O-Acetylcarnitine	0	0	0	0	0
R02397MM	4-Trimethylammoniobutanoate + 2-Oxoglutarate + Oxygen --> Carnitine + Succinate + CO2	0	0	0	0	0
R02433MM	L-Cysteate + 2-Oxoglutarate --> 3-Sulfopyruvate + L-Glutamate	0	0	0	0	0
R02452MM	S-Benzoate coenzyme A + Glycine --> CoA + Hippurate	0	0	0	0	0
R02476MM	Androsterone + NAD+ --> 5alpha-Androstane-3,17-dione + NADH + H+	0	0	0	0	0
R02478MM	Androsterone + UDP-glucuronate --> Androsterone glucuronide + UDP	0	0	0	0	0
R02484MM	Deoxyuridine + Orthophosphate --> Uracil + 2-Deoxy-D-ribose 1-phosphate	0	0	0	0	0
R02498MM	5beta-Dihydrotestosterone + NADP+ --> Testosterone + NADPH + H+	0	0	0	0	0
R02499MM	Testosterone + H+ + NADH --> Androstenediol + NAD+	0	0	0	0	0
R02502MM	Testosterone + UDP-glucuronate --> Testosterone glucuronide + UDP	0	0	0	0	0
R02513MM	NG,NG-Dimethyl-L-arginine + H2O --> Dimethylamine + L-Citrulline	0	0	0	0	0
R02527MM	(R)-Lactaldehyde + NAD+ --> Methylglyoxal + NADH + H+	0	0	0	0	0
R02530MM	(R)-S-Lactoylglutathione --> Glutathione + Methylglyoxal	0	0	0	0	0
R02531MM	Lactaldehyde + NAD+ --> Methylglyoxal + NADH + H+	0	0	0	0	0
R02532MM	L-Noradrenaline + H2O + Oxygen --> 3,4-Dihydroxymandelaldehyde + Ammonia + Hydrogen peroxide	0	0	0	0	0
R02534MM	S-Adenosyl-L-methionine + L-Noradrenaline --> S-Adenosyl-L-homocysteine + L-Normetanephrine	0	0	0	0	0
R02557MM	Deoxyadenosine + Orthophosphate --> Adenine + 2-Deoxy-D-ribose 1-phosphate	0	0	0	0	0
R02568MM	D-Fructose 1-phosphate --> Glycerone phosphate + D-Glyceraldehyde	0	0	0	0	0
R02577MM	Propane-1,2-diol + NADP+ --> Lactaldehyde + NADPH + H+	0	0	0	0	0
R02723MM	Cholesterol + Oxygen + 2 Reduced adrenal ferredoxin + 2 H+ --> 22(R)-Hydroxycholesterol + H2O + 2 Oxidized adrenal ferredoxin	0	0	0	0	0
R02724MM	Cholesterol + 3 Oxygen + 6 H+ + 6 Reduced adrenal ferredoxin --> 4-Methylpentanal + Pregnenolone + 4 H2O + 6 Oxidized adrenal ferredoxin	0	0	0	0	0
R02726MM	Reduced adrenal ferredoxin + Steroid + Oxygen --> 11beta-Hydroxysteroid + Oxidized adrenal ferredoxin + H2O	0	0	0	0	0
R02744MM	sn-Glycero-3-phosphocholine + Carboxylate --> 2-Acyl-sn-glycero-3-phosphocholine + H2O	0	0	0	0	0
R02747MM	2-Acyl-sn-glycero-3-phosphocholine + H2O --> sn-Glycero-3-phosphocholine + Fatty acid	0	0	0	0	0
R02748MM	Deoxyinosine + Orthophosphate --> Hypoxanthine + 2-Deoxy-D-ribose 1-phosphate	0	0	0	0	0
R02749MM	2-Deoxy-D-ribose 1-phosphate --> 2-Deoxy-D-ribose 5-phosphate	0	0	0	0	0
R02794MM	ATP + Cholic acid + CoA --> AMP + Diphosphate + Choloyl-CoA	0	0	0	0	0
R02824MM	Insulin + 2 Glutathione --> Reduced insulin + Glutathione disulfide	0	0	0	0	0
R02865MM	ATP + D-Sorbitol --> ADP + Sorbitol 6-phosphate	0	-0.270708	-0.729167	-0.0564225	-0.0135653
R02867MM	ITP + D-Sorbitol --> IDP + Sorbitol 6-phosphate	0	0.270708	0.729167	0.0564225	0.0135653
R02868MM	dATP + D-Sorbitol --> dADP + Sorbitol 6-phosphate	0	0	0	0	0
R02902MM	Retinoate + UDP-glucuronate --> all-trans-Retinoyl-beta-glucuronide + UDP	0	0	0	0	0
R02919MM	L-Adrenaline + H2O + Oxygen --> 3,4-Dihydroxymandelaldehyde + Methylamine + Hydrogen peroxide	0	0	0	0	0
R02920MM	S-Adenosyl-L-methionine + L-Adrenaline --> S-Adenosyl-L-homocysteine + L-Metanephrine	0	0	0	0	0
R03028MM	Glutaconyl-1-CoA --> Crotonoyl-CoA + CO2	0	0	0	0	0
R03088MM	Estradiol-17beta + H+ + Oxygen + NADH --> 2-Hydroxyestradiol + NAD+ + H2O	0	0	0	0	0
R03089MM	Estradiol-17beta + H+ + Oxygen + NADPH --> Estriol + NADP+ + H2O	0	0	0	0	0
R03090MM	Estradiol-17beta + H+ + Oxygen + NADPH --> 2-Hydroxyestradiol + NADP+ + H2O	0	0	0	0	0
R03091MM	Estradiol-17beta + UDP-glucuronate --> Estradiol-17beta 3-glucuronide + UDP	0	0	0	0	0
R03098MM	L-2-Aminoadipate + ATP --> L-2-Aminoadipate adenylate + Diphosphate	0	0	0	0	0
R03106MM	Hydrogen cyanide + Mercaptopyruvate --> Thiocyanate + Pyruvate	0	0	0	0	0
R03225MM	(S)-3-Hydroxybutanoate + 2-Oxoglutarate --> Acetoacetate + (R)-2-Hydroxyglutarate	0	0	0	0	0
R03259MM	3',5'-Cyclic nucleotide + H2O --> Nucleoside 5'-phosphate	0	0	0	0	0
R03262MM	Corticosterone + Reduced adrenal ferredoxin + Oxygen --> 18-Hydroxycorticosterone + Oxidized adrenal ferredoxin + H2O	0	0	0	0	0
R03263MM	18-Hydroxycorticosterone + Reduced adrenal ferredoxin + Oxygen --> Aldosterone + Oxidized adrenal ferredoxin + 2 H2O	0	0	0	0	0
R03300MM	3,4-Dihydroxyphenylacetaldehyde + NAD+ + H2O --> 3,4-Dihydroxyphenylacetate + NADH + H+	0	0	0	0	0
R03302MM	3,4-Dihydroxyphenylacetaldehyde + NADP+ + H2O --> 3,4-Dihydroxyphenylacetate + NADPH + H+	0	0	0	0	0
R03304MM	S-Adenosyl-L-methionine + 3,4-Dihydroxyphenylacetate --> S-Adenosyl-L-homocysteine + Homovanillate	0	0	0	0	0
R03327MM	17alpha-Hydroxypregnenolone + NAD+ --> 17alpha-Hydroxyprogesterone + NADH + H+	0	0	0	0	0
R03329MM	17alpha-Hydroxyprogesterone + Reduced ferredoxin + Oxygen --> 21-Deoxycortisol + Oxidized ferredoxin + H2O	0	0	0	0	0
R03342MM	3-(4-Hydroxyphenyl)pyruvate --> 2-Hydroxy-3-(4-hydroxyphenyl)propenoate	0	0	0	0	0
R03406MM	Androstenediol + NAD+ --> Dehydroepiandrosterone + NADH + H+	0	0.0194447	0.924674	0.0202153	0.0207291
R03424MM	S-Adenosyl-L-methionine + Phosphatidyl-N-methylethanolamine --> S-Adenosyl-L-homocysteine + Phosphatidyl-N-dimethylethanolamine	0	0	0	0	0
R03451MM	N6,N6,N6-Trimethyl-L-lysine + 2-Oxoglutarate + Oxygen --> 3-Hydroxy-N6,N6,N6-trimethyl-L-lysine + Succinate + CO2	0	0	0	0	0
R03534MM	2-Hydroxyglutarate + FAD --> 2-Oxoglutarate + FADH2	0	0	0	0	0
R03719MM	Propanoyl-CoA + Choloyl-CoA --> CoA + 3alpha,7alpha,12alpha-Trihydroxy-5beta-24-oxocholestanoyl-CoA	0	0	0	0	0
R03779MM	Octanoyl-CoA + L-Carnitine --> CoA + L-Octanoylcarnitine	0	0	0	0	0
R03783MM	Pregnenolone + Reduced acceptor + Oxygen --> 17alpha-Hydroxypregnenolone + Acceptor + H2O	0	0	0	0	0
R03905MM	Glutaminyl-tRNA + L-Glutamate + Orthophosphate + ADP --> L-Glutamyl-tRNA(Gln) + L-Glutamine + ATP + H2O	0	0	0	0	0
R03915MM	Protein dithiol + Glutathione disulfide --> Protein disulfide + 2 Glutathione	0	0	0	0	0
R03933MM	20alpha,22beta-Dihydroxycholesterol + Oxygen + 2 Reduced adrenal ferredoxin + 2 H+ --> 4-Methylpentanal + Pregnenolone + 2 H2O + 2 Oxidized adrenal ferredoxin	0	0	0	0	0
R03974MM	Chenodeoxycholate + CoA --> Chenodeoxycholoyl-CoA + H2O	0	0	0	0	0
R04100MM	3-cis-Dodecenoyl-CoA --> 2-trans-Dodecenoyl-CoA	0	0	0	0	0
R04171MM	3-Hydroxy-L-kynurenine + 2-Oxoglutarate --> 4-(2-Amino-3-hydroxyphenyl)-2,4-dioxobutanoate + L-Glutamate	0	0	0	0	0
R04188MM	L-3-Amino-isobutanoate + 2-Oxoglutarate --> (S)-Methylmalonate semialdehyde + L-Glutamate	0	0	0	0	0
R04190MM	S-Adenosyl-L-methionine + Protein L-isoaspartate --> S-Adenosyl-L-homocysteine + Protein L-isoaspartate methyl ester	0	0	0	0	0
R04300MM	Dopamine + H2O + Oxygen --> 3,4-Dihydroxyphenylacetaldehyde + Ammonia + Hydrogen peroxide	0	0	0	0	0
R04301MM	S-Adenosyl-L-methionine + Dopamine --> S-Adenosyl-L-homocysteine + 3-Methoxytyramine	0	0	0	0	0
R04309MM	Etiocholanolone + NAD+ --> 5beta-Androstane-3,17-dione + NADH + H+	0	0	0	0	0
R04311MM	Acylglycerone phosphate + Long-chain alcohol --> O-Alkylglycerone phosphate + Long-chain acid anion	0	0	0	0	0
R04352MM	Etiocholanolone + UDP-glucuronate --> Etiocholan-3alpha-ol-17-one 3-glucuronide + UDP	0	0	0	0	0
R04353MM	2-Methoxyestrone + UDP-glucuronate --> 2-Methoxyestrone 3-glucuronide + UDP	0	0	0	0	0
R04354MM	2-Methoxy-17beta-estradiol + UDP-glucuronate --> 2-Methoxy-estradiol-17beta 3-glucuronide + UDP	0	0	0	0	0
R04444MM	L-1-Pyrroline-3-hydroxy-5-carboxylate + NAD+ + 2 H2O --> L-erythro-4-Hydroxyglutamate + NADH + H+	0	0	0	0	0
R04445MM	L-1-Pyrroline-3-hydroxy-5-carboxylate + NADP+ + 2 H2O --> L-erythro-4-Hydroxyglutamate + NADPH + H+	0	0	0	0	0
R04506MM	3alpha,7alpha-Dihydroxy-5beta-cholestan-26-al + NAD+ + H2O --> 3alpha,7alpha-Dihydroxy-5beta-cholestanate + NADH + H+	0	0	0	0	0
R04560MM	10-Formyltetrahydrofolate + 1-(5'-Phosphoribosyl)-5-amino-4-imidazolecarboxamide --> Tetrahydrofolate + 1-(5'-Phosphoribosyl)-5-formamido-4-imidazolecarboxamide	0	0	0	0	0
R04603MM	UDP-N-acetyl-D-galactosamine + D-Glucuronyl-N-acetyl-1,3-beta-D-galactosaminylproteoglycan --> UDP + N-Acetyl-beta-D-galactosaminyl-1,4-beta-D-glucuronyl-N-acetyl-1,3-beta-D-galactosaminylproteoglycan	0	0	0	0	0
R04676MM	17alpha,20alpha-Dihydroxycholesterol + 2 Oxygen + 4 H+ + 4 Reduced adrenal ferredoxin --> 17alpha-Hydroxypregnenolone + 4-Methylpentanal + 3 H2O + 4 Oxidized adrenal ferredoxin	0	0	0	0	0
R04681MM	Estriol + NAD+ --> 16alpha-Hydroxyestrone + NADH + H+	0	0	0	0	0
R04683MM	UDP-glucuronate + Estriol --> UDP + 16-Glucuronide-estriol	0	0	0	0	0
R04711MM	S-Adenosyl-L-methionine + 3-Hexaprenyl-4,5-dihydroxybenzoate --> S-Adenosyl-L-homocysteine + 3-Hexaprenyl-4-hydroxy-5-methoxybenzoate + H+	0	0	0	0	0
R04762MM	2-Hydroxyestrone + S-Adenosyl-L-methionine --> 2-Methoxyestrone + S-Adenosyl-L-homocysteine	0	0	0	0	0
R04764MM	2-Hydroxyestradiol + S-Adenosyl-L-methionine --> 2-Methoxy-17beta-estradiol + S-Adenosyl-L-homocysteine	0	0	0	0	0
R04805MM	3alpha,7alpha,26-Trihydroxy-5beta-cholestane + NAD+ --> 3alpha,7alpha-Dihydroxy-5beta-cholestan-26-al + NADH + H+	0	0	0	0	0
R04809MM	3alpha,7alpha-Dihydroxy-5beta-cholest-24-enoyl-CoA + H2O --> 3alpha,7alpha,24-Trihydroxy-5beta-cholestanoyl-CoA	0	0	0	0	0
R04810MM	3alpha,7alpha,24-Trihydroxy-5beta-cholestanoyl-CoA + NAD+ --> 3alpha,7alpha-Dihydroxy-5beta-24-oxocholestanoyl-CoA + NADH + H+	0	0	0	0	0
R04811MM	Propanoyl-CoA + Chenodeoxycholoyl-CoA --> CoA + 3alpha,7alpha-Dihydroxy-5beta-24-oxocholestanoyl-CoA	0	0	0	0	0
R04812MM	3alpha,7alpha,12alpha,24-Tetrahydroxy-5beta-cholestanoyl-CoA + NAD+ --> 3alpha,7alpha,12alpha-Trihydroxy-5beta-24-oxocholestanoyl-CoA + NADH + H+	0	0	0	0	0
R04813MM	3alpha,7alpha,12alpha,24-Tetrahydroxy-5beta-cholestanoyl-CoA --> 3alpha,7alpha,12alpha-Trihydroxy-5beta-cholest-24-enoyl-CoA + H2O	0	0	0	0	0
R04852MM	21-Deoxycortisol + Acceptor + H2O --> 11beta-Hydroxyprogesterone + Reduced acceptor + Oxygen	0	0	0	0	0
R04853MM	20alpha-Hydroxycholesterol + NADPH + H+ + Oxygen --> 17alpha,20alpha-Dihydroxycholesterol + NADP+ + H2O	0	0	0	0	0
R04854MM	20alpha-Hydroxycholesterol + Oxygen + 2 Reduced adrenal ferredoxin + 2 H+ --> 20alpha,22beta-Dihydroxycholesterol + H2O + 2 Oxidized adrenal ferredoxin	0	0	0	0	0
R04855MM	22(R)-Hydroxycholesterol + Oxygen + 2 Reduced adrenal ferredoxin + 2 H+ --> 20alpha,22beta-Dihydroxycholesterol + H2O + 2 Oxidized adrenal ferredoxin	0	0	0	0	0
R04880MM	3,4-Dihydroxyphenylethyleneglycol + NAD+ --> 3,4-Dihydroxymandelaldehyde + NADH + H+	0	0	0	0	0
R04881MM	S-Adenosyl-L-methionine + 3,4-Dihydroxyphenylethyleneglycol --> S-Adenosyl-L-homocysteine + 3-Methoxy-4-hydroxyphenylethyleneglycol	0	0	0	0	0
R04882MM	3,4-Dihydroxymandelaldehyde + NAD+ + H2O --> 3,4-Dihydroxymandelate + NADH + H+	0	0	0	0	0
R04883MM	3,4-Dihydroxymandelaldehyde + NADP+ + H2O --> 3,4-Dihydroxymandelate + NADPH + H+	0	0	0	0	0
R04887MM	S-Adenosyl-L-methionine + 3,4-Dihydroxymandelate --> S-Adenosyl-L-homocysteine + 3-Methoxy-4-hydroxymandelate	0	0	0	0	0
R04888MM	3-Methoxy-4-hydroxyphenylacetaldehyde + NAD+ + H2O --> Homovanillate + NADH + H+	0	0	0	0	0
R04889MM	3-Methoxy-4-hydroxyphenylacetaldehyde + NADP+ + H2O --> Homovanillate + NADPH + H+	0	0	0	0	0
R04890MM	3-Methoxytyramine + H2O + Oxygen --> 3-Methoxy-4-hydroxyphenylacetaldehyde + Hydrogen peroxide + Ammonia	0	0	0	0	0
R04891MM	3-Methoxy-4-hydroxyphenylglycolaldehyde + NAD+ + H2O --> 3-Methoxy-4-hydroxymandelate + NADH + H+	0	0	0	0	0
R04892MM	3-Methoxy-4-hydroxyphenylglycolaldehyde + NADP+ + H2O --> 3-Methoxy-4-hydroxymandelate + NADPH + H+	0	0	0	0	0
R04893MM	L-Normetanephrine + H2O + Oxygen --> 3-Methoxy-4-hydroxyphenylglycolaldehyde + Ammonia + Hydrogen peroxide	0	0	0	0	0
R04894MM	L-Metanephrine + H2O + Oxygen --> 3-Methoxy-4-hydroxyphenylglycolaldehyde + Hydrogen peroxide + Methylamine	0	0	0	0	0
R04936MM	Se-Adenosyl-L-selenohomocysteine + H2O --> Adenosine + Selenohomocysteine	0	0	0	0	0
R04942MM	L-Serine + Selenohomocysteine --> L-Selenocystathionine + H2O	0	0	0	0	0
R04983MM	2-Hexaprenyl-6-methoxy-1,4-benzoquinone + S-Adenosyl-L-methionine --> 2-Hexaprenyl-3-methyl-6-methoxy-1,4-benzoquinone + S-Adenosyl-L-homocysteine	0	0	0	0	0
R04988MM	2-Octaprenyl-6-hydroxyphenol + S-Adenosyl-L-methionine --> 2-Octaprenyl-6-methoxyphenol + S-Adenosyl-L-homocysteine	0	0	0	0	0
R04990MM	2-Octaprenyl-6-methoxy-1,4-benzoquinone + S-Adenosyl-L-methionine --> 2-Octaprenyl-3-methyl-6-methoxy-1,4-benzoquinone + S-Adenosyl-L-homocysteine	0	0	0	0	0
R05051MM	L-erythro-4-Hydroxyglutamate + NADH + H+ --> L-4-Hydroxyglutamate semialdehyde + NAD+ + H2O	0	0	0	0	0
R05052MM	L-erythro-4-Hydroxyglutamate + 2-Oxoglutarate --> (4R)-4-Hydroxy-2-oxoglutarate + L-Glutamate	0	0	0	0	0
R05614MM	2-Octaprenyl-3-methyl-5-hydroxy-6-methoxy-1,4-benzoquinone + S-Adenosyl-L-methionine --> Ubiquinone-8 + S-Adenosyl-L-homocysteine	0	0	0	0	0
R05707MM	Reduced riboflavin + NADP+ --> Riboflavin + NADPH + H+	0	0	0	0	0
R05722MM	Phytanoyl-CoA + 2-Oxoglutarate + Oxygen --> 2-Hydroxyphytanoyl-CoA + Succinate + CO2	0	0	0	0	0
R05841MM	Phenylacetyl-CoA + Glycine --> Phenylacetylglycine + CoA	0	0	0	0	0
R06124MM	alpha-Amino acid + H2O + Oxygen --> 2-Oxo acid + Ammonia + Hydrogen peroxide	0	0	0	0	0
R06134MM	Amide + H2O --> Carboxylate + Ammonia	0	0	0	0	0
R07034MM	2 Glutathione + 5(S)-HPETE --> Glutathione disulfide + 5(S)-HETE + H2O	0	0	0	0	0
R07035MM	2 Glutathione + 15(S)-HPETE --> Glutathione disulfide + (15S)-15-Hydroxy-5,8,11-cis-13-trans-eicosatetraenoate + H2O	0	0	0	0	0
R07106MM	Trichloroethanol + UDP-glucuronate --> Trichloroethanol glucuronide + UDP	0	0	0	0	0
R07136MM	(2R)-3-Sulfolactate + NAD+ --> 3-Sulfopyruvate + NADH + H+	0	0	0	0	0
R07235MM	S-Adenosyl-L-methionine + 3-Demethylubiquinone-9 --> S-Adenosyl-L-homocysteine + Ubiquinone-9	0	0	0	0	0
R07296MM	Choloyl-CoA + H2O --> Cholic acid + CoA	0	0	0	0	0
R07358MM	NADH + H+ + Quinone --> NAD+ + Hydroquinone	0	0	0	0	0
R07359MM	NADPH + H+ + Quinone --> NADP+ + Hydroquinone	0	0	0	0	0
R07636MM	FAD --> AMP + Riboflavin cyclic-4',5'-phosphate	0	0	0	0	0
R07763MM	3-Oxostearoyl-[acp] + NADPH + H+ --> 3-Hydroxyoctadecanoyl-[acp] + NADP+	0	0	0	0	0
R03449MM		0	0	0	0	0
R03450MM		0	0	0	0	0
