# Supplementary material for: Modelling pyruvate dehydrogenase under hypoxia and its role in cancer metabolism
Source: R Soc Open Sci. 2017 Oct 25;4(10):170360. doi: 10.1098/rsos.170360 (PMC5666243; doi:10.1098/rsos.170360)
Supplement: Source code [file rsos170360supp3.m]

%Simulation PDH activity using FBA

%Requirements:
%COBRA Toolbox (https://opencobra.github.io/cobratoolbox/latest/)

fid = fopen('Simulation_PDH.txt', 'w+');
fprintf(fid, '%s\t%s\t%s\t%s\n','Normoxia','Hypoxia','Hypoxa+Glm','Hypoxia (additional AA)');  % header


initCobraToolbox %initialise cobra toolbox
changeCobraSolver('glpk');
model=readCbModel('SupplementaryS1.xml'); % read SBML file, Supplementary File S1, must be in the same folder or an alternative folder must be included in the path to the file

%[nrows,ncols]=size(model.rxns);
%for row = 1:nrows;
 %   fprintf(fid,'%s\t%s\t','RxnID',model.rxns{row,:});
  %  rxn=model.rxns{row,:}
%end


% Similation normoxia
%oxygenUptake=[19.8,1.98]
model=changeObjective(model,'BioMass5',1); % maximise ATP production 
solution=optimizeCbModel(model,'max',0,true);
x=solution.x;

%Simulation hypoxia 
model=changeRxnBounds(model,'Boundary2',1.98,'u'); %Change uptake of oxygen (1.98 = 10%)
y=solution.x;
   

%Simualtion with Glutamine
model=changeRxnBounds(model,'Boundray22',0,'u'); %uptake of glucose
momel=changeRxnBounds(model,'Boundary16',0.9,'u'); %uptake of glutamine
solution=optimizeCbModel(model,'max',0,true);
z=solution.x;

%Simulation with addtional amino acids
%List of amino acid exhange reactions
aaRxns= {'Boundary3','Boundary4','Boundary5','Boundary8','Boundary10','Boundary16','Boundary18','Boundar51','Boundary53','Boundary61'}; 
for r = aaRxns
    model=changeRxnBounds(model,r,1,'u'); %Change the max uptake of each AA                                            %FA ACADL reactions 'R01279MM','R03990MM','R03858MM'
end
solution=optimizeCbModel(model,'max',0,true);
w=solution.x;

fprintf(fid,'%d\t%d\t%d\t%d\n',x,y,z,w)

fclose(fid);
